# Supplementary material for: Insights into chromosomal evolution and sex determination of Pseudobagrus ussuriensis (Bagridae, Siluriformes) based on a chromosome-level genome
Source: DNA Res. 2022 Jul 21;29(4):dsac028. doi: 10.1093/dnares/dsac028 (PMC9358014; doi:10.1093/dnares/dsac028)
Supplement: dsac028_Supplementary_Data [file dsac028_supplementary_data.zip]

Archive with 16 entries (15 files):
- dsac028_Supplementary_Data/
- dsac028_Supplementary_Data/Fig.S1.pdf
- dsac028_Supplementary_Data/Fig.S2.pdf
- dsac028_Supplementary_Data/Fig.S3.png
- dsac028_Supplementary_Data/Fig.S4.png
- dsac028_Supplementary_Data/Table S1.xlsx
- dsac028_Supplementary_Data/Table S10.xlsx
- dsac028_Supplementary_Data/Table S11.xlsx
- dsac028_Supplementary_Data/Table S2.xlsx
- dsac028_Supplementary_Data/Table S3.xlsx
- dsac028_Supplementary_Data/Table S4.xls
- dsac028_Supplementary_Data/Table S5.xlsx
- dsac028_Supplementary_Data/Table S6.xlsx
- dsac028_Supplementary_Data/Table S7.xlsx
- dsac028_Supplementary_Data/Table S8.xlsx
- dsac028_Supplementary_Data/Table S9.xlsx
