# Supplementary material for: Insights into chromosomal evolution and sex determination of Pseudobagrus ussuriensis (Bagridae, Siluriformes) based on a chromosome-level genome
Source: DNA Res. 2022 Jul 21;29(4):dsac028. doi: 10.1093/dnares/dsac028 (PMC9358014; doi:10.1093/dnares/dsac028)
Supplement: dsac028_Supplementary_Data [file dsac028_supplementary_data.zip › dsac028_Supplementary_Data/Table S1.xlsx]

## Sheet: Sheet1
Table S1 Information of repeat sequences in the genome of Pseudobagrus ussuriensis.
Class	Order	Super family	Number of elements	Length of sequence (bp)	Percentage of sequence (%)
Class I			735860	114554130	15.44
	LINE		310528	52696239	7.1
		L2	111630	18886907	2.55
		L1	16118	2262109	0.3
		Rex-Babar	48362	9458295	1.27
		Unknown	53692	9202534	1.24
		Penelope	20668	2256515	0.3
		RTE-BovB	17924	5964603	0.8
		L1-Tx1	12197	2227983	0.3
		Other	29937	2437293	0.33
	LTR		298631	42241012	5.69
		ERVK	26474	920876	0.12
		Gypsy	74371	13434212	1.81
		ERV1	57329	5057716	0.68
		Unknown	105099	16638148	2.24
		Pao	10410	1997845	0.27
		DIRS	9022	2907770	0.39
		Copia	7523	780036	0.11
		Other	8403	504409	0.07
	SINE		126701	19616879	2.64
		tRNA-V	53548	12087545	1.63
		Unknown	21750	2521493	0.34
		tRNA-V-CR1	14284	1382856	0.19
		tRNA-Core-RTE	5360	852091	0.11
		MIR	10959	1183382	0.16
		tRNA-Core	10654	1281538	0.17
		Other	10146	307974	0.04
Class II			1254951	130242686	17.55
	DNA		1145206	111173943	14.98
		Zisupton	49049	3920301	0.53
		Kolobok-T2	22700	1386780	0.19
		Crypton-V	17430	1020864	0.14
		Sola-3	31764	5498609	0.74
		Unknown	197072	21948749	2.96
		TcMar-Tc1	159973	24758735	3.34
		CMC-EnSpm	108435	6647674	0.9
		PIF-Spy	11627	1110593	0.15
		hAT-Ac	75355	6556423	0.88
		Ginger	45647	3612749	0.49
		Sola-1	43960	4970791	0.67
		Maverick	50621	2502064	0.34
		TcMar-Fot1	15468	872340	0.12
		MULE-MuDR	12728	931545	0.13
		hAT	19883	1091951	0.15
		Kolobok-Hydra	16554	1131797	0.15
		hAT-Charlie	36263	3041119	0.41
		TcMar-Tigger	35397	4365061	0.59
		TcMar-ISRm11	8247	1104768	0.15
		PiggyBac	5564	877780	0.12
		PIF-Harbinger	36666	4136531	0.56
		hAT-Tip100	30359	2499345	0.34
		Other	114444	7187374	0.97
	RC		66333	9721117	1.31
		Helitron	66333	9721117	1.31
	MITE		43412	9347626	1.26
		Unknown	43412	9347626	1.26
Total TEs			1990811	244796816	32.99
Tandem Repeats			235765	14517520	1.96
	tandem repeat		114133	13017130	1.75
	SSR		121632	1500390	0.2
Simple repeats			59447	10517104	1.42
Other			55977	8594745	1.16
Unknown			132849	17327177	2.34
Low complexity			3065	486332	0.07
Total Repeats			2477914	296239694	39.93
