# Supplementary material for: Insights into chromosomal evolution and sex determination of Pseudobagrus ussuriensis (Bagridae, Siluriformes) based on a chromosome-level genome
Source: DNA Res. 2022 Jul 21;29(4):dsac028. doi: 10.1093/dnares/dsac028 (PMC9358014; doi:10.1093/dnares/dsac028)
Supplement: dsac028_Supplementary_Data [file dsac028_supplementary_data.zip › dsac028_Supplementary_Data/Table S10.xlsx]

## Sheet: Sheet1
Table S10 Detailed GO classification information of 135 differently expressed genes in the sex-determination region of Pseudobagrus ussuriensis.
GO ID (level1)	GO Term (level1)	GO ID (level2)	GO Term (level2)	number_of_out (up)	number_of_out (down)	Genes_of_out_up	Genes_of_out_down
GO:0008150	Biological Process	GO:0009987	cellular process	17	27	Chr08.223,Chr08.243,Chr08.244,Chr08.251,Chr08.259,Chr08.280,Chr08.312,Chr08.326,Chr08.336,Chr08.341,Chr08.387,Chr08.396,Chr08.399,Chr08.409,Chr08.450,Chr08.565,Chr08.696	Chr08.209,Chr08.210,Chr08.248,Chr08.269,Chr08.283,Chr08.284,Chr08.299,Chr08.320,Chr08.321,Chr08.380,Chr08.430,Chr08.435,Chr08.456,Chr08.467,Chr08.474,Chr08.475,Chr08.502,Chr08.524,Chr08.561,Chr08.625,Chr08.675,Chr08.686,Chr08.703,Chr08.729,Chr08.758,Chr08.760,Chr08.761
GO:0008150	Biological Process	GO:0044699	single-organism process	16	18	Chr08.251,Chr08.259,Chr08.264,Chr08.312,Chr08.326,Chr08.336,Chr08.341,Chr08.369,Chr08.387,Chr08.396,Chr08.399,Chr08.450,Chr08.565,Chr08.566,Chr08.622,Chr08.696	Chr08.209,Chr08.248,Chr08.269,Chr08.299,Chr08.320,Chr08.430,Chr08.435,Chr08.500,Chr08.502,Chr08.524,Chr08.561,Chr08.625,Chr08.686,Chr08.703,Chr08.729,Chr08.758,Chr08.760,Chr08.761
GO:0008150	Biological Process	GO:0008152	metabolic process	11	19	Chr08.223,Chr08.243,Chr08.244,Chr08.251,Chr08.312,Chr08.368,Chr08.397,Chr08.399,Chr08.409,Chr08.566,Chr08.622	Chr08.209,Chr08.210,Chr08.248,Chr08.283,Chr08.284,Chr08.321,Chr08.380,Chr08.430,Chr08.435,Chr08.456,Chr08.467,Chr08.474,Chr08.475,Chr08.625,Chr08.686,Chr08.703,Chr08.729,Chr08.758,Chr08.761
GO:0008150	Biological Process	GO:0065007	biological regulation	8	10	Chr08.223,Chr08.259,Chr08.326,Chr08.336,Chr08.341,Chr08.396,Chr08.399,Chr08.409	Chr08.248,Chr08.321,Chr08.430,Chr08.435,Chr08.474,Chr08.502,Chr08.524,Chr08.561,Chr08.760,Chr08.761
GO:0008150	Biological Process	GO:0050789	regulation of biological process	8	9	Chr08.223,Chr08.259,Chr08.326,Chr08.336,Chr08.341,Chr08.396,Chr08.399,Chr08.409	Chr08.321,Chr08.430,Chr08.435,Chr08.474,Chr08.502,Chr08.524,Chr08.561,Chr08.760,Chr08.761
GO:0008150	Biological Process	GO:0050896	response to stimulus	5	6	Chr08.259,Chr08.326,Chr08.336,Chr08.341,Chr08.396	Chr08.248,Chr08.430,Chr08.502,Chr08.524,Chr08.686,Chr08.760
GO:0008150	Biological Process	GO:0023052	signaling	6	4	Chr08.259,Chr08.312,Chr08.326,Chr08.336,Chr08.341,Chr08.396	Chr08.430,Chr08.502,Chr08.524,Chr08.760
GO:0008150	Biological Process	GO:0051179	localization	5	4	Chr08.264,Chr08.369,Chr08.387,Chr08.565,Chr08.696	Chr08.209,Chr08.299,Chr08.500,Chr08.703
GO:0008150	Biological Process	GO:0071840	cellular component organization or biogenesis	3	3	Chr08.280,Chr08.326,Chr08.450	Chr08.248,Chr08.283,Chr08.435
GO:0008150	Biological Process	GO:0032501	multicellular organismal process	2	0	Chr08.312,Chr08.326	--
GO:0008150	Biological Process	GO:0032502	developmental process	2	0	Chr08.312,Chr08.326	--
GO:0008150	Biological Process	GO:0040011	locomotion	1	0	Chr08.326	--
GO:0008150	Biological Process	GO:0048519	negative regulation of biological process	0	1	--	Chr08.435
GO:0003674	Molecular Function	GO:0005488	binding	24	30	Chr08.223,Chr08.243,Chr08.244,Chr08.251,Chr08.259,Chr08.261,Chr08.262,Chr08.280,Chr08.290,Chr08.300,Chr08.303,Chr08.341,Chr08.366,Chr08.368,Chr08.375,Chr08.387,Chr08.389,Chr08.399,Chr08.409,Chr08.450,Chr08.468,Chr08.566,Chr08.575,Chr08.718	Chr08.210,Chr08.248,Chr08.320,Chr08.321,Chr08.349,Chr08.358,Chr08.379,Chr08.380,Chr08.403,Chr08.430,Chr08.435,Chr08.456,Chr08.457,Chr08.520,Chr08.527,Chr08.569,Chr08.589,Chr08.625,Chr08.627,Chr08.635,Chr08.675,Chr08.686,Chr08.707,Chr08.713,Chr08.729,Chr08.736,Chr08.747,Chr08.758,Chr08.760,Chr08.761
GO:0003674	Molecular Function	GO:0003824	catalytic activity	10	18	Chr08.243,Chr08.244,Chr08.251,Chr08.326,Chr08.368,Chr08.397,Chr08.399,Chr08.566,Chr08.575,Chr08.622	Chr08.229,Chr08.248,Chr08.283,Chr08.284,Chr08.320,Chr08.380,Chr08.430,Chr08.435,Chr08.467,Chr08.470,Chr08.524,Chr08.569,Chr08.625,Chr08.661,Chr08.686,Chr08.703,Chr08.729,Chr08.758
GO:0003674	Molecular Function	GO:0004871	signal transducer activity	4	3	Chr08.223,Chr08.326,Chr08.341,Chr08.396	Chr08.502,Chr08.524,Chr08.760
GO:0003674	Molecular Function	GO:0005215	transporter activity	5	2	Chr08.264,Chr08.369,Chr08.387,Chr08.565,Chr08.696	Chr08.209,Chr08.703
GO:0003674	Molecular Function	GO:0060089	molecular transducer activity	4	3	Chr08.223,Chr08.326,Chr08.341,Chr08.396	Chr08.502,Chr08.524,Chr08.760
GO:0003674	Molecular Function	GO:0005198	structural molecule activity	2	1	Chr08.570,Chr08.572	Chr08.320
GO:0003674	Molecular Function	GO:0001071	nucleic acid binding transcription factor activity	2	0	Chr08.223,Chr08.409	--
GO:0003674	Molecular Function	GO:0009055	electron carrier activity	0	1	--	Chr08.470
GO:0003674	Molecular Function	GO:0098772	molecular function regulator	0	1	--	Chr08.430
GO:0005575	Cellular Component	GO:0016020	membrane	10	9	Chr08.264,Chr08.326,Chr08.341,Chr08.369,Chr08.387,Chr08.396,Chr08.565,Chr08.620,Chr08.649,Chr08.696	Chr08.209,Chr08.269,Chr08.299,Chr08.379,Chr08.500,Chr08.502,Chr08.524,Chr08.722,Chr08.760
GO:0005575	Cellular Component	GO:0005623	cell	4	10	Chr08.223,Chr08.251,Chr08.387,Chr08.575	Chr08.209,Chr08.248,Chr08.269,Chr08.320,Chr08.435,Chr08.474,Chr08.475,Chr08.500,Chr08.686,Chr08.739
GO:0005575	Cellular Component	GO:0044464	cell part	4	10	Chr08.223,Chr08.251,Chr08.387,Chr08.575	Chr08.209,Chr08.248,Chr08.269,Chr08.320,Chr08.435,Chr08.474,Chr08.475,Chr08.500,Chr08.686,Chr08.739
GO:0005575	Cellular Component	GO:0044425	membrane part	5	6	Chr08.264,Chr08.341,Chr08.369,Chr08.387,Chr08.396	Chr08.209,Chr08.269,Chr08.379,Chr08.502,Chr08.524,Chr08.760
GO:0005575	Cellular Component	GO:0043226	organelle	2	8	Chr08.223,Chr08.575	Chr08.209,Chr08.248,Chr08.320,Chr08.435,Chr08.474,Chr08.475,Chr08.500,Chr08.686
GO:0005575	Cellular Component	GO:0032991	macromolecular complex	4	5	Chr08.387,Chr08.570,Chr08.572,Chr08.575	Chr08.209,Chr08.248,Chr08.269,Chr08.475,Chr08.739
GO:0005575	Cellular Component	GO:0044422	organelle part	1	5	Chr08.575	Chr08.209,Chr08.248,Chr08.320,Chr08.475,Chr08.500
GO:0005575	Cellular Component	GO:0005576	extracellular region	3	0	Chr08.261,Chr08.262,Chr08.368	--
GO:0005575	Cellular Component	GO:0044215	other organism	2	0	Chr08.223,Chr08.375	--
GO:0005575	Cellular Component	GO:0044217	other organism part	2	0	Chr08.223,Chr08.375	--
GO:0005575	Cellular Component	GO:0030054	cell junction	0	1	--	Chr08.269
GO:0005575	Cellular Component	GO:0031974	membrane-enclosed lumen	0	1	--	Chr08.475
GO:0005575	Cellular Component	GO:0099512	supramolecular fiber	0	1	--	Chr08.320
