# Supplementary material for: Insights into chromosomal evolution and sex determination of Pseudobagrus ussuriensis (Bagridae, Siluriformes) based on a chromosome-level genome
Source: DNA Res. 2022 Jul 21;29(4):dsac028. doi: 10.1093/dnares/dsac028 (PMC9358014; doi:10.1093/dnares/dsac028)
Supplement: dsac028_Supplementary_Data [file dsac028_supplementary_data.zip › dsac028_Supplementary_Data/Table S11.xlsx]

## Sheet: Sheet1
Table S11 Detailed KEGG classification information of 135 differently expressed genes between gonads of females and males in the sex-determination region of Pseudobagrus ussuriensis.
KEGG_A_class	KEGG_B_class	Pathway	out (54)	All (54)	Pvalue	Qvalue	Pathway ID	Genes	K_IDs
Metabolism	Global and overview maps	Metabolic pathways	9	9	1	1	ko01100	Chr08.251;Chr08.379;Chr08.385;Chr08.566;Chr08.597;Chr08.622;Chr08.703;Chr08.729;Chr08.758	K00850+K04710+K00710+K00488+K01109+K00070+K02137+K00611+K00031
Human Diseases	Endocrine and metabolic diseases	AGE-RAGE signaling pathway in diabetic complications	5	5	1	1	ko04933	Chr08.243;Chr08.244;Chr08.570;Chr08.571;Chr08.572	K18050+K18050+K06237+K06237+K06237
Human Diseases	Infectious diseases	Human papillomavirus infection	5	5	1	1	ko05165	Chr08.520;Chr08.570;Chr08.571;Chr08.572;Chr08.760	K11583+K06237+K06237+K06237+K02375
Environmental Information Processing	Signal transduction	Sphingolipid signaling pathway	4	4	1	1	ko04071	Chr08.243;Chr08.244;Chr08.379;Chr08.520	K18050+K18050+K04710+K11583
Environmental Information Processing	Signal transduction	PI3K-Akt signaling pathway	4	4	1	1	ko04151	Chr08.520;Chr08.570;Chr08.571;Chr08.572	K11583+K06237+K06237+K06237
Organismal Systems	Endocrine system	Aldosterone synthesis and secretion	4	4	1	1	ko04925	Chr08.223;Chr08.243;Chr08.244;Chr08.622	K08558+K18050+K18050+K00070
Human Diseases	Cancers	Pathways in cancer	4	4	1	1	ko05200	Chr08.570;Chr08.571;Chr08.572;Chr08.760	K06237+K06237+K06237+K02375
Metabolism	Global and overview maps	Biosynthesis of secondary metabolites	3	3	1	1	ko01110	Chr08.251;Chr08.729;Chr08.758	K00850+K00611+K00031
Metabolism	Global and overview maps	Biosynthesis of amino acids	3	3	1	1	ko01230	Chr08.251;Chr08.729;Chr08.758	K00850+K00611+K00031
Cellular Processes	Transport and catabolism	Phagosome	3	3	1	1	ko04145	Chr08.320;Chr08.353;Chr08.649	K07374+K13884+K06528
Environmental Information Processing	Signal transduction	Hedgehog signaling pathway	3	3	1	1	ko04340	Chr08.303;Chr08.312;Chr08.502	K06233+K11989+K08439
Cellular Processes	Cellular community - eukaryotes	Focal adhesion	3	3	1	1	ko04510	Chr08.570;Chr08.571;Chr08.572	K06237+K06237+K06237
Environmental Information Processing	Signaling molecules and interaction	ECM-receptor interaction	3	3	1	1	ko04512	Chr08.570;Chr08.571;Chr08.572	K06237+K06237+K06237
Cellular Processes	Cellular community - eukaryotes	Tight junction	3	3	1	1	ko04530	Chr08.243;Chr08.244;Chr08.320	K18050+K18050+K07374
Organismal Systems	Endocrine system	Relaxin signaling pathway	3	3	1	1	ko04926	Chr08.570;Chr08.571;Chr08.572	K06237+K06237+K06237
Organismal Systems	Digestive system	Protein digestion and absorption	3	3	1	1	ko04974	Chr08.570;Chr08.571;Chr08.572	K06237+K06237+K06237
Human Diseases	Neurodegenerative diseases	Alzheimer disease	3	3	1	1	ko05010	Chr08.320;Chr08.703;Chr08.760	K07374+K02137+K02375
Human Diseases	Infectious diseases	Pathogenic Escherichia coli infection	3	3	1	1	ko05130	Chr08.320;Chr08.422;Chr08.589	K07374+K19475+K19862
Human Diseases	Infectious diseases	Amoebiasis	3	3	1	1	ko05146	Chr08.570;Chr08.571;Chr08.572	K06237+K06237+K06237
Human Diseases	Infectious diseases	Tuberculosis	3	3	1	1	ko05152	Chr08.399;Chr08.649;Chr08.675	K04400+K06528+K04077
Human Diseases	Cancers	Small cell lung cancer	3	3	1	1	ko05222	Chr08.570;Chr08.571;Chr08.572	K06237+K06237+K06237
Metabolism	Global and overview maps	Microbial metabolism in diverse environments	2	2	1	1	ko01120	Chr08.251;Chr08.758	K00850+K00031
Metabolism	Global and overview maps	Carbon metabolism	2	2	1	1	ko01200	Chr08.251;Chr08.758	K00850+K00031
Genetic Information Processing	Translation	mRNA surveillance pathway	2	2	1	1	ko03015	Chr08.520;Chr08.618	K11583+K14324
Genetic Information Processing	Folding, sorting and degradation	RNA degradation	2	2	1	1	ko03018	Chr08.251;Chr08.675	K00850+K04077
Organismal Systems	Endocrine system	PPAR signaling pathway	2	2	1	1	ko03320	Chr08.358;Chr08.566	K08762+K00488
Environmental Information Processing	Signal transduction	cGMP - PKG signaling pathway	2	2	1	1	ko04022	Chr08.243;Chr08.244	K18050+K18050
Environmental Information Processing	Signal transduction	cAMP signaling pathway	2	2	1	1	ko04024	Chr08.430;Chr08.696	K04351+K04951
Environmental Information Processing	Signal transduction	AMPK signaling pathway	2	2	1	1	ko04152	Chr08.251;Chr08.520	K00850+K11583
Cellular Processes	Cell growth and death	Apoptosis	2	2	1	1	ko04210	Chr08.320;Chr08.399	K07374+K04400
Organismal Systems	Circulatory system	Adrenergic signaling in cardiomyocytes	2	2	1	1	ko04261	Chr08.430;Chr08.520	K04351+K11583
Organismal Systems	Circulatory system	Vascular smooth muscle contraction	2	2	1	1	ko04270	Chr08.243;Chr08.244	K18050+K18050
Organismal Systems	Development and regeneration	Axon regeneration	2	2	1	1	ko04361	Chr08.489;Chr08.589	K10693+K19862
Environmental Information Processing	Signal transduction	Apelin signaling pathway	2	2	1	1	ko04371	Chr08.243;Chr08.244	K18050+K18050
Cellular Processes	Cellular community - eukaryotes	Signaling pathways regulating pluripotency of stem cells	2	2	1	1	ko04550	Chr08.459;Chr08.760	K11138+K02375
Organismal Systems	Immune system	RIG-I-like receptor signaling pathway	2	2	1	1	ko04622	Chr08.368;Chr08.399	K12647+K04400
Organismal Systems	Immune system	Fc gamma R-mediated phagocytosis	2	2	1	1	ko04666	Chr08.243;Chr08.244	K18050+K18050
Organismal Systems	Environmental adaptation	Thermogenesis	2	2	1	1	ko04714	Chr08.598;Chr08.703	K18178+K02137
Organismal Systems	Sensory system	Inflammatory mediator regulation of TRP channels	2	2	1	1	ko04750	Chr08.243;Chr08.244	K18050+K18050
Organismal Systems	Endocrine system	Thyroid hormone synthesis	2	2	1	1	ko04918	Chr08.303;Chr08.635	K06233+K15173
Human Diseases	Endocrine and metabolic diseases	Type II diabetes mellitus	2	2	1	1	ko04930	Chr08.243;Chr08.244	K18050+K18050
Human Diseases	Endocrine and metabolic diseases	Insulin resistance	2	2	1	1	ko04931	Chr08.243;Chr08.244	K18050+K18050
Human Diseases	Endocrine and metabolic diseases	Cushing syndrome	2	2	1	1	ko04934	Chr08.622;Chr08.760	K00070+K02375
Organismal Systems	Digestive system	Cholesterol metabolism	2	2	1	1	ko04979	Chr08.303;Chr08.566	K06233+K00488
Human Diseases	Neurodegenerative diseases	Huntington disease	2	2	1	1	ko05016	Chr08.320;Chr08.703	K07374+K02137
Human Diseases	Infectious diseases	Shigellosis	2	2	1	1	ko05131	Chr08.243;Chr08.244	K18050+K18050
Human Diseases	Infectious diseases	Hepatitis B	2	2	1	1	ko05161	Chr08.368;Chr08.399	K12647+K04400
Human Diseases	Cancers	Proteoglycans in cancer	2	2	1	1	ko05205	Chr08.312;Chr08.760	K11989+K02375
Human Diseases	Cancers	MicroRNAs in cancer	2	2	1	1	ko05206	Chr08.243;Chr08.244	K18050+K18050
Metabolism	Carbohydrate metabolism	Glycolysis / Gluconeogenesis	1	1	1	1	ko00010	Chr08.251	K00850
Metabolism	Carbohydrate metabolism	Citrate cycle (TCA cycle)	1	1	1	1	ko00020	Chr08.758	K00031
Metabolism	Carbohydrate metabolism	Pentose phosphate pathway	1	1	1	1	ko00030	Chr08.251	K00850
Metabolism	Carbohydrate metabolism	Fructose and mannose metabolism	1	1	1	1	ko00051	Chr08.251	K00850
Metabolism	Carbohydrate metabolism	Galactose metabolism	1	1	1	1	ko00052	Chr08.251	K00850
Metabolism	Lipid metabolism	Primary bile acid biosynthesis	1	1	1	1	ko00120	Chr08.566	K00488
Metabolism	Lipid metabolism	Steroid hormone biosynthesis	1	1	1	1	ko00140	Chr08.622	K00070
Metabolism	Energy metabolism	Oxidative phosphorylation	1	1	1	1	ko00190	Chr08.703	K02137
Metabolism	Amino acid metabolism	Arginine biosynthesis	1	1	1	1	ko00220	Chr08.729	K00611
Metabolism	Metabolism of other amino acids	Glutathione metabolism	1	1	1	1	ko00480	Chr08.758	K00031
Metabolism	Glycan biosynthesis and metabolism	Mucin type O-glycan biosynthesis	1	1	1	1	ko00512	Chr08.385	K00710
Metabolism	Glycan biosynthesis and metabolism	Other types of O-glycan biosynthesis	1	1	1	1	ko00514	Chr08.385	K00710
Metabolism	Carbohydrate metabolism	Inositol phosphate metabolism	1	1	1	1	ko00562	Chr08.597	K01109
Metabolism	Lipid metabolism	Sphingolipid metabolism	1	1	1	1	ko00600	Chr08.379	K04710
Metabolism	Energy metabolism	Methane metabolism	1	1	1	1	ko00680	Chr08.251	K00850
Metabolism	Energy metabolism	Carbon fixation pathways in prokaryotes	1	1	1	1	ko00720	Chr08.758	K00031
Genetic Information Processing	Translation	Aminoacyl-tRNA biosynthesis	1	1	1	1	ko00970	Chr08.625	K01867
Metabolism	Global and overview maps	2-Oxocarboxylic acid metabolism	1	1	1	1	ko01210	Chr08.758	K00031
Human Diseases	Drug resistance	Platinum drug resistance	1	1	1	1	ko01524	Chr08.686	K10849
Genetic Information Processing	Translation	Ribosome biogenesis in eukaryotes	1	1	1	1	ko03008	Chr08.627	K14556
Genetic Information Processing	Translation	RNA transport	1	1	1	1	ko03013	Chr08.618	K14324
Genetic Information Processing	Transcription	Basal transcription factors	1	1	1	1	ko03022	Chr08.475	K03139
Genetic Information Processing	Replication and repair	DNA replication	1	1	1	1	ko03030	Chr08.739	K10744
Genetic Information Processing	Replication and repair	Nucleotide excision repair	1	1	1	1	ko03420	Chr08.686	K10849
Genetic Information Processing	Replication and repair	Non-homologous end-joining	1	1	1	1	ko03450	Chr08.248	K10885
Genetic Information Processing	Replication and repair	Fanconi anemia pathway	1	1	1	1	ko03460	Chr08.686	K10849
Environmental Information Processing	Signal transduction	ErbB signaling pathway	1	1	1	1	ko04012	Chr08.589	K19862
Environmental Information Processing	Signal transduction	Rap1 signaling pathway	1	1	1	1	ko04015	Chr08.430	K04351
Environmental Information Processing	Signal transduction	HIF-1 signaling pathway	1	1	1	1	ko04066	Chr08.251	K00850
Environmental Information Processing	Signal transduction	Phosphatidylinositol signaling system	1	1	1	1	ko04070	Chr08.597	K01109
Environmental Information Processing	Signal transduction	Phospholipase D signaling pathway	1	1	1	1	ko04072	Chr08.430	K04351
Cellular Processes	Cell growth and death	Cell cycle	1	1	1	1	ko04110	Chr08.527	K03353
Cellular Processes	Cell growth and death	Cell cycle - yeast	1	1	1	1	ko04111	Chr08.527	K03353
Cellular Processes	Cell growth and death	Meiosis - yeast	1	1	1	1	ko04113	Chr08.527	K03353
Cellular Processes	Cell growth and death	Oocyte meiosis	1	1	1	1	ko04114	Chr08.527	K03353
Genetic Information Processing	Folding, sorting and degradation	Ubiquitin mediated proteolysis	1	1	1	1	ko04120	Chr08.527	K03353
Cellular Processes	Transport and catabolism	Autophagy - animal	1	1	1	1	ko04140	Chr08.649	K06528
Genetic Information Processing	Folding, sorting and degradation	Protein processing in endoplasmic reticulum	1	1	1	1	ko04141	Chr08.318	K09508
Cellular Processes	Transport and catabolism	Lysosome	1	1	1	1	ko04142	Chr08.649	K06528
Cellular Processes	Transport and catabolism	Endocytosis	1	1	1	1	ko04144	Chr08.422	K19475
Cellular Processes	Transport and catabolism	Peroxisome	1	1	1	1	ko04146	Chr08.758	K00031
Environmental Information Processing	Signal transduction	mTOR signaling pathway	1	1	1	1	ko04150	Chr08.760	K02375
Organismal Systems	Aging	Longevity regulating pathway - worm	1	1	1	1	ko04212	Chr08.675	K04077
Environmental Information Processing	Signal transduction	Wnt signaling pathway	1	1	1	1	ko04310	Chr08.760	K02375
Organismal Systems	Development	Axon guidance	1	1	1	1	ko04360	Chr08.589	K19862
Environmental Information Processing	Signal transduction	Hippo signaling pathway	1	1	1	1	ko04390	Chr08.760	K02375
Cellular Processes	Cellular community - eukaryotes	Adherens junction	1	1	1	1	ko04520	Chr08.468	K06084
Cellular Processes	Cellular community - eukaryotes	Gap junction	1	1	1	1	ko04540	Chr08.320	K07374
Organismal Systems	Immune system	T cell receptor signaling pathway	1	1	1	1	ko04660	Chr08.589	K19862
Environmental Information Processing	Signal transduction	TNF signaling pathway	1	1	1	1	ko04668	Chr08.399	K04400
Organismal Systems	Immune system	Leukocyte transendothelial migration	1	1	1	1	ko04670	Chr08.430	K04351
Organismal Systems	Nervous system	Dopaminergic synapse	1	1	1	1	ko04728	Chr08.520	K11583
Organismal Systems	Sensory system	Olfactory transduction	1	1	1	1	ko04740	Chr08.696	K04951
Organismal Systems	Sensory system	Taste transduction	1	1	1	1	ko04742	Chr08.387	K04834
Organismal Systems	Endocrine system	Insulin secretion	1	1	1	1	ko04911	Chr08.430	K04351
Organismal Systems	Endocrine system	Ovarian Steroidogenesis	1	1	1	1	ko04913	Chr08.622	K00070
Organismal Systems	Endocrine system	Progesterone-mediated oocyte maturation	1	1	1	1	ko04914	Chr08.527	K03353
Organismal Systems	Endocrine system	Melanogenesis	1	1	1	1	ko04916	Chr08.760	K02375
Organismal Systems	Endocrine system	Glucagon signaling pathway	1	1	1	1	ko04922	Chr08.251	K00850
Organismal Systems	Endocrine system	Cortisol synthesis and secretion	1	1	1	1	ko04927	Chr08.622	K00070
Organismal Systems	Endocrine system	Parathyroid hormone synthesis, secretion and action	1	1	1	1	ko04928	Chr08.223	K08558
Human Diseases	Endocrine and metabolic diseases	Type I diabetes mellitus	1	1	1	1	ko04940	Chr08.675	K04077
Human Diseases	Endocrine and metabolic diseases	Maturity onset diabetes of the young	1	1	1	1	ko04950	Chr08.321	K08025
Human Diseases	Neurodegenerative diseases	Parkinson disease	1	1	1	1	ko05012	Chr08.703	K02137
Human Diseases	Neurodegenerative diseases	Amyotrophic lateral sclerosis (ALS)	1	1	1	1	ko05014	Chr08.339	K04575
Human Diseases	Substance dependence	Alcoholism	1	1	1	1	ko05034	Chr08.435	K11303
Human Diseases	Infectious diseases	Legionellosis	1	1	1	1	ko05134	Chr08.675	K04077
Human Diseases	Infectious disease: bacterial	Yersinia infection	1	1	1	1	ko05135	Chr08.422	K19475
Human Diseases	Infectious diseases	Measles	1	1	1	1	ko05162	Chr08.368	K12647
Human Diseases	Infectious diseases	Influenza A	1	1	1	1	ko05164	Chr08.368	K12647
Human Diseases	Infectious diseases	HTLV-I infection	1	1	1	1	ko05166	Chr08.527	K03353
Human Diseases	Infectious diseases	Herpes simplex infection	1	1	1	1	ko05168	Chr08.368	K12647
Human Diseases	Cancers	Basal cell carcinoma	1	1	1	1	ko05217	Chr08.760	K02375
Human Diseases	Cancers	Breast cancer	1	1	1	1	ko05224	Chr08.760	K02375
Human Diseases	Cancers	Hepatocellular carcinoma	1	1	1	1	ko05225	Chr08.760	K02375
Human Diseases	Cancers	Gastric cancer	1	1	1	1	ko05226	Chr08.760	K02375
Human Diseases	Cancers	Central carbon metabolism in cancer	1	1	1	1	ko05230	Chr08.251	K00850
