# Supplementary material for: Insights into chromosomal evolution and sex determination of Pseudobagrus ussuriensis (Bagridae, Siluriformes) based on a chromosome-level genome
Source: DNA Res. 2022 Jul 21;29(4):dsac028. doi: 10.1093/dnares/dsac028 (PMC9358014; doi:10.1093/dnares/dsac028)
Supplement: dsac028_Supplementary_Data [file dsac028_supplementary_data.zip › dsac028_Supplementary_Data/Table S2.xlsx]

## Sheet: Sheet1
Table S2 Annotation of ncRNA in the Pseudobagrus ussuriensis genome.
Type		Copy Number	Average Length(bp)	Total Length(bp)	Percentage of sequence(%)
rRNA (312)	18S	3	1891.67	5675	0.0008
	28S	3	4739.67	14219	0.0019
	5.8S	0	0	0	0
	5S	306	114.46	35025	0.0047
small RNA (1,217)	snRNA	216	137.72	29747	0.004
	miRNA	337	84.82	28584	0.0039
	spliceosomal	594	145.04	86156	0.0116
	other	70	205.44	14381	0.0019
Regulatory	cis-regulatory elements	2109	53.57	112980	0.0152
tRNA	tRNA	10755	75.72	814365	0.1098
Total	-	14393	-	1141132	0.1538
