# Supplementary material for: Insights into chromosomal evolution and sex determination of Pseudobagrus ussuriensis (Bagridae, Siluriformes) based on a chromosome-level genome
Source: DNA Res. 2022 Jul 21;29(4):dsac028. doi: 10.1093/dnares/dsac028 (PMC9358014; doi:10.1093/dnares/dsac028)
Supplement: dsac028_Supplementary_Data [file dsac028_supplementary_data.zip › dsac028_Supplementary_Data/Table S3.xlsx]

## Sheet: Sheet1
Table S3 Results of BUSCO analysis of gene prediction for the P. ussuriensis genome.
Type	Number	Percent(%)
Complete BUSCOs (C)	3440	94.51
Complete and single-copy BUSCOs (S)	3373	92.66
Complete and duplicated BUSCOs (D)	67	1.84
Fragmented BUSCOs (F)	44	1.21
Missing BUSCOs (M)	156	4.29
Actinopterygii	3640	100
