# Supplementary material for: Insights into chromosomal evolution and sex determination of Pseudobagrus ussuriensis (Bagridae, Siluriformes) based on a chromosome-level genome
Source: DNA Res. 2022 Jul 21;29(4):dsac028. doi: 10.1093/dnares/dsac028 (PMC9358014; doi:10.1093/dnares/dsac028)
Supplement: dsac028_Supplementary_Data [file dsac028_supplementary_data.zip › dsac028_Supplementary_Data/Table S4.xls]

## Sheet: Annotation_Summary
Table S4 Functional annotations of predicted genes in the P. ussuriensis genome.
gene_id	length	KOG_ID	KOG_Evalue	KOG_Score	KOG_Annotation	GO:BiologicalProcess	GO:CellularComponent	GO:MolecularFunction	KEGG_Ortholog	NR_Protein	NR_Evalue	NR_Score	NR_Annotation	Swissprot_Protein	Swissprot_Evalue	Swissprot_Score	Swissprot_Annotation
Chr01.1	155	KOG0490	2.5e-112	316	General function prediction only	-	-	-	-	NP_775326.1	8.3e-91	338.2	NP_775326.1 rhombotin-1 isoform 1 [Danio rerio]	Q8JFQ2|RBTN1_DANRE	4.43e-113	320	Rhombotin-1 OS=Danio rerio OX=7955 GN=lmo1 PE=2 SV=1
Chr01.10	502	KOG0156	0	580	Secondary metabolites biosynthesis, transport and catabolism	GO:0055114(oxidation-reduction process)	-	GO:0005506(iron ion binding),GO:0016705(oxidoreductase activity, acting on paired donors, with incorporation or reduction of molecular oxygen),GO:0020037(heme binding)	K07419 CYP2R1; vitamin D 25-hydroxylase [EC:1.14.14.24]	XP_027033948.1	1e-270	937.6	XP_027033948.1 vitamin D 25-hydroxylase [Tachysurus fulvidraco]	Q6VVW9|CP2R1_MOUSE	0	691	Vitamin D 25-hydroxylase OS=Mus musculus OX=10090 GN=Cyp2r1 PE=1 SV=1
Chr01.1000	425	KOG4529	0	587	Function unknown	-	-	-	-	XP_026998415.1	7.3e-214	748.4	XP_026998415.1 UPF0415 protein C7orf25 homolog [Tachysurus fulvidraco]	Q803H0|CG025_DANRE	0	675	UPF0415 protein C7orf25 homolog OS=Danio rerio OX=7955 GN=zgc:55781 PE=2 SV=1
Chr01.1001	478	KOG1947	0	774	General function prediction only	-	-	GO:0005515(protein binding)	K10273 FBXL7; F-box and leucine-rich repeat protein 7	XP_026797275.1	1.3e-115	422.2	XP_026797275.1 F-box/LRR-repeat protein 7, partial [Pangasianodon hypophthalmus]	A1A5X2|FBXL7_DANRE	0	822	F-box/LRR-repeat protein 7 OS=Danio rerio OX=7955 GN=fbxl7 PE=2 SV=1
Chr01.1002	336	KOG2951	2.74e-136	389	Carbohydrate transport and metabolism	GO:0046854(phosphatidylinositol phosphorylation),GO:0046855(inositol phosphate dephosphorylation)	-	GO:0008934(inositol monophosphate 1-phosphatase activity)	K01092 E3.1.3.25, IMPA, suhB; myo-inositol-1(or 4)-monophosphatase [EC:3.1.3.25]	XP_026998476.1	3.1e-151	540	XP_026998476.1 inositol monophosphatase 1 [Tachysurus fulvidraco]	P20456|IMPA1_BOVIN	3.16e-138	395	Inositol monophosphatase 1 OS=Bos taurus OX=9913 GN=IMPA1 PE=1 SV=1
Chr01.1003	851	KOG1812	4e-97	328	Posttranslational modification, protein turnover, chaperones	GO:0006464(cellular protein modification process),GO:0015031(protein transport)	-	-	K11974 RNF31, HOIP; E3 ubiquitin-protein ligase RNF31 [EC:2.3.2.31]	XP_026998473.1	0	1699.9	XP_026998473.1 uncharacterized protein LOC113640272 isoform X3 [Tachysurus fulvidraco]	Q96EP0|RNF31_HUMAN	1.69e-96	328	E3 ubiquitin-protein ligase RNF31 OS=Homo sapiens OX=9606 GN=RNF31 PE=1 SV=1
Chr01.1004	776	KOG3594	0	1118	Function unknown	GO:0007155(cell adhesion),GO:0007156(homophilic cell adhesion via plasma membrane adhesion molecules)	GO:0005886(plasma membrane),GO:0016020(membrane)	GO:0005509(calcium ion binding)	K06799 CDH7; cadherin 7, type 2	XP_026998653.1	0	1343.6	XP_026998653.1 cadherin-7 isoform X1 [Tachysurus fulvidraco]	Q90763|CADH7_CHICK	0	1125	Cadherin-7 OS=Gallus gallus OX=9031 GN=CDH7 PE=2 SV=1
Chr01.1005	112	-	-	-	-	-	-	-	-	-	-	-	-	-	-	-	-
Chr01.1006	1211	-	-	-	-	-	-	GO:0008146(sulfotransferase activity)	-	XP_026998623.1	0	2438.7	XP_026998623.1 dermatan-sulfate epimerase-like protein [Tachysurus fulvidraco]	Q0VBN2|DSEL_MOUSE	0	1437	Dermatan-sulfate epimerase-like protein OS=Mus musculus OX=10090 GN=Dsel PE=2 SV=1
Chr01.1007	395	KOG4277	7.96e-133	389	General function prediction only	GO:0045454(cell redox homeostasis)	-	-	K09585 TXNDC10; thioredoxin domain-containing protein 10 [EC:5.3.4.1]	XP_026998448.1	3.5e-218	762.7	XP_026998448.1 protein disulfide-isomerase TMX3-like [Tachysurus fulvidraco]	Q6GNG3|TMX3_XENLA	1.99e-136	400	Protein disulfide-isomerase TMX3 OS=Xenopus laevis OX=8355 GN=tmx3 PE=2 SV=1
Chr01.1008	529	-	-	-	-	GO:0006468(protein phosphorylation)	-	GO:0004672(protein kinase activity),GO:0005524(ATP binding)	K08842 TESK2; testis-specific kinase 2 [EC:2.7.12.1]	XP_026998463.1	2.3e-297	1026.2	XP_026998463.1 dual specificity testis-specific protein kinase 2 [Tachysurus fulvidraco]	Q96S53|TESK2_HUMAN	0	649	Dual specificity testis-specific protein kinase 2 OS=Homo sapiens OX=9606 GN=TESK2 PE=1 SV=1
Chr01.1009	485	KOG1990	2.5e-168	486	Replication, recombination and repair	-	-	GO:0003676(nucleic acid binding),GO:0046872(metal ion binding)	K13202 TOE1; target of EGR1 protein 1	XP_026998465.1	3.6e-257	892.5	XP_026998465.1 LOW QUALITY PROTEIN: target of EGR1 protein 1 [Tachysurus fulvidraco]	Q96GM8|TOE1_HUMAN	9.02e-168	486	Target of EGR1 protein 1 OS=Homo sapiens OX=9606 GN=TOE1 PE=1 SV=1
Chr01.101	367	KOG2742	2.07e-169	479	General function prediction only	-	-	GO:0016491(oxidoreductase activity)	K20291 COG4, COD1; conserved oligomeric Golgi complex subunit 4	XP_027007788.1	8.8e-208	728	XP_027007788.1 glucose-fructose oxidoreductase domain-containing protein 2-like [Tachysurus fulvidraco]	Q3B7J2|GFOD2_HUMAN	1.03e-169	481	Glucose-fructose oxidoreductase domain-containing protein 2 OS=Homo sapiens OX=9606 GN=GFOD2 PE=2 SV=1
Chr01.1011	232	-	-	-	-	-	-	-	-	XP_026998417.1	1.1e-91	341.7	XP_026998417.1 LOW QUALITY PROTEIN: selenoprotein Pb-like [Tachysurus fulvidraco]	Q98SV0|SELPB_DANRE	1.78e-81	247	Selenoprotein Pb OS=Danio rerio OX=7955 GN=sepp1b PE=2 SV=3
Chr01.1012	87	-	-	-	-	-	-	-	-	-	-	-	-	-	-	-	-
Chr01.1013	1155	KOG3615	0	1877	Function unknown	-	-	-	-	XP_026998572.1	0	2209.1	XP_026998572.1 LOW QUALITY PROTEIN: zinc finger SWIM domain-containing protein 5 [Tachysurus fulvidraco]	Q9P217|ZSWM5_HUMAN	0	1877	Zinc finger SWIM domain-containing protein 5 OS=Homo sapiens OX=9606 GN=ZSWIM5 PE=2 SV=2
Chr01.1014	366	KOG2872	0	551	Coenzyme transport and metabolism	GO:0006779(porphyrin-containing compound biosynthetic process)	-	GO:0004853(uroporphyrinogen decarboxylase activity)	K01599 hemE, UROD; uroporphyrinogen decarboxylase [EC:4.1.1.37]	XP_026998422.1	1.4e-213	747.3	XP_026998422.1 uroporphyrinogen decarboxylase [Tachysurus fulvidraco]	Q9PTS2|DCUP_DANRE	0	672	Uroporphyrinogen decarboxylase OS=Danio rerio OX=7955 GN=urod PE=2 SV=1
Chr01.1015	558	KOG0197	0	827	Signal transduction mechanisms	GO:0006468(protein phosphorylation)	-	GO:0005515(protein binding),GO:0004672(protein kinase activity),GO:0005524(ATP binding),GO:0004713(protein tyrosine kinase activity)	K05854 LYN; tyrosine-protein kinase Lyn [EC:2.7.10.2]	XP_026998580.1	1.4e-302	1043.5	XP_026998580.1 tyrosine-protein kinase Lyn-like isoform X1 [Tachysurus fulvidraco]	Q07014|LYN_RAT	0	831	Tyrosine-protein kinase Lyn OS=Rattus norvegicus OX=10116 GN=Lyn PE=1 SV=3
Chr01.1016	799	KOG2730	7.96e-145	448	General function prediction only	GO:0001510(RNA methylation),GO:0009452(7-methylguanosine RNA capping)	-	GO:0008168(methyltransferase activity)	K14292 TGS1; trimethylguanosine synthase [EC:2.1.1.-]	XP_026998663.1	0	1300.8	XP_026998663.1 LOW QUALITY PROTEIN: trimethylguanosine synthase [Tachysurus fulvidraco]	Q96RS0|TGS1_HUMAN	1.65e-144	449	Trimethylguanosine synthase OS=Homo sapiens OX=9606 GN=TGS1 PE=1 SV=3
Chr01.1017	68	-	-	-	-	-	-	-	-	-	-	-	-	-	-	-	-
Chr01.1018	309	KOG4321	1.52e-107	314	Lipid transport and metabolism	-	-	GO:0016746(transferase activity, transferring acyl groups)	-	XP_026998703.1	1e-172	611.3	XP_026998703.1 transmembrane protein 68 [Tachysurus fulvidraco]	Q0VCR6|TMM68_BOVIN	6.74e-170	477	Transmembrane protein 68 OS=Bos taurus OX=9913 GN=TMEM68 PE=2 SV=1
Chr01.1019	567	KOG4790	0	611	Function unknown	-	GO:0016021(integral component of membrane)	-	-	XP_026998702.1	0	1130.2	XP_026998702.1 XK-related protein 4 [Tachysurus fulvidraco]	Q5GH76|XKR4_HUMAN	0	860	XK-related protein 4 OS=Homo sapiens OX=9606 GN=XKR4 PE=2 SV=1
Chr01.102	827	-	-	-	-	-	-	GO:0046982(protein heterodimerization activity)	K11512 CENPT; centromere protein T	XP_027007736.1	0	1156	XP_027007736.1 centromere protein T [Tachysurus fulvidraco]	F1NPG5|CENPT_CHICK	5.28e-37	151	Centromere protein T OS=Gallus gallus OX=9031 GN=CENPT PE=1 SV=2
Chr01.1020	104	-	-	-	-	-	-	-	-	-	-	-	-	-	-	-	-
Chr01.1021	1037	KOG1812	0	843	Posttranslational modification, protein turnover, chaperones	-	-	-	K11974 RNF31, HOIP; E3 ubiquitin-protein ligase RNF31 [EC:2.3.2.31]	XP_026998593.1	0	1808.1	XP_026998593.1 LOW QUALITY PROTEIN: E3 ubiquitin-protein ligase RNF31-like [Tachysurus fulvidraco]	Q96EP0|RNF31_HUMAN	0	843	E3 ubiquitin-protein ligase RNF31 OS=Homo sapiens OX=9606 GN=RNF31 PE=1 SV=1
Chr01.1022	635	-	-	-	-	-	-	-	-	XP_026998423.1	0	1096.3	XP_026998423.1 uncharacterized protein LOC113640230 isoform X1 [Tachysurus fulvidraco]	-	-	-	-
Chr01.1023	176	KOG2177	1.51e-57	180	Posttranslational modification, protein turnover, chaperones	-	-	-	K15705 RNF152; E3 ubiquitin-protein ligase RNF152 [EC:2.3.2.27]	XP_026998433.1	1.7e-95	354	XP_026998433.1 E3 ubiquitin-protein ligase RNF152 [Tachysurus fulvidraco]	D2H6Z0|RN152_AILME	2.43e-57	181	E3 ubiquitin-protein ligase RNF152 OS=Ailuropoda melanoleuca OX=9646 GN=RNF152 PE=3 SV=1
Chr01.1024	545	KOG0629	0	759	Amino acid transport and metabolism	GO:0019752(carboxylic acid metabolic process)	-	GO:0003824(catalytic activity),GO:0016831(carboxy-lyase activity),GO:0030170(pyridoxal phosphate binding)	K01580 E4.1.1.15, gadB, gadA, GAD; glutamate decarboxylase [EC:4.1.1.15]	XP_026998481.1	0	1095.9	XP_026998481.1 glutamate decarboxylase 1-like isoform X2 [Tachysurus fulvidraco]	P18088|DCE1_RAT	0	759	Glutamate decarboxylase 1 OS=Rattus norvegicus OX=10116 GN=Gad1 PE=2 SV=1
Chr01.1025	338	KOG3656	1.23e-156	443	General function prediction only	GO:0007186(G-protein coupled receptor signaling pathway)	GO:0016021(integral component of membrane)	GO:0004930(G-protein coupled receptor activity),GO:0004977(melanocortin receptor activity)	K04202 MC4R; melanocortin 4 receptor	XP_026998488.1	1.8e-175	620.5	XP_026998488.1 melanocortin receptor 4-like [Tachysurus fulvidraco]	B0V1P1|MC4R_DANRE	0	562	Melanocortin receptor 4 OS=Danio rerio OX=7955 GN=mc4r PE=1 SV=1
Chr01.1026	91	-	-	-	-	-	-	-	-	-	-	-	-	-	-	-	-
Chr01.1027	442	-	-	-	-	-	-	-	-	XP_026998438.1	1.9e-228	797	XP_026998438.1 LOW QUALITY PROTEIN: UPF0489 protein C5orf22 homolog [Tachysurus fulvidraco]	Q7SZF1|CE022_DANRE	0	574	UPF0489 protein C5orf22 homolog OS=Danio rerio OX=7955 GN=zgc:56556 PE=2 SV=1
Chr01.1028	138	-	-	-	-	-	-	-	-	-	-	-	-	-	-	-	-
Chr01.1029	230	-	-	-	-	-	-	-	-	XP_027022861.1	1.3e-07	62.4	XP_027022861.1 uncharacterized protein LOC113656075 [Tachysurus fulvidraco]	-	-	-	-
Chr01.103	154	-	-	-	-	-	-	-	-	XP_027007806.1	1.6e-54	217.6	XP_027007806.1 THAP domain-containing protein 11 [Tachysurus fulvidraco]	Q6TGZ4|THA11_DANRE	6.11e-39	135	THAP domain-containing protein 11 OS=Danio rerio OX=7955 GN=thap11 PE=2 SV=2
Chr01.1030	475	-	-	-	-	-	-	-	K12567 TTN; titin [EC:2.7.11.1]	-	-	-	-	-	-	-	-
Chr01.1031	104	-	-	-	-	-	-	-	-	-	-	-	-	-	-	-	-
Chr01.1032	743	KOG3594	0	1010	Function unknown	GO:0007156(homophilic cell adhesion via plasma membrane adhesion molecules),GO:0007155(cell adhesion)	GO:0016020(membrane),GO:0005886(plasma membrane)	GO:0005509(calcium ion binding)	K06798 CDH6; cadherin 6, type 2, K-cadherin	XP_026998609.1	0	1346.6	XP_026998609.1 LOW QUALITY PROTEIN: cadherin-6-like [Tachysurus fulvidraco]	P55285|CADH6_HUMAN	0	1010	Cadherin-6 OS=Homo sapiens OX=9606 GN=CDH6 PE=1 SV=1
Chr01.1033	71	-	-	-	-	-	-	-	-	-	-	-	-	-	-	-	-
Chr01.1034	69	-	-	-	-	-	-	-	-	-	-	-	-	-	-	-	-
Chr01.1035	147	-	-	-	-	-	-	-	-	-	-	-	-	-	-	-	-
Chr01.1036	84	-	-	-	-	-	-	-	-	-	-	-	-	-	-	-	-
Chr01.1037	109	-	-	-	-	-	-	-	-	-	-	-	-	-	-	-	-
Chr01.1038	83	-	-	-	-	-	-	-	-	-	-	-	-	-	-	-	-
Chr01.1039	186	-	-	-	-	-	-	-	-	-	-	-	-	-	-	-	-
Chr01.104	777	KOG0412	0	1177	Intracellular trafficking, secretion, and vesicular transport	-	-	-	K20291 COG4, COD1; conserved oligomeric Golgi complex subunit 4	XP_027007805.1	0	1467.6	XP_027007805.1 conserved oligomeric Golgi complex subunit 4 [Tachysurus fulvidraco]	Q29RB1|COG4_DANRE	0	1384	Conserved oligomeric Golgi complex subunit 4 OS=Danio rerio OX=7955 GN=cog4 PE=1 SV=1
Chr01.1040	70	-	-	-	-	-	-	-	-	-	-	-	-	-	-	-	-
Chr01.1041	113	-	-	-	-	-	-	-	-	-	-	-	-	-	-	-	-
Chr01.1042	777	KOG3594	0	1032	Function unknown	GO:0007156(homophilic cell adhesion via plasma membrane adhesion molecules),GO:0007155(cell adhesion)	GO:0016020(membrane),GO:0005886(plasma membrane)	GO:0005509(calcium ion binding)	K06802 CDH10; cadherin 10, type 2, T2-cadherin	XP_026998436.1	0	1438.7	XP_026998436.1 cadherin-10-like [Tachysurus fulvidraco]	P55285|CADH6_HUMAN	0	1032	Cadherin-6 OS=Homo sapiens OX=9606 GN=CDH6 PE=1 SV=1
Chr01.1043	127	-	-	-	-	-	-	-	-	XP_026098144.1	2.8e-28	130.2	XP_026098144.1 uncharacterized protein LOC113069345 [Carassius auratus]	-	-	-	-
Chr01.1044	791	KOG3594	0	981	Function unknown	GO:0007155(cell adhesion),GO:0007156(homophilic cell adhesion via plasma membrane adhesion molecules)	GO:0005886(plasma membrane),GO:0016020(membrane)	GO:0005509(calcium ion binding)	K06804 CDH12; cadherin 12, type 2, N-cadherin 2	XP_026998507.1	0	1498	XP_026998507.1 cadherin-12-like [Tachysurus fulvidraco]	P55289|CAD12_HUMAN	0	981	Cadherin-12 OS=Homo sapiens OX=9606 GN=CDH12 PE=2 SV=2
Chr01.1045	106	-	-	-	-	-	-	-	-	-	-	-	-	-	-	-	-
Chr01.1046	91	-	-	-	-	-	-	-	-	-	-	-	-	-	-	-	-
Chr01.1047	778	KOG3594	0	863	Function unknown	GO:0007156(homophilic cell adhesion via plasma membrane adhesion molecules),GO:0007155(cell adhesion)	GO:0016020(membrane),GO:0005886(plasma membrane)	GO:0005509(calcium ion binding)	K06805 CDH18; cadherin 18, type 2	XP_026998503.1	0	1151.3	XP_026998503.1 cadherin-18-like isoform X1 [Tachysurus fulvidraco]	Q13634|CAD18_HUMAN	0	863	Cadherin-18 OS=Homo sapiens OX=9606 GN=CDH18 PE=2 SV=1
Chr01.1048	282	KOG3594	4.01e-94	295	Function unknown	GO:0007156(homophilic cell adhesion via plasma membrane adhesion molecules)	GO:0016020(membrane)	GO:0005509(calcium ion binding)	K06805 CDH18; cadherin 18, type 2	XP_026998506.1	5.5e-93	346.3	XP_026998506.1 cadherin-18-like isoform X2 [Tachysurus fulvidraco]	Q13634|CAD18_HUMAN	1.7e-93	295	Cadherin-18 OS=Homo sapiens OX=9606 GN=CDH18 PE=2 SV=1
Chr01.1049	101	-	-	-	-	-	-	-	-	-	-	-	-	-	-	-	-
Chr01.105	544	-	-	-	-	-	-	GO:0005515(protein binding)	K19750 DNAAF1, LRRC50, ODA7; dynein assembly factor 1, axonemal	XP_027007751.1	2.1e-120	438.3	XP_027007751.1 dynein assembly factor 1, axonemal-like isoform X1 [Tachysurus fulvidraco]	Q7ZV84|DAAF1_DANRE	2.84e-136	409	Dynein assembly factor 1, axonemal OS=Danio rerio OX=7955 GN=dnaaf1 PE=2 SV=2
Chr01.1050	260	KOG0382	6.84e-115	331	General function prediction only	-	-	GO:0004089(carbonate dehydratase activity),GO:0008270(zinc ion binding)	K18245 CA2; carbonic anhydrase 2 [EC:4.2.1.1]	XP_026998648.1	1.1e-140	504.6	XP_026998648.1 LOW QUALITY PROTEIN: carbonic anhydrase-like [Tachysurus fulvidraco]	Q92051|CAHZ_DANRE	9.17e-147	413	Carbonic anhydrase OS=Danio rerio OX=7955 GN=cahz PE=1 SV=2
Chr01.1051	992	KOG3971	0	1210	Signal transduction mechanisms	GO:0023052(signaling)	-	-	K15008 DLGAP1, GKAP; discs, large-associated protein 1	XP_026998619.1	0	1630.9	XP_026998619.1 disks large-associated protein 1 isoform X1 [Tachysurus fulvidraco]	Q7ZYZ6|DLGP1_DANRE	0	1403	Disks large-associated protein 1 OS=Danio rerio OX=7955 GN=dlgap1 PE=3 SV=2
Chr01.1052	263	KOG4029	4.54e-71	222	Transcription	-	-	GO:0046983(protein dimerization activity)	K09073 PTF1A; pancreas-specific transcription factor 1a	XP_026998642.1	1.8e-130	470.7	XP_026998642.1 pancreas transcription factor 1 subunit alpha [Tachysurus fulvidraco]	Q7ZSX3|PTF1A_DANRE	8.38e-131	373	Pancreas transcription factor 1 subunit alpha OS=Danio rerio OX=7955 GN=ptf1a PE=2 SV=1
Chr01.1053	182	-	-	-	-	-	-	-	-	-	-	-	-	-	-	-	-
Chr01.1054	1716	-	-	-	-	-	-	-	-	XP_026998522.1	0	2964.9	XP_026998522.1 LOW QUALITY PROTEIN: sickle tail protein homolog [Tachysurus fulvidraco]	Q5T5P2|SKT_HUMAN	0	771	Sickle tail protein homolog OS=Homo sapiens OX=9606 GN=KIAA1217 PE=1 SV=2
Chr01.1055	344	KOG3656	0	524	General function prediction only	GO:0007186(G-protein coupled receptor signaling pathway)	GO:0016021(integral component of membrane),GO:0005887(integral component of plasma membrane)	GO:0004993(G-protein coupled serotonin receptor activity),GO:0004930(G-protein coupled receptor activity)	K04161 HTR5; 5-hydroxytryptamine receptor 5	XP_026998665.1	2.7e-190	669.8	XP_026998665.1 5-hydroxytryptamine receptor 5A-like [Tachysurus fulvidraco]	P47898|5HT5A_HUMAN	0	524	5-hydroxytryptamine receptor 5A OS=Homo sapiens OX=9606 GN=HTR5A PE=2 SV=1
Chr01.1056	90	-	-	-	-	-	-	-	-	-	-	-	-	-	-	-	-
Chr01.1057	243	KOG0493	9.81e-69	216	General function prediction only	GO:0006355(regulation of transcription, DNA-templated),GO:0007275(multicellular organism development)	GO:0005634(nucleus)	GO:0003677(DNA binding),GO:0043565(sequence-specific DNA binding)	K09319 EN; homeobox protein engrailed	XP_026998601.1	1.7e-106	391	XP_026998601.1 homeobox protein engrailed-2b-like [Tachysurus fulvidraco]	P31533|HME2B_DANRE	2.28e-107	313	Homeobox protein engrailed-2b OS=Danio rerio OX=7955 GN=eng2b PE=2 SV=2
Chr01.1058	234	KOG3782	5.11e-42	142	General function prediction only	-	-	-	-	XP_026998602.1	1.6e-98	364.4	XP_026998602.1 LOW QUALITY PROTEIN: protein canopy-1-like [Tachysurus fulvidraco]	Q2L6L1|CNPY1_DANRE	1.35e-93	275	Protein canopy-1 OS=Danio rerio OX=7955 GN=cnpy1 PE=1 SV=1
Chr01.1059	86	-	-	-	-	-	-	-	-	-	-	-	-	-	-	-	-
Chr01.106	383	KOG4047	0	532	Signal transduction mechanisms	-	-	-	-	XP_027007749.1	1e-182	644.8	XP_027007749.1 docking protein 4 isoform X4 [Tachysurus fulvidraco]	Q99KE3|DOK4_MOUSE	0	537	Docking protein 4 OS=Mus musculus OX=10090 GN=Dok4 PE=1 SV=1
Chr01.1060	418	KOG3638	0	525	Signal transduction mechanisms	GO:0016539(intein-mediated protein splicing),GO:0007267(cell-cell signaling),GO:0016540(protein autoprocessing),GO:0007275(multicellular organism development)	-	-	K11988 SHH; sonic hedgehog	XP_026998638.1	4.8e-242	842	XP_026998638.1 tiggy-winkle hedgehog protein-like [Tachysurus fulvidraco]	Q90419|TWHH_DANRE	0	632	Tiggy-winkle hedgehog protein OS=Danio rerio OX=7955 GN=shhb PE=1 SV=1
Chr01.1061	308	KOG0714	1.12e-83	256	Posttranslational modification, protein turnover, chaperones	-	-	-	K09512 DNAJB6; DnaJ homolog subfamily B member 6	XP_026998611.1	2.9e-111	407.1	XP_026998611.1 dnaJ homolog subfamily B member 6-like isoform X1 [Tachysurus fulvidraco]	Q4R7Y5|DNJB6_MACFA	2.84e-90	271	DnaJ homolog subfamily B member 6 OS=Macaca fascicularis OX=9541 GN=DNAJB6 PE=2 SV=1
Chr01.1062	1103	KOG0510	0	1035	General function prediction only	GO:0006811(ion transport),GO:0055085(transmembrane transport)	GO:0016020(membrane)	GO:0005515(protein binding),GO:0005216(ion channel activity)	K04984 TRPA1, ANKTM1; transient receptor potential cation channel subfamily A member 1	XP_026998616.1	0	1984.9	XP_026998616.1 LOW QUALITY PROTEIN: transient receptor potential cation channel subfamily A member 1-like [Tachysurus fulvidraco]	O75762|TRPA1_HUMAN	0	1036	Transient receptor potential cation channel subfamily A member 1 OS=Homo sapiens OX=9606 GN=TRPA1 PE=1 SV=3
Chr01.1063	810	KOG3713	0	969	Inorganic ion transport and metabolism	GO:0006813(potassium ion transport),GO:0006811(ion transport),GO:0055085(transmembrane transport),GO:0051260(protein homooligomerization)	GO:0008076(voltage-gated potassium channel complex),GO:0016020(membrane)	GO:0005249(voltage-gated potassium channel activity),GO:0005216(ion channel activity),GO:0005515(protein binding)	K04886 KCNB2, KV2.2; potassium voltage-gated channel Shab-related subfamily B member 2	XP_026998644.1	0	1535	XP_026998644.1 potassium voltage-gated channel subfamily B member 2-like [Tachysurus fulvidraco]	Q92953|KCNB2_HUMAN	0	969	Potassium voltage-gated channel subfamily B member 2 OS=Homo sapiens OX=9606 GN=KCNB2 PE=2 SV=2
Chr01.1064	241	KOG4478	1.15e-48	159	Function unknown	-	-	-	K17966 TMEM70; transmembrane protein 70, mitochondrial	XP_026998645.1	5.3e-129	465.7	XP_026998645.1 transmembrane protein 70, mitochondrial [Tachysurus fulvidraco]	Q5ZLJ4|TMM70_CHICK	3.75e-70	218	Transmembrane protein 70, mitochondrial OS=Gallus gallus OX=9031 GN=TMEM70 PE=2 SV=1
Chr01.1065	151	KOG3473	2.89e-80	233	Transcription	GO:0006511(ubiquitin-dependent protein catabolic process)	-	-	K03872 ELOC, TCEB1; elongin-C	NP_001187980.1	7.4e-60	235.3	NP_001187980.1 transcription elongation factor B polypeptide 1 [Ictalurus punctatus]	P83941|ELOC_RAT	1.23e-79	233	Elongin-C OS=Rattus norvegicus OX=10116 GN=Eloc PE=1 SV=1
Chr01.1066	151	KOG0427	1.92e-109	308	Posttranslational modification, protein turnover, chaperones	-	-	-	K10688 UBE2W, UBC16; ubiquitin-conjugating enzyme E2 W [EC:2.3.2.25]	XP_026998519.1	1.2e-86	324.3	XP_026998519.1 ubiquitin-conjugating enzyme E2 W-like isoform X1 [Tachysurus fulvidraco]	B5DEI4|UBE2W_RAT	8.11e-110	311	Ubiquitin-conjugating enzyme E2 W OS=Rattus norvegicus OX=10116 GN=Ube2w PE=2 SV=1
Chr01.1067	386	KOG1201	0	522	Secondary metabolites biosynthesis, transport and catabolism	-	-	GO:0016491(oxidoreductase activity)	K11151 RDH10; retinol dehydrogenase 10 [EC:1.1.1.-]	XP_026998517.1	3.2e-192	676.4	XP_026998517.1 retinol dehydrogenase 10-B-like [Tachysurus fulvidraco]	Q7T2D1|RD10B_DANRE	0	572	Retinol dehydrogenase 10-B OS=Danio rerio OX=7955 GN=rdh10b PE=2 SV=2
Chr01.1068	303	KOG3184	9.3e-116	335	Translation, ribosomal structure and biogenesis	GO:0000463(maturation of LSU-rRNA from tricistronic rRNA transcript (SSU-rRNA, 5.8S rRNA, LSU-rRNA))	GO:0022625(cytosolic large ribosomal subunit)	GO:0003735(structural constituent of ribosome)	K02937 RP-L7e, RPL7; large subunit ribosomal protein L7e	XP_026998518.1	6.1e-106	389.4	XP_026998518.1 60S ribosomal protein L7 [Tachysurus fulvidraco]	Q5ZJ56|RL7_CHICK	6.42e-120	347	60S ribosomal protein L7 OS=Gallus gallus OX=9031 GN=RPL7 PE=2 SV=1
Chr01.1069	438	-	-	-	-	-	-	-	-	-	-	-	-	-	-	-	-
Chr01.107	574	-	-	-	-	-	GO:0016459(myosin complex)	GO:0003774(motor activity)	K16759 CCDC102A; coiled-coil domain-containing protein 102A	XP_027008991.1	5.4e-188	662.9	XP_027008991.1 coiled-coil domain-containing protein 102A [Tachysurus fulvidraco]	Q6NZW0|C102A_DANRE	0	791	Coiled-coil domain-containing protein 102A OS=Danio rerio OX=7955 GN=ccdc102a PE=2 SV=1
Chr01.1070	674	KOG0231	0	774	General function prediction only	-	GO:0030314(junctional membrane complex)	-	K19530 JPH; junctophilin	XP_026998701.1	2e-210	737.6	XP_026998701.1 junctophilin-1 [Tachysurus fulvidraco]	Q9GKY8|JPH1_RABIT	0	779	Junctophilin-1 OS=Oryctolagus cuniculus OX=9986 GN=JPH1 PE=2 SV=1
Chr01.1071	201	KOG3017	2.41e-90	266	Function unknown	-	-	-	-	XP_026998706.1	5.7e-100	369	XP_026998706.1 peptidase inhibitor 15 [Tachysurus fulvidraco]	O43692|PI15_HUMAN	1.02e-89	266	Peptidase inhibitor 15 OS=Homo sapiens OX=9606 GN=PI15 PE=1 SV=1
Chr01.1072	514	KOG3017	0	690	Function unknown	-	GO:0005576(extracellular region)	-	-	XP_026998705.1	9.8e-298	1027.3	XP_026998705.1 cysteine-rich secretory protein LCCL domain-containing 1 [Tachysurus fulvidraco]	Q8CGD2|CRLD1_MOUSE	0	692	Cysteine-rich secretory protein LCCL domain-containing 1 OS=Mus musculus OX=10090 GN=Crispld1 PE=2 SV=1
Chr01.1073	500	KOG4566	0	612	Signal transduction mechanisms	GO:0035556(intracellular signal transduction),GO:0016567(protein ubiquitination),GO:0040008(regulation of growth)	-	-	K04699 SOCS6_7; suppressor of cytokine signaling 6/7	XP_026998608.1	6.4e-286	988	XP_026998608.1 suppressor of cytokine signaling 6-like [Tachysurus fulvidraco]	Q5RCM6|SOCS6_PONAB	0	615	Suppressor of cytokine signaling 6 OS=Pongo abelii OX=9601 GN=SOCS6 PE=2 SV=1
Chr01.1074	198	-	-	-	-	-	-	GO:0005515(protein binding)	-	XP_026998628.1	1.8e-106	390.6	XP_026998628.1 cerebellin-2-like [Tachysurus fulvidraco]	Q8IUK8|CBLN2_HUMAN	1.07e-108	313	Cerebellin-2 OS=Homo sapiens OX=9606 GN=CBLN2 PE=2 SV=1
Chr01.1075	630	KOG1793	0	616	Function unknown	-	GO:0005634(nucleus)	-	K17498 SPN1, IWS1; transcription factor SPN1	XP_026998626.1	4.3e-202	709.9	XP_026998626.1 protein IWS1 homolog [Tachysurus fulvidraco]	Q3SWT4|IWS1_RAT	0	620	Protein IWS1 homolog OS=Rattus norvegicus OX=10116 GN=Iws1 PE=1 SV=1
Chr01.1076	444	KOG3656	4.27e-173	493	General function prediction only	GO:0007186(G-protein coupled receptor signaling pathway)	GO:0016021(integral component of membrane)	GO:0004983(neuropeptide Y receptor activity),GO:0004930(G-protein coupled receptor activity)	K04210 GPR83, GPR72; G protein-coupled receptor 83	XP_026998450.1	7.1e-244	848.2	XP_026998450.1 probable G-protein coupled receptor 83 [Tachysurus fulvidraco]	P30731|GPR83_MOUSE	1.09e-173	496	Probable G-protein coupled receptor 83 OS=Mus musculus OX=10090 GN=Gpr83 PE=2 SV=2
Chr01.1077	699	KOG2310	0	918	Replication, recombination and repair	GO:0006302(double-strand break repair)	GO:0030870(Mre11 complex),GO:0005634(nucleus)	GO:0004519(endonuclease activity),GO:0008408(3'-5' exonuclease activity),GO:0016787(hydrolase activity),GO:0030145(manganese ion binding)	K10865 MRE11; double-strand break repair protein MRE11	XP_026998583.1	0	1190.6	XP_026998583.1 double-strand break repair protein MRE11 isoform X1 [Tachysurus fulvidraco]	Q61216|MRE11_MOUSE	0	925	Double-strand break repair protein MRE11 OS=Mus musculus OX=10090 GN=Mre11 PE=1 SV=1
Chr01.1078	202	KOG0512	1.28e-66	206	Transcription	-	-	GO:0005515(protein binding)	K21439 ANKRD49; ankyrin repeat domain-containing protein 49	XP_026998499.1	1.1e-58	231.9	XP_026998499.1 ankyrin repeat domain-containing protein 49 [Tachysurus fulvidraco]	Q8WVL7|ANR49_HUMAN	4.8e-66	206	Ankyrin repeat domain-containing protein 49 OS=Homo sapiens OX=9606 GN=ANKRD49 PE=1 SV=1
Chr01.1079	325	KOG2619	7.71e-104	315	Amino acid transport and metabolism; Carbohydrate transport and metabolism	GO:0006486(protein glycosylation)	GO:0016020(membrane)	GO:0008417(fucosyltransferase activity)	K07632 FUT4; galactoside alpha-1,3-fucosyltransferase 4 [EC:2.4.1.-]	XP_026998498.1	8.1e-173	611.7	XP_026998498.1 alpha-(1,3)-fucosyltransferase 4 [Tachysurus fulvidraco]	Q659K9|FUT4_PANTR	2.03e-103	316	Alpha-(1,3)-fucosyltransferase 4 OS=Pan troglodytes OX=9598 GN=FUT4 PE=2 SV=2
Chr01.108	140	-	-	-	-	-	-	-	-	-	-	-	-	-	-	-	-
Chr01.1080	906	-	-	-	-	-	-	-	K06104 AMOTL; angiomotin like	XP_026998495.1	0	1449.1	XP_026998495.1 angiomotin-like protein 1 isoform X1 [Tachysurus fulvidraco]	Q9D4H4|AMOL1_MOUSE	1.31e-156	488	Angiomotin-like protein 1 OS=Mus musculus OX=10090 GN=Amotl1 PE=1 SV=2
Chr01.1081	189	KOG4304	7.73e-31	113	Transcription	GO:0006355(regulation of transcription, DNA-templated)	-	GO:0046983(protein dimerization activity),GO:0003677(DNA binding)	K09087 HES2_6_7; hairy and enhancer of split 2/6/7	XP_026998500.1	5.5e-97	359	XP_026998500.1 transcription cofactor HES-6-like [Tachysurus fulvidraco]	Q96HZ4|HES6_HUMAN	3.28e-30	113	Transcription cofactor HES-6 OS=Homo sapiens OX=9606 GN=HES6 PE=2 SV=1
Chr01.1082	226	KOG4304	5.7e-57	181	Transcription	GO:0006355(regulation of transcription, DNA-templated)	-	GO:0003677(DNA binding),GO:0046983(protein dimerization activity)	K09087 HES2_6_7; hairy and enhancer of split 2/6/7	XP_026868344.1	1.5e-53	214.9	XP_026868344.1 transcription cofactor HES-6-like [Electrophorus electricus]	Q96HZ4|HES6_HUMAN	2.52e-56	181	Transcription cofactor HES-6 OS=Homo sapiens OX=9606 GN=HES6 PE=2 SV=1
Chr01.1085	715	KOG1873	7.53e-154	468	Posttranslational modification, protein turnover, chaperones	GO:0016579(protein deubiquitination),GO:0006511(ubiquitin-dependent protein catabolic process)	-	GO:0036459(thiol-dependent ubiquitinyl hydrolase activity),GO:0008270(zinc ion binding)	K11844 USP16_45; ubiquitin carboxyl-terminal hydrolase 16/45 [EC:3.4.19.12]	XP_026998683.1	0	1238	XP_026998683.1 ubiquitin carboxyl-terminal hydrolase 45 isoform X6 [Tachysurus fulvidraco]	Q8K387|UBP45_MOUSE	0	720	Ubiquitin carboxyl-terminal hydrolase 45 OS=Mus musculus OX=10090 GN=Usp45 PE=1 SV=1
Chr01.1086	195	KOG1530	3.88e-28	107	Inorganic ion transport and metabolism	-	-	-	-	XP_026998690.1	2.3e-90	337	XP_026998690.1 thiosulfate sulfurtransferase/rhodanese-like domain-containing protein 3 isoform X1 [Tachysurus fulvidraco]	Q9D0B5|TSTD3_MOUSE	9.07e-37	128	Thiosulfate sulfurtransferase/rhodanese-like domain-containing protein 3 OS=Mus musculus OX=10090 GN=Tstd3 PE=1 SV=1
Chr01.1087	578	KOG1721	5.48e-84	278	General function prediction only	-	-	GO:0005515(protein binding)	-	XP_026797171.1	2.4e-308	1062.8	XP_026797171.1 PR domain zinc finger protein 13 [Pangasianodon hypophthalmus]	E9PZZ1|PRD13_MOUSE	1.2e-164	490	PR domain zinc finger protein 13 OS=Mus musculus OX=10090 GN=Prdm13 PE=3 SV=1
Chr01.1088	565	KOG1257	0	828	Energy production and conversion	GO:0055114(oxidation-reduction process)	-	GO:0004471(malate dehydrogenase (decarboxylating) (NAD+) activity),GO:0051287(NAD binding),GO:0004470(malic enzyme activity)	K00029 E1.1.1.40, maeB; malate dehydrogenase (oxaloacetate-decarboxylating)(NADP+) [EC:1.1.1.40]	XP_026998685.1	2.4e-297	1026.2	XP_026998685.1 LOW QUALITY PROTEIN: NADP-dependent malic enzyme-like [Tachysurus fulvidraco]	P28227|MAOX_ANAPL	0	854	NADP-dependent malic enzyme OS=Anas platyrhynchos OX=8839 GN=ME1 PE=1 SV=1
Chr01.1089	398	-	-	-	-	GO:0006508(proteolysis)	-	GO:0004252(serine-type endopeptidase activity)	-	XP_026998688.1	4.3e-176	622.9	XP_026998688.1 inactive serine protease 35 [Tachysurus fulvidraco]	Q1WK24|PRS35_MACMU	1.64e-154	444	Inactive serine protease 35 OS=Macaca mulatta OX=9544 GN=PRSS35 PE=2 SV=1
Chr01.109	1897	KOG1090	0	1835	General function prediction only	-	-	-	K18061 SBF1_2, MTMR5_13; myotubularin-related protein 5/13	XP_027009060.1	0	3721.8	XP_027009060.1 LOW QUALITY PROTEIN: myotubularin-related protein 13 [Tachysurus fulvidraco]	Q6NTN5|MTMRD_XENLA	0	2811	Myotubularin-related protein 13 OS=Xenopus laevis OX=8355 GN=sbf2 PE=2 SV=1
Chr01.1090	885	KOG0251	0	742	Intracellular trafficking, secretion, and vesicular transport; Signal transduction mechanisms	GO:0048268(clathrin coat assembly)	GO:0030136(clathrin-coated vesicle)	GO:0005545(1-phosphatidylinositol binding),GO:0030276(clathrin binding),GO:0005543(phospholipid binding)	K20043 SNAP91, AP180, CALM; clathrin coat assembly protein AP180	XP_026998674.1	0	1116.7	XP_026998674.1 LOW QUALITY PROTEIN: clathrin coat assembly protein AP180-like [Tachysurus fulvidraco]	Q61548|AP180_MOUSE	0	746	Clathrin coat assembly protein AP180 OS=Mus musculus OX=10090 GN=Snap91 PE=1 SV=1
Chr01.1091	2385	KOG3613	0	1872	Transcription	-	-	-	-	XP_026998670.1	0	4549.6	XP_026998670.1 protein dopey-1 isoform X3 [Tachysurus fulvidraco]	Q5JWR5|DOP1_HUMAN	0	3185	Protein dopey-1 OS=Homo sapiens OX=9606 GN=DOP1A PE=2 SV=1
Chr01.1092	314	KOG4297	8.8e-14	73.6	Signal transduction mechanisms; Defense mechanisms	-	-	-	-	XP_026990333.1	8.7e-156	555.1	XP_026990333.1 secretory phospholipase A2 receptor-like [Tachysurus fulvidraco]	P49259|PLA2R_BOVIN	5.38e-14	76.3	Secretory phospholipase A2 receptor OS=Bos taurus OX=9913 GN=PLA2R1 PE=1 SV=1
Chr01.1093	369	KOG4297	4.83e-13	72.4	Signal transduction mechanisms; Defense mechanisms	-	-	-	-	XP_026993694.1	7.5e-199	698.4	XP_026993694.1 macrophage mannose receptor 1-like [Tachysurus fulvidraco]	P22897|MRC1_HUMAN	2.05e-12	72.4	Macrophage mannose receptor 1 OS=Homo sapiens OX=9606 GN=MRC1 PE=1 SV=1
Chr01.1094	376	KOG4297	1.8e-13	73.9	Signal transduction mechanisms; Defense mechanisms	-	-	-	-	XP_026998441.1	5.7e-178	629	XP_026998441.1 C-type mannose receptor 2-like [Tachysurus fulvidraco]	P22897|MRC1_HUMAN	7.65e-13	73.9	Macrophage mannose receptor 1 OS=Homo sapiens OX=9606 GN=MRC1 PE=1 SV=1
Chr01.1095	305	KOG4297	6.19e-11	64.7	Signal transduction mechanisms; Defense mechanisms	-	-	-	-	XP_026998441.1	3.4e-128	463.4	XP_026998441.1 C-type mannose receptor 2-like [Tachysurus fulvidraco]	P49260|PLA2R_RABIT	1.74e-11	68.6	Secretory phospholipase A2 receptor OS=Oryctolagus cuniculus OX=9986 GN=PLA2R1 PE=1 SV=1
Chr01.1096	181	-	-	-	-	-	-	-	K18751 PNRC2; proline-rich nuclear receptor coactivator 2	XP_026993698.1	1.8e-68	264.2	XP_026993698.1 proline-rich nuclear receptor coactivator 2-like [Tachysurus fulvidraco]	B5X392|PNRC2_SALSA	6.67e-41	138	Proline-rich nuclear receptor coactivator 2 OS=Salmo salar OX=8030 GN=pnrc2 PE=2 SV=1
Chr01.1097	182	KOG4330	1.68e-70	213	Function unknown	-	-	-	-	NP_001187930.1	3.3e-91	339.7	NP_001187930.1 akirin-1 [Ictalurus punctatus]	Q5FWN7|C108A_XENLA	1.13e-92	270	Uncharacterized protein C1orf108 homolog A OS=Xenopus laevis OX=8355 PE=2 SV=1
Chr01.1098	321	KOG2289	4.01e-128	369	Signal transduction mechanisms	-	GO:0016021(integral component of membrane)	GO:0004252(serine-type endopeptidase activity)	K02857 RHBDL1_2_3; rhomboid-related protein 1/2/3 [EC:3.4.21.105]	XP_026868342.1	9e-140	501.9	XP_026868342.1 rhomboid-related protein 2 isoform X1 [Electrophorus electricus]	A2AGA4|RHBL2_MOUSE	2.06e-138	397	Rhomboid-related protein 2 OS=Mus musculus OX=10090 GN=Rhbdl2 PE=1 SV=1
Chr01.1099	159	-	-	-	-	-	-	-	-	XP_026993723.1	2.5e-66	256.9	XP_026993723.1 uncharacterized protein LOC113637318 [Tachysurus fulvidraco]	-	-	-	-
Chr01.11	1084	-	-	-	-	GO:0007165(signal transduction)	-	GO:0008081(phosphoric diester hydrolase activity),GO:0004114(3',5'-cyclic-nucleotide phosphodiesterase activity)	K13296 PDE3B; cGMP-inhibited 3',5'-cyclic phosphodiesterase B [EC:3.1.4.17]	XP_027033946.1	0	1954.9	XP_027033946.1 LOW QUALITY PROTEIN: cGMP-inhibited 3',5'-cyclic phosphodiesterase B [Tachysurus fulvidraco]	Q13370|PDE3B_HUMAN	0	1156	cGMP-inhibited 3',5'-cyclic phosphodiesterase B OS=Homo sapiens OX=9606 GN=PDE3B PE=1 SV=2
Chr01.110	348	-	-	-	-	-	-	-	-	-	-	-	-	P13821|SANT_PLAFW	4.2e-17	85.9	S-antigen protein OS=Plasmodium falciparum (isolate Wellcome) OX=5848 PE=4 SV=1
Chr01.1100	188	-	-	-	-	-	GO:0016020(membrane)	GO:0008201(heparin binding),GO:0008083(growth factor activity)	K05448 VEGFA; vascular endothelial growth factor A	XP_026993720.1	4.1e-108	396	XP_026993720.1 vascular endothelial growth factor A-A-like isoform X1 [Tachysurus fulvidraco]	O73682|VGFAA_DANRE	1.56e-90	265	Vascular endothelial growth factor A-A OS=Danio rerio OX=7955 GN=vegfaa PE=1 SV=1
Chr01.1101	473	KOG1056	1.3e-88	291	Inorganic ion transport and metabolism; Signal transduction mechanisms	GO:0007186(G-protein coupled receptor signaling pathway)	GO:0016021(integral component of membrane)	GO:0004930(G-protein coupled receptor activity)	K04622 GPRC6A; G protein-coupled receptor family C group 6 member A	XP_026993683.1	4.5e-257	892.1	XP_026993683.1 LOW QUALITY PROTEIN: G-protein coupled receptor family C group 6 member A [Tachysurus fulvidraco]	Q9PW88|GPC6A_CARAU	3.78e-141	429	G-protein coupled receptor family C group 6 member A OS=Carassius auratus OX=7957 GN=gprc6a PE=1 SV=1
Chr01.1102	540	KOG0166	0	942	Intracellular trafficking, secretion, and vesicular transport	GO:0006606(protein import into nucleus)	GO:0005737(cytoplasm),GO:0042025(host cell nucleus)	GO:0061608(nuclear import signal receptor activity),GO:0005515(protein binding)	-	XP_026993681.1	2.4e-177	627.5	XP_026993681.1 importin subunit alpha-6 [Tachysurus fulvidraco]	Q503E9|IMA6_DANRE	0	1014	Importin subunit alpha-6 OS=Danio rerio OX=7955 GN=kpna5 PE=2 SV=2
Chr01.1103	578	KOG4696	3.18e-164	481	Function unknown	-	-	-	-	XP_026993676.1	3.6e-288	995.7	XP_026993676.1 zinc finger-containing ubiquitin peptidase 1 isoform X1 [Tachysurus fulvidraco]	Q3SWY8|ZUP1_BOVIN	1e-167	492	Zinc finger-containing ubiquitin peptidase 1 OS=Bos taurus OX=9913 GN=ZUP1 PE=2 SV=1
Chr01.1104	240	KOG4018	1.38e-114	329	Function unknown	-	-	GO:0005515(protein binding)	-	XP_026993682.1	7.7e-112	408.7	XP_026993682.1 RWD domain-containing protein 1 [Tachysurus fulvidraco]	Q99ND9|RWDD1_RAT	1.59e-118	340	RWD domain-containing protein 1 OS=Rattus norvegicus OX=10116 GN=Rwdd1 PE=2 SV=1
Chr01.1105	237	KOG3750	9.63e-22	92	Lipid transport and metabolism	GO:0019915(lipid storage)	GO:0005789(endoplasmic reticulum membrane)	-	-	XP_026797068.1	1.7e-132	477.2	XP_026797068.1 fat storage-inducing transmembrane protein 1 [Pangasianodon hypophthalmus]	Q5CZN0|FITM1_DANRE	3.44e-120	346	Fat storage-inducing transmembrane protein 1 OS=Danio rerio OX=7955 GN=fitm1 PE=2 SV=1
Chr01.1106	115	KOG4612	1.18e-20	80.9	Translation, ribosomal structure and biogenesis	GO:0006412(translation)	GO:0005840(ribosome)	GO:0003735(structural constituent of ribosome)	K02914 RP-L34, MRPL34, rpmH; large subunit ribosomal protein L34	XP_026797069.1	5.1e-53	212.2	XP_026797069.1 39S ribosomal protein L34, mitochondrial [Pangasianodon hypophthalmus]	Q9BQ48|RM34_HUMAN	5e-20	80.9	39S ribosomal protein L34, mitochondrial OS=Homo sapiens OX=9606 GN=MRPL34 PE=1 SV=1
Chr01.1108	1194	KOG0904	0	1490	Signal transduction mechanisms	-	-	GO:0016301(kinase activity)	K00922 PIK3CA_B_D; phosphatidylinositol-4,5-bisphosphate 3-kinase catalytic subunit alpha/beta/delta [EC:2.7.1.153]	XP_026797057.1	0	2050	XP_026797057.1 phosphatidylinositol 4,5-bisphosphate 3-kinase catalytic subunit beta isoform isoform X1 [Pangasianodon hypophthalmus]	Q8BTI9|PK3CB_MOUSE	0	1498	Phosphatidylinositol 4,5-bisphosphate 3-kinase catalytic subunit beta isoform OS=Mus musculus OX=10090 GN=Pik3cb PE=1 SV=2
Chr01.1109	139	KOG0694	1.96e-11	61.6	Signal transduction mechanisms	GO:0006468(protein phosphorylation)	-	GO:0005524(ATP binding),GO:0004672(protein kinase activity)	K18050 PRKCE; novel protein kinase C epsilon type [EC:2.7.11.13]	XP_027006738.1	3.9e-23	113.2	XP_027006738.1 protein kinase C epsilon type-like [Tachysurus fulvidraco]	P10830|KPCE_RABIT	1.9e-11	63.5	Protein kinase C epsilon type OS=Oryctolagus cuniculus OX=9986 GN=PRKCE PE=2 SV=1
Chr01.111	146	-	-	-	-	-	-	-	-	-	-	-	-	-	-	-	-
Chr01.1110	251	KOG0694	3.61e-102	313	Signal transduction mechanisms	GO:0006468(protein phosphorylation)	-	GO:0004674(protein serine/threonine kinase activity),GO:0005524(ATP binding),GO:0004672(protein kinase activity)	K18050 PRKCE; novel protein kinase C epsilon type [EC:2.7.11.13]	XP_027006738.1	3.5e-99	366.7	XP_027006738.1 protein kinase C epsilon type-like [Tachysurus fulvidraco]	Q02156|KPCE_HUMAN	1.53e-101	313	Protein kinase C epsilon type OS=Homo sapiens OX=9606 GN=PRKCE PE=1 SV=1
Chr01.1111	314	KOG0694	1.73e-38	145	Signal transduction mechanisms	GO:0006468(protein phosphorylation)	-	GO:0004672(protein kinase activity),GO:0005524(ATP binding)	K18050 PRKCE; novel protein kinase C epsilon type [EC:2.7.11.13]	XP_027006738.1	3e-71	274.2	XP_027006738.1 protein kinase C epsilon type-like [Tachysurus fulvidraco]	P34885|KPC1B_CAEEL	7.33e-38	145	Protein kinase C-like 1B OS=Caenorhabditis elegans OX=6239 GN=pkc-1 PE=2 SV=2
Chr01.1112	137	KOG0694	7.42e-40	142	Signal transduction mechanisms	GO:0006468(protein phosphorylation)	-	GO:0004674(protein serine/threonine kinase activity),GO:0005524(ATP binding),GO:0004672(protein kinase activity)	K18050 PRKCE; novel protein kinase C epsilon type [EC:2.7.11.13]	XP_027006738.1	2.5e-46	190.3	XP_027006738.1 protein kinase C epsilon type-like [Tachysurus fulvidraco]	Q02156|KPCE_HUMAN	3.15e-39	142	Protein kinase C epsilon type OS=Homo sapiens OX=9606 GN=PRKCE PE=1 SV=1
Chr01.1113	221	KOG0694	2.36e-68	224	Signal transduction mechanisms	GO:0006468(protein phosphorylation)	-	GO:0004672(protein kinase activity),GO:0005524(ATP binding)	K18050 PRKCE; novel protein kinase C epsilon type [EC:2.7.11.13]	XP_027006738.1	6.1e-79	299.3	XP_027006738.1 protein kinase C epsilon type-like [Tachysurus fulvidraco]	P10830|KPCE_RABIT	2.34e-68	225	Protein kinase C epsilon type OS=Oryctolagus cuniculus OX=9986 GN=PRKCE PE=2 SV=1
Chr01.1114	489	KOG1226	0	738	Signal transduction mechanisms; Extracellular structures	-	-	-	K05719 ITGB1, CD29; integrin beta 1	XP_026796950.1	2.8e-249	866.3	XP_026796950.1 integrin beta-1-like isoform X2 [Pangasianodon hypophthalmus]	B0FYY4|ITB1_SHEEP	0	763	Integrin beta-1 OS=Ovis aries OX=9940 GN=ITGB1 PE=2 SV=1
Chr01.1115	342	KOG1226	1.71e-118	361	Signal transduction mechanisms; Extracellular structures	-	-	-	K05719 ITGB1, CD29; integrin beta 1	XP_026796950.1	1.8e-130	471.1	XP_026796950.1 integrin beta-1-like isoform X2 [Pangasianodon hypophthalmus]	P07228|ITB1_CHICK	6.21e-118	362	Integrin beta-1 OS=Gallus gallus OX=9031 GN=ITGB1 PE=1 SV=1
Chr01.1116	1002	-	-	-	-	GO:0001525(angiogenesis),GO:0007411(axon guidance),GO:0038084(vascular endothelial growth factor signaling pathway)	GO:0016020(membrane)	GO:0005021(vascular endothelial growth factor-activated receptor activity),GO:0017154(semaphorin receptor activity)	K06724 NRP1, CD304; neuropilin 1	XP_026993726.1	0	1898.2	XP_026993726.1 LOW QUALITY PROTEIN: neuropilin-1a-like [Tachysurus fulvidraco]	Q8QFX6|NRP1A_DANRE	0	964	Neuropilin-1a OS=Danio rerio OX=7955 GN=nrp1a PE=2 SV=1
Chr01.1117	176	-	-	-	-	-	-	-	K12006 TRIM16; tripartite motif-containing protein 16	XP_026993703.1	1.6e-77	294.3	XP_026993703.1 tripartite motif-containing protein 16-like isoform X2 [Tachysurus fulvidraco]	-	-	-	-
Chr01.1118	110	KOG3584	8.56e-53	169	Transcription	GO:0006355(regulation of transcription, DNA-templated)	GO:0005634(nucleus)	GO:0003700(DNA-binding transcription factor activity),GO:0003677(DNA binding)	K09052 CREM; cAMP response element modulator	XP_026993704.1	4.5e-51	205.7	XP_026993704.1 cAMP-responsive element modulator-like isoform X1 [Tachysurus fulvidraco]	P79145|CREM_CANLF	9.64e-53	171	cAMP-responsive element modulator OS=Canis lupus familiaris OX=9615 GN=CREM PE=2 SV=2
Chr01.1119	1023	KOG2019	0	1432	General function prediction only; Posttranslational modification, protein turnover, chaperones	GO:0006508(proteolysis)	-	GO:0003824(catalytic activity),GO:0046872(metal ion binding)	K06972 PITRM1, PreP, CYM1; presequence protease [EC:3.4.24.-]	XP_026993687.1	0	2051.9	XP_026993687.1 LOW QUALITY PROTEIN: presequence protease, mitochondrial [Tachysurus fulvidraco]	Q7ZVZ6|PREP_DANRE	0	1669	Presequence protease, mitochondrial OS=Danio rerio OX=7955 GN=pitrm1 PE=2 SV=1
Chr01.112	746	KOG1096	0	1123	Nucleotide transport and metabolism	GO:0032264(IMP salvage),GO:0009168(purine ribonucleoside monophosphate biosynthetic process)	-	GO:0019239(deaminase activity),GO:0003876(AMP deaminase activity)	K01490 AMPD; AMP deaminase [EC:3.5.4.6]	XP_027008966.1	0	1483.4	XP_027008966.1 AMP deaminase 3 isoform X7 [Tachysurus fulvidraco]	O08739|AMPD3_MOUSE	0	1125	AMP deaminase 3 OS=Mus musculus OX=10090 GN=Ampd3 PE=1 SV=2
Chr01.1120	2233	KOG1791	0	1492	Function unknown	-	-	-	K14861 URB1; nucleolar pre-ribosomal-associated protein 1	XP_026993688.1	0	4195.2	XP_026993688.1 LOW QUALITY PROTEIN: nucleolar pre-ribosomal-associated protein 1 [Tachysurus fulvidraco]	O60287|NPA1P_HUMAN	0	1568	Nucleolar pre-ribosomal-associated protein 1 OS=Homo sapiens OX=9606 GN=URB1 PE=1 SV=4
Chr01.1121	330	-	-	-	-	-	-	-	-	XP_026993725.1	3.5e-139	500	XP_026993725.1 caveolae-associated protein 4a-like [Tachysurus fulvidraco]	A1L260|CVN4A_DANRE	0	517	Caveolae-associated protein 4a OS=Danio rerio OX=7955 GN=cavin4a PE=1 SV=1
Chr01.1122	643	KOG4512	0	1047	Transcription ; Signal transduction mechanisms	GO:0006357(regulation of transcription by RNA polymerase II)	GO:0016592(mediator complex)	GO:0003712(transcription coregulator activity)	K15133 MED17; mediator of RNA polymerase II transcription subunit 17	XP_026993660.1	0	1266.1	XP_026993660.1 mediator of RNA polymerase II transcription subunit 17 [Tachysurus fulvidraco]	Q08BY1|MED17_DANRE	0	1135	Mediator of RNA polymerase II transcription subunit 17 OS=Danio rerio OX=7955 GN=med17 PE=2 SV=1
Chr01.1123	661	KOG0972	9.46e-156	457	Signal transduction mechanisms	-	-	-	K04638 IFT57, HIPPI, ESRRBL1; intraflagellar transport protein 57	XP_026993659.1	1.7e-148	531.9	XP_026993659.1 intraflagellar transport protein 57 homolog [Tachysurus fulvidraco]	Q6IVW0|IFT57_DANRE	0	534	Intraflagellar transport protein 57 homolog OS=Danio rerio OX=7955 GN=ift57 PE=2 SV=1
Chr01.1124	141	-	-	-	-	-	-	-	-	XP_026993672.1	1.8e-36	157.5	XP_026993672.1 zinc finger protein 235-like [Tachysurus fulvidraco]	-	-	-	-
Chr01.1125	111	KOG1490	5.17e-44	152	General function prediction only	-	-	-	K06943 NOG1; nucleolar GTP-binding protein	XP_026796927.1	1.3e-45	187.6	XP_026796927.1 nucleolar GTP-binding protein 1 [Pangasianodon hypophthalmus]	Q9BZE4|NOG1_HUMAN	2.19e-43	152	Nucleolar GTP-binding protein 1 OS=Homo sapiens OX=9606 GN=GTPBP4 PE=1 SV=3
Chr01.1126	505	KOG1490	0	894	General function prediction only	-	-	GO:0005525(GTP binding)	K06943 NOG1; nucleolar GTP-binding protein	XP_026993671.1	1.7e-265	920.2	XP_026993671.1 nucleolar GTP-binding protein 1 [Tachysurus fulvidraco]	Q9BZE4|NOG1_HUMAN	0	894	Nucleolar GTP-binding protein 1 OS=Homo sapiens OX=9606 GN=GTPBP4 PE=1 SV=3
Chr01.1127	1206	KOG2693	3.92e-151	473	Inorganic ion transport and metabolism	GO:0055114(oxidation-reduction process),GO:0030001(metal ion transport),GO:0055085(transmembrane transport)	GO:0016020(membrane)	GO:0005506(iron ion binding),GO:0016705(oxidoreductase activity, acting on paired donors, with incorporation or reduction of molecular oxygen),GO:0020037(heme binding),GO:0046873(metal ion transmembrane transporter activity),GO:0004497(monooxygenase activity)	K14712 SLC39A6, LIV1, ZIP6; solute carrier family 39 (zinc transporter), member 6	XP_026993716.1	0	1085.5	XP_026993716.1 zinc transporter ZIP6 isoform X1 [Tachysurus fulvidraco]	Q4V887|S39A6_RAT	6.06e-166	513	Zinc transporter ZIP6 OS=Rattus norvegicus OX=10116 GN=Slc39a6 PE=1 SV=1
Chr01.1128	500	KOG2177	8.98e-162	470	Posttranslational modification, protein turnover, chaperones	-	-	GO:0008270(zinc ion binding)	K10654 TRIM55, MURF2; tripartite motif-containing protein 55	XP_026993664.1	1.9e-221	773.9	XP_026993664.1 E3 ubiquitin-protein ligase TRIM63-like isoform X1 [Tachysurus fulvidraco]	Q5PQN5|TRI55_RAT	5.12e-162	473	Tripartite motif-containing protein 55 OS=Rattus norvegicus OX=10116 GN=Trim55 PE=1 SV=1
Chr01.1129	160	-	-	-	-	-	GO:0005576(extracellular region)	GO:0005179(hormone activity)	K05256 CRH; corticotropin-releasing hormone	XP_026993666.1	4.9e-78	295.8	XP_026993666.1 corticoliberin-like [Tachysurus fulvidraco]	Q9PTS1|CRF_CARAU	6.44e-38	130	Corticoliberin OS=Carassius auratus OX=7957 GN=crh PE=1 SV=1
Chr01.113	303	-	-	-	-	GO:0007155(cell adhesion)	-	GO:0005540(hyaluronic acid binding)	K19012 LYVE1; lymphatic vessel endothelial hyaluronan receptor 1	XP_027008969.1	3.5e-125	453.4	XP_027008969.1 lymphatic vessel endothelial hyaluronic acid receptor 1-like [Tachysurus fulvidraco]	Q8BHC0|LYVE1_MOUSE	1.03e-19	90.9	Lymphatic vessel endothelial hyaluronic acid receptor 1 OS=Mus musculus OX=10090 GN=Lyve1 PE=1 SV=1
Chr01.1130	180	-	-	-	-	-	-	-	-	ROL46427.1	4.5e-64	249.6	ROL46427.1 hypothetical protein DPX16_0429 [Anabarilius grahami]	-	-	-	-
Chr01.1131	1108	KOG4345	0	864	Signal transduction mechanisms	-	-	-	K11861 VCPIP1, VCIP135; deubiquitinating protein VCIP135 [EC:3.4.19.12]	XP_026993689.1	0	2147.5	XP_026993689.1 deubiquitinating protein VCIP135 [Tachysurus fulvidraco]	Q8CF97|VCIP1_RAT	0	1619	Deubiquitinating protein VCIP135 OS=Rattus norvegicus OX=10116 GN=Vcpip1 PE=1 SV=2
Chr01.1132	442	KOG3857	0	624	Energy production and conversion	GO:0055114(oxidation-reduction process)	-	GO:0016491(oxidoreductase activity),GO:0046872(metal ion binding)	K11173 ADHFE1; hydroxyacid-oxoacid transhydrogenase [EC:1.1.99.24]	XP_026993691.1	6.8e-255	884.8	XP_026993691.1 hydroxyacid-oxoacid transhydrogenase, mitochondrial isoform X2 [Tachysurus fulvidraco]	Q4QQW3|HOT_RAT	0	680	Hydroxyacid-oxoacid transhydrogenase, mitochondrial OS=Rattus norvegicus OX=10116 GN=Adhfe1 PE=1 SV=1
Chr01.1133	815	KOG3626	0	1045	Secondary metabolites biosynthesis, transport and catabolism	GO:0055085(transmembrane transport)	GO:0016020(membrane)	GO:0005515(protein binding),GO:0022857(transmembrane transporter activity)	K14356 SLCO5A; solute carrier organic anion transporter family, member 5A	XP_026993729.1	0	1605.9	XP_026993729.1 solute carrier organic anion transporter family member 5A1-like isoform X1 [Tachysurus fulvidraco]	Q9H2Y9|SO5A1_HUMAN	0	1045	Solute carrier organic anion transporter family member 5A1 OS=Homo sapiens OX=9606 GN=SLCO5A1 PE=2 SV=2
Chr01.1134	259	KOG0813	2.35e-96	285	General function prediction only	-	-	-	K16639 LACTB2; endoribonuclease LACTB2 [EC:3.1.27.-]	XP_026993728.1	1.1e-132	478	XP_026993728.1 endoribonuclease LACTB2 [Tachysurus fulvidraco]	Q6NYF0|LACB2_DANRE	2.51e-113	330	Endoribonuclease LACTB2 OS=Danio rerio OX=7955 GN=lactb2 PE=2 SV=1
Chr01.1135	987	KOG0793	0	768	Signal transduction mechanisms	GO:0006470(protein dephosphorylation),GO:0016311(dephosphorylation)	-	GO:0004725(protein tyrosine phosphatase activity),GO:0016791(phosphatase activity)	K07817 PTPRN; receptor-type tyrosine-protein phosphatase N [EC:3.1.3.48]	XP_026993657.1	0	1888.6	XP_026993657.1 receptor-type tyrosine-protein phosphatase N2-like isoform X1 [Tachysurus fulvidraco]	Q63475|PTPR2_RAT	0	838	Receptor-type tyrosine-protein phosphatase N2 OS=Rattus norvegicus OX=10116 GN=Ptprn2 PE=1 SV=1
Chr01.1136	869	KOG1012	0	970	General function prediction only	GO:0006869(lipid transport),GO:0061817(endoplasmic reticulum-plasma membrane tethering)	-	GO:0008289(lipid binding)	-	XP_026993684.1	0	1608.6	XP_026993684.1 extended synaptotagmin-2-like [Tachysurus fulvidraco]	Q3TZZ7|ESYT2_MOUSE	0	1073	Extended synaptotagmin-2 OS=Mus musculus OX=10090 GN=Esyt2 PE=1 SV=1
Chr01.1137	1586	KOG3628	0	2510	General function prediction only	-	-	GO:0003824(catalytic activity)	-	XP_026993708.1	0	3123.2	XP_026993708.1 disco-interacting protein 2 homolog C-like isoform X2 [Tachysurus fulvidraco]	Q9Y2E4|DIP2C_HUMAN	0	2510	Disco-interacting protein 2 homolog C OS=Homo sapiens OX=9606 GN=DIP2C PE=1 SV=2
Chr01.1138	2058	KOG4229	0	2786	Cell motility	GO:0007165(signal transduction)	GO:0005856(cytoskeleton),GO:0016459(myosin complex)	GO:0005515(protein binding),GO:0003774(motor activity),GO:0005524(ATP binding)	K12559 MYO10; myosin X	XP_026993699.1	0	3766.9	XP_026993699.1 unconventional myosin-X [Tachysurus fulvidraco]	Q9HD67|MYO10_HUMAN	0	2786	Unconventional myosin-X OS=Homo sapiens OX=9606 GN=MYO10 PE=1 SV=3
Chr01.1139	258	-	-	-	-	-	-	-	K17272 BASP1; brain acid soluble protein 1	-	-	-	-	Q1RM09|BASP1_DANRE	2.38e-58	187	Brain acid soluble protein 1 homolog OS=Danio rerio OX=7955 GN=basp1 PE=2 SV=2
Chr01.1140	1228	KOG3619	0	1969	Energy production and conversion	GO:0009190(cyclic nucleotide biosynthetic process),GO:0035556(intracellular signal transduction),GO:0006171(cAMP biosynthetic process)	GO:0005886(plasma membrane)	GO:0004016(adenylate cyclase activity),GO:0016849(phosphorus-oxygen lyase activity)	K08048 ADCY8; adenylate cyclase 8 [EC:4.6.1.1]	XP_026993712.1	0	2400.2	XP_026993712.1 adenylate cyclase type 8 isoform X2 [Tachysurus fulvidraco]	P40145|ADCY8_HUMAN	0	1969	Adenylate cyclase type 8 OS=Homo sapiens OX=9606 GN=ADCY8 PE=1 SV=1
Chr01.1141	809	KOG1877	0	1325	General function prediction only	-	-	-	K21842 EFR3; protein EFR3	XP_026230590.1	0	1382.1	XP_026230590.1 protein EFR3 homolog A isoform X2 [Anabas testudineus]	Q641A2|EFR3A_XENLA	0	1332	Protein EFR3 homolog A OS=Xenopus laevis OX=8355 GN=efr3a PE=2 SV=1
Chr01.1142	444	KOG4087	1.39e-34	138	Lipid transport and metabolism	GO:0006644(phospholipid metabolic process),GO:0050482(arachidonic acid secretion),GO:0016042(lipid catabolic process)	-	GO:0004623(phospholipase A2 activity),GO:0005509(calcium ion binding)	-	XP_027032607.1	2.2e-120	438	XP_027032607.1 otoconin-90 [Tachysurus fulvidraco]	Q02509|OC90_HUMAN	6.7e-34	135	Otoconin-90 OS=Homo sapiens OX=9606 GN=OC90 PE=2 SV=4
Chr01.1143	238	-	-	-	-	-	-	-	-	XP_026797320.1	2.2e-106	390.6	XP_026797320.1 HERV-H LTR-associating protein 1 [Pangasianodon hypophthalmus]	Q3TYV2|HHLA1_MOUSE	3.02e-30	120	HERV-H LTR-associating protein 1 homolog OS=Mus musculus OX=10090 GN=Hhla1 PE=2 SV=1
Chr01.1144	804	KOG1419	0	967	Inorganic ion transport and metabolism	GO:0006813(potassium ion transport),GO:0006811(ion transport),GO:0055085(transmembrane transport)	GO:0016020(membrane)	GO:0005249(voltage-gated potassium channel activity),GO:0005267(potassium channel activity),GO:0005216(ion channel activity)	K04928 KCNQ3, KV7.3; potassium voltage-gated channel KQT-like subfamily member 3	XP_027032610.1	0	1550.4	XP_027032610.1 potassium voltage-gated channel subfamily KQT member 3 [Tachysurus fulvidraco]	O88944|KCNQ3_RAT	0	981	Potassium voltage-gated channel subfamily KQT member 3 OS=Rattus norvegicus OX=10116 GN=Kcnq3 PE=1 SV=2
Chr01.1145	449	KOG0531	5.65e-143	418	Signal transduction mechanisms	-	-	GO:0005515(protein binding)	K19753 LRRC6; protein TilB	XP_027032608.1	6.1e-211	738.8	XP_027032608.1 protein tilB homolog isoform X1 [Tachysurus fulvidraco]	B3DH20|TILB_DANRE	7.01e-177	504	Protein tilB homolog OS=Danio rerio OX=7955 GN=lrrc6 PE=1 SV=1
Chr01.1146	779	KOG2261	0	826	Transcription	-	-	-	K11322 EPC; enhancer of polycomb-like protein	XP_026781008.1	0	1192.9	XP_026781008.1 enhancer of polycomb homolog 1-like isoform X1 [Pangasianodon hypophthalmus]	Q9H2F5|EPC1_HUMAN	0	826	Enhancer of polycomb homolog 1 OS=Homo sapiens OX=9606 GN=EPC1 PE=1 SV=1
Chr01.1147	692	KOG1450	2.86e-66	222	Signal transduction mechanisms	GO:0007165(signal transduction)	-	GO:0005515(protein binding)	K20636 ARHGAP12_27; Rho GTPase-activating protein 12/27	XP_026998948.1	1.9e-304	1050	XP_026998948.1 rho GTPase-activating protein 12-like isoform X3 [Tachysurus fulvidraco]	Q8IWW6|RHG12_HUMAN	4.84e-84	286	Rho GTPase-activating protein 12 OS=Homo sapiens OX=9606 GN=ARHGAP12 PE=1 SV=1
Chr01.1148	1281	KOG3623	1.13e-130	431	Transcription	-	-	GO:0003677(DNA binding)	K09299 ZEB1_2; zinc finger homeobox protein 1/2	XP_026998937.1	0	2048.5	XP_026998937.1 zinc finger E-box-binding homeobox 1-like isoform X5 [Tachysurus fulvidraco]	P36197|ZEB1_CHICK	9.21e-132	436	Zinc finger E-box-binding homeobox 1 OS=Gallus gallus OX=9031 GN=ZEB1 PE=2 SV=1
Chr01.1149	642	KOG1130	0	827	Signal transduction mechanisms	-	-	GO:0030695(GTPase regulator activity),GO:0005515(protein binding)	K15837 GPSM2; G-protein signaling modulator 2	XP_026998953.1	6.9e-192	676	XP_026998953.1 G-protein-signaling modulator 2-like isoform X1 [Tachysurus fulvidraco]	P81274|GPSM2_HUMAN	0	829	G-protein-signaling modulator 2 OS=Homo sapiens OX=9606 GN=GPSM2 PE=1 SV=3
Chr01.115	1127	KOG2002	0	1842	Inorganic ion transport and metabolism	GO:0006396(RNA processing)	-	GO:0005515(protein binding)	K15176 CTR9; RNA polymerase-associated protein CTR9	XP_027009006.1	0	1668.3	XP_027009006.1 LOW QUALITY PROTEIN: RNA polymerase-associated protein CTR9 homolog [Tachysurus fulvidraco]	Q6PD62|CTR9_HUMAN	0	1842	RNA polymerase-associated protein CTR9 homolog OS=Homo sapiens OX=9606 GN=CTR9 PE=1 SV=1
Chr01.1150	815	-	-	-	-	-	-	GO:0005515(protein binding)	-	XP_026998952.1	0	1525.8	XP_026998952.1 fibronectin type III domain-containing protein 7-like [Tachysurus fulvidraco]	Q5VTL7|FNDC7_HUMAN	0	598	Fibronectin type III domain-containing protein 7 OS=Homo sapiens OX=9606 GN=FNDC7 PE=2 SV=3
Chr01.1151	466	KOG2888	1.42e-139	413	General function prediction only	-	-	-	K12850 PRPF38B; pre-mRNA-splicing factor 38B	XP_026998941.1	1.4e-117	428.7	XP_026998941.1 pre-mRNA-splicing factor 38B-like [Tachysurus fulvidraco]	Q6P7Y3|PR38B_DANRE	3.41e-176	506	Pre-mRNA-splicing factor 38B OS=Danio rerio OX=7955 GN=prpf38b PE=2 SV=1
Chr01.1152	184	-	-	-	-	-	-	-	-	XP_026998926.1	4.6e-80	302.8	XP_026998926.1 protein PIH1D3 [Tachysurus fulvidraco]	Q9NQM4|PIHD3_HUMAN	5.35e-34	122	Protein PIH1D3 OS=Homo sapiens OX=9606 GN=PIH1D3 PE=1 SV=1
Chr01.1153	270	KOG4684	8.83e-135	382	General function prediction only	GO:0046856(phosphatidylinositol dephosphorylation)	-	GO:0034597(phosphatidylinositol-4,5-bisphosphate 4-phosphatase activity)	K13084 TMEM55; phosphatidylinositol-4,5-bisphosphate 4-phosphatase [EC:3.1.3.78]	XP_026998951.1	1.5e-156	557.4	XP_026998951.1 type 1 phosphatidylinositol 4,5-bisphosphate 4-phosphatase [Tachysurus fulvidraco]	Q32PR0|T55BA_DANRE	9.33e-172	478	Type I phosphatidylinositol 4,5-bisphosphate 4-phosphatase-A OS=Danio rerio OX=7955 GN=tmem55ba PE=2 SV=1
Chr01.1154	240	KOG3806	4.48e-54	183	Transcription	GO:0006355(regulation of transcription, DNA-templated)	-	GO:0003700(DNA-binding transcription factor activity),GO:0043565(sequence-specific DNA binding)	-	XP_026780891.1	2.3e-108	397.1	XP_026780891.1 ETS domain-containing transcription factor ERF-like [Pangasianodon hypophthalmus]	P50548|ERF_HUMAN	1.36e-53	184	ETS domain-containing transcription factor ERF OS=Homo sapiens OX=9606 GN=ERF PE=1 SV=2
Chr01.1155	148	-	-	-	-	-	-	-	-	-	-	-	-	-	-	-	-
Chr01.1156	970	KOG0967	0	1062	Replication, recombination and repair	GO:0006281(DNA repair),GO:0006310(DNA recombination),GO:0051103(DNA ligation involved in DNA repair),GO:0071897(DNA biosynthetic process)	-	GO:0003677(DNA binding),GO:0003910(DNA ligase (ATP) activity),GO:0003909(DNA ligase activity),GO:0005524(ATP binding)	K10747 LIG1; DNA ligase 1 [EC:6.5.1.1 6.5.1.6 6.5.1.7]	XP_026781330.1	0	1477.2	XP_026781330.1 DNA ligase 1 [Pangasianodon hypophthalmus]	P51892|DNLI1_XENLA	0	1167	DNA ligase 1 OS=Xenopus laevis OX=8355 GN=lig1 PE=2 SV=1
Chr01.1157	212	-	-	-	-	-	GO:0016020(membrane)	-	K06770 MPZ; myelin protein zero	XP_027032617.1	1.6e-108	397.5	XP_027032617.1 myelin protein P0 isoform X1 [Tachysurus fulvidraco]	P25189|MYP0_HUMAN	4.67e-61	194	Myelin protein P0 OS=Homo sapiens OX=9606 GN=MPZ PE=1 SV=1
Chr01.1158	1001	KOG0203	0	1768	Inorganic ion transport and metabolism	GO:0006813(potassium ion transport)	GO:0016021(integral component of membrane)	GO:0005524(ATP binding),GO:0008556(potassium-transporting ATPase activity),GO:0000166(nucleotide binding)	K01539 ATP1A; sodium/potassium-transporting ATPase subunit alpha [EC:3.6.3.9]	XP_026781010.1	0	1882.1	XP_026781010.1 sodium/potassium-transporting ATPase subunit alpha-2-like [Pangasianodon hypophthalmus]	D2WKD8|AT1A2_PIG	0	1768	Sodium/potassium-transporting ATPase subunit alpha-2 OS=Sus scrofa OX=9823 GN=ATP1A2 PE=1 SV=1
Chr01.1159	178	KOG0449	2.19e-65	199	Carbohydrate transport and metabolism	GO:0006099(tricarboxylic acid cycle)	GO:0016020(membrane),GO:0045281(succinate dehydrogenase complex)	GO:0000104(succinate dehydrogenase activity),GO:0009055(electron transfer activity),GO:0016627(oxidoreductase activity, acting on the CH-CH group of donors)	K00236 SDHC, SDH3; succinate dehydrogenase (ubiquinone) cytochrome b560 subunit	XP_027032593.1	1.2e-82	311.2	XP_027032593.1 succinate dehydrogenase cytochrome b560 subunit, mitochondrial [Tachysurus fulvidraco]	Q99643|C560_HUMAN	9.27e-65	199	Succinate dehydrogenase cytochrome b560 subunit, mitochondrial OS=Homo sapiens OX=9606 GN=SDHC PE=1 SV=1
Chr01.116	937	KOG0401	0	1212	Translation, ribosomal structure and biogenesis	-	-	GO:0003723(RNA binding),GO:0005515(protein binding)	K03260 EIF4G; translation initiation factor 4G	XP_027008914.1	0	1553.5	XP_027008914.1 eukaryotic translation initiation factor 4 gamma 2 [Tachysurus fulvidraco]	Q5R7J9|IF4G2_PONAB	0	1212	Eukaryotic translation initiation factor 4 gamma 2 OS=Pongo abelii OX=9601 GN=EIF4G2 PE=2 SV=2
Chr01.1160	402	-	-	-	-	-	-	-	K06780 CADM3, IGSF4B, NECL1, TSLL1; cell adhesion molecule 3	XP_027032598.1	3.6e-223	779.2	XP_027032598.1 cell adhesion molecule 3 isoform X4 [Tachysurus fulvidraco]	Q7ZXX1|CADM3_XENLA	3.98e-147	426	Cell adhesion molecule 3 OS=Xenopus laevis OX=8355 GN=cadm3 PE=2 SV=1
Chr01.1161	789	KOG3510	0	553	Signal transduction mechanisms	-	-	-	-	XP_027032616.1	0	1495.3	XP_027032616.1 kin of IRRE-like protein 1 [Tachysurus fulvidraco]	Q96J84|KIRR1_HUMAN	0	852	Kin of IRRE-like protein 1 OS=Homo sapiens OX=9606 GN=KIRREL1 PE=1 SV=2
Chr01.1162	2201	KOG0641	0	1380	General function prediction only	GO:0031175(neuron projection development)	-	GO:0008017(microtubule binding),GO:0005515(protein binding),GO:0005516(calmodulin binding),GO:0030507(spectrin binding)	K17493 CAMSAP; calmodulin-regulated spectrin-associated protein	XP_027032599.1	0	2250.3	XP_027032599.1 LOW QUALITY PROTEIN: calmodulin-regulated spectrin-associated protein 2-like [Tachysurus fulvidraco]	O94967|WDR47_HUMAN	0	1380	WD repeat-containing protein 47 OS=Homo sapiens OX=9606 GN=WDR47 PE=1 SV=1
Chr01.1163	682	KOG0045	0	587	Signal transduction mechanisms; Posttranslational modification, protein turnover, chaperones	GO:0006508(proteolysis)	-	GO:0004198(calcium-dependent cysteine-type endopeptidase activity)	K08579 CAPN10; calpain-10 [EC:3.4.22.-]	XP_026999045.1	0	1295.8	XP_026999045.1 calpain-10 [Tachysurus fulvidraco]	Q9HC96|CAN10_HUMAN	0	587	Calpain-10 OS=Homo sapiens OX=9606 GN=CAPN10 PE=1 SV=2
Chr01.1164	236	KOG1669	3.13e-152	424	Translation, ribosomal structure and biogenesis	GO:0006413(translational initiation)	GO:0005737(cytoplasm)	GO:0003723(RNA binding),GO:0003743(translation initiation factor activity)	K03259 EIF4E; translation initiation factor 4E	NP_001014815.2	4.9e-119	432.6	NP_001014815.2 eukaryotic translation initiation factor 4E type 2 [Danio rerio]	O60573|IF4E2_HUMAN	1.33e-151	424	Eukaryotic translation initiation factor 4E type 2 OS=Homo sapiens OX=9606 GN=EIF4E2 PE=1 SV=1
Chr01.1165	237	KOG0621	4.35e-30	118	Cell wall/membrane/envelope biogenesis	GO:0017121(phospholipid scrambling)	-	GO:0017128(phospholipid scramblase activity)	-	XP_026999079.1	4.2e-126	456.1	XP_026999079.1 phospholipid scramblase 2-like isoform X1 [Tachysurus fulvidraco]	Q3ZBG9|PLS2_BOVIN	1.09e-28	112	Phospholipid scramblase 2 OS=Bos taurus OX=9913 GN=PLSCR2 PE=2 SV=1
Chr01.1166	108	KOG3645	1.19e-07	49.7	Signal transduction mechanisms	-	-	-	K04818 CHRNG; nicotinic acetylcholine receptor gamma	XP_026781415.1	6.3e-13	79	XP_026781415.1 acetylcholine receptor subunit gamma isoform X1 [Pangasianodon hypophthalmus]	P07510|ACHG_HUMAN	5.04e-07	49.7	Acetylcholine receptor subunit gamma OS=Homo sapiens OX=9606 GN=CHRNG PE=1 SV=2
Chr01.1167	621	KOG3627	1.35e-55	190	Amino acid transport and metabolism	GO:0006508(proteolysis)	-	GO:0004252(serine-type endopeptidase activity)	-	XP_026999093.1	0	1117.1	XP_026999093.1 serine protease 56 isoform X1 [Tachysurus fulvidraco]	F2YMG0|PRS56_MOUSE	1.02e-113	355	Serine protease 56 OS=Mus musculus OX=10090 GN=Prss56 PE=2 SV=1
Chr01.1168	440	KOG3611	1.2e-47	176	Signal transduction mechanisms	-	-	GO:0005515(protein binding)	K06521 SEMA4, CD100; semaphorin 4	XP_026993111.1	6.3e-168	595.9	XP_026993111.1 LOW QUALITY PROTEIN: semaphorin-4E-like [Tachysurus fulvidraco]	Q9YHX4|SEM4E_DANRE	1.32e-106	335	Semaphorin-4E OS=Danio rerio OX=7955 GN=sema4e PE=2 SV=1
Chr01.1169	87	KOG3611	3.1e-07	47.8	Signal transduction mechanisms	-	-	GO:0005515(protein binding)	K06521 SEMA4, CD100; semaphorin 4	XP_027006497.1	7.8e-38	161.4	XP_027006497.1 semaphorin-4E-like isoform X2 [Tachysurus fulvidraco]	Q9YHX4|SEM4E_DANRE	6.29e-24	97.1	Semaphorin-4E OS=Danio rerio OX=7955 GN=sema4e PE=2 SV=1
Chr01.117	607	KOG3736	0	609	Posttranslational modification, protein turnover, chaperones	-	-	-	K00710 GALNT; polypeptide N-acetylgalactosaminyltransferase [EC:2.4.1.41]	XP_026786673.1	0	1211.8	XP_026786673.1 polypeptide N-acetylgalactosaminyltransferase 18 [Pangasianodon hypophthalmus]	Q6P9A2|GLT18_HUMAN	0	1044	Polypeptide N-acetylgalactosaminyltransferase 18 OS=Homo sapiens OX=9606 GN=GALNT18 PE=2 SV=2
Chr01.1170	128	KOG3611	1.23e-29	113	Signal transduction mechanisms	-	-	GO:0005515(protein binding)	K06521 SEMA4, CD100; semaphorin 4	XP_027006491.1	2e-58	230.3	XP_027006491.1 semaphorin-4E-like isoform X6 [Tachysurus fulvidraco]	Q9YHX4|SEM4E_DANRE	1.77e-43	154	Semaphorin-4E OS=Danio rerio OX=7955 GN=sema4e PE=2 SV=1
Chr01.1171	230	KOG3611	6.09e-23	98.2	Signal transduction mechanisms	-	-	GO:0005515(protein binding)	K06521 SEMA4, CD100; semaphorin 4	XP_026998981.1	7.2e-75	285.8	XP_026998981.1 LOW QUALITY PROTEIN: semaphorin-4E-like [Tachysurus fulvidraco]	Q9YHX4|SEM4E_DANRE	4.5e-46	166	Semaphorin-4E OS=Danio rerio OX=7955 GN=sema4e PE=2 SV=1
Chr01.1172	1280	-	-	-	-	-	-	-	-	XP_026999069.1	0	2471	XP_026999069.1 von Willebrand factor A domain-containing protein 5B2 [Tachysurus fulvidraco]	Q8N398|VW5B2_HUMAN	0	706	von Willebrand factor A domain-containing protein 5B2 OS=Homo sapiens OX=9606 GN=VWA5B2 PE=2 SV=3
Chr01.1173	438	KOG2762	4.25e-175	498	Carbohydrate transport and metabolism	-	GO:0030176(integral component of endoplasmic reticulum membrane)	GO:0000030(mannosyltransferase activity)	K03845 ALG3; alpha-1,3-mannosyltransferase [EC:2.4.1.258]	XP_026999062.1	2e-246	856.7	XP_026999062.1 dol-P-Man:Man(5)GlcNAc(2)-PP-Dol alpha-1,3-mannosyltransferase isoform X1 [Tachysurus fulvidraco]	Q92685|ALG3_HUMAN	1.8e-174	498	Dol-P-Man:Man(5)GlcNAc(2)-PP-Dol alpha-1,3-mannosyltransferase OS=Homo sapiens OX=9606 GN=ALG3 PE=1 SV=1
Chr01.1174	321	KOG1571	3.23e-89	272	Posttranslational modification, protein turnover, chaperones	GO:0006996(organelle organization),GO:0016567(protein ubiquitination)	-	GO:0004842(ubiquitin-protein transferase activity)	K15688 MUL1; E3 ubiquitin-protein ligase MUL1 [EC:2.3.2.27]	XP_026999064.1	2.9e-175	619.8	XP_026999064.1 mitochondrial ubiquitin ligase activator of nfkb 1-A-like [Tachysurus fulvidraco]	Q5M7X9|MUL1A_DANRE	1.88e-160	454	Mitochondrial ubiquitin ligase activator of nfkb 1-A OS=Danio rerio OX=7955 GN=mul1a PE=2 SV=1
Chr01.1175	79	-	-	-	-	-	-	GO:0004860(protein kinase inhibitor activity)	-	XP_026999052.1	1.6e-37	160.2	XP_026999052.1 calcium/calmodulin-dependent protein kinase II inhibitor 2 [Tachysurus fulvidraco]	Q0IHT1|CK2N2_XENTR	9.88e-40	128	Calcium/calmodulin-dependent protein kinase II inhibitor 2 OS=Xenopus tropicalis OX=8364 GN=camk2n2 PE=3 SV=1
Chr01.1176	243	KOG2352	1.55e-77	235	Amino acid transport and metabolism	-	-	GO:0008168(methyltransferase activity)	-	XP_026999051.1	3.7e-138	496.1	XP_026999051.1 EEF1A lysine methyltransferase 4 [Tachysurus fulvidraco]	P0DPD7|EFMT4_HUMAN	8.76e-78	238	EEF1A lysine methyltransferase 4 OS=Homo sapiens OX=9606 GN=EEF1AKMT4 PE=1 SV=1
Chr01.1177	1390	KOG0414	0	1279	Chromatin structure and dynamics; Cell cycle control, cell division, chromosome partitioning	GO:0000278(mitotic cell cycle),GO:0030261(chromosome condensation)	GO:0005634(nucleus)	-	K06677 YCS4, CNAP1, CAPD2; condensin complex subunit 1	XP_026999057.1	0	2474.9	XP_026999057.1 condensin complex subunit 1 isoform X1 [Tachysurus fulvidraco]	Q9YHY6|CND1_XENLA	0	1353	Condensin complex subunit 1 OS=Xenopus laevis OX=8355 GN=ncapd2 PE=1 SV=1
Chr01.1178	591	KOG1175	0	645	Lipid transport and metabolism	-	-	GO:0003824(catalytic activity)	K01896 ACSM; medium-chain acyl-CoA synthetase [EC:6.2.1.2]	XP_026999100.1	0	1210.3	XP_026999100.1 acyl-coenzyme A synthetase ACSM3, mitochondrial isoform X1 [Tachysurus fulvidraco]	Q5REV5|ACSM3_PONAB	0	795	Acyl-coenzyme A synthetase ACSM3, mitochondrial OS=Pongo abelii OX=9601 GN=ACSM3 PE=2 SV=1
Chr01.1179	211	-	-	-	-	-	-	-	-	XP_026998997.1	6.2e-97	359	XP_026998997.1 MAP6 domain-containing protein 1 [Tachysurus fulvidraco]	O73737|MAP6_CHICK	1.47e-08	57	Microtubule-associated protein 6 homolog OS=Gallus gallus OX=9031 GN=MAP6 PE=2 SV=1
Chr01.118	117	-	-	-	-	-	-	-	-	-	-	-	-	-	-	-	-
Chr01.1180	1404	KOG3149	3.45e-109	350	Transcription	GO:0006355(regulation of transcription, DNA-templated)	-	-	-	XP_026999038.1	0	1950.3	XP_026999038.1 YEATS domain-containing protein 2 [Tachysurus fulvidraco]	Q9ULM3|YETS2_HUMAN	0	1269	YEATS domain-containing protein 2 OS=Homo sapiens OX=9606 GN=YEATS2 PE=1 SV=2
Chr01.1181	599	KOG4441	0	706	General function prediction only; Signal transduction mechanisms	-	-	GO:0005515(protein binding)	K10461 KLHL24_35; kelch-like protein 24/35	XP_026999037.1	0	1229.5	XP_026999037.1 LOW QUALITY PROTEIN: kelch-like protein 24 [Tachysurus fulvidraco]	Q6TFL4|KLH24_HUMAN	0	976	Kelch-like protein 24 OS=Homo sapiens OX=9606 GN=KLHL24 PE=1 SV=1
Chr01.1182	441	KOG3656	9.5e-18	85.9	General function prediction only	GO:0007186(G-protein coupled receptor signaling pathway)	GO:0016021(integral component of membrane)	GO:0004930(G-protein coupled receptor activity)	K08432 GPR148; G protein-coupled receptor 148	XP_026998991.1	1.6e-192	677.6	XP_026998991.1 LOW QUALITY PROTEIN: probable G-protein coupled receptor 148 [Tachysurus fulvidraco]	Q8TDV2|GP148_HUMAN	2.19e-16	83.6	Probable G-protein coupled receptor 148 OS=Homo sapiens OX=9606 GN=GPR148 PE=2 SV=2
Chr01.1183	324	KOG3656	6.51e-30	117	General function prediction only	-	GO:0016021(integral component of membrane)	-	K08432 GPR148; G protein-coupled receptor 148	XP_026998992.1	1.3e-143	514.6	XP_026998992.1 probable G-protein coupled receptor 148 [Tachysurus fulvidraco]	Q8TDV2|GP148_HUMAN	8.96e-29	116	Probable G-protein coupled receptor 148 OS=Homo sapiens OX=9606 GN=GPR148 PE=2 SV=2
Chr01.1184	342	-	-	-	-	GO:0006355(regulation of transcription, DNA-templated)	-	GO:0003690(double-stranded DNA binding)	K15032 MTERFD; mTERF domain-containing protein, mitochondrial	XP_026999090.1	3.2e-159	566.6	XP_026999090.1 transcription termination factor 4, mitochondrial-like isoform X3 [Tachysurus fulvidraco]	Q8BVN4|MTEF4_MOUSE	8.68e-53	180	Transcription termination factor 4, mitochondrial OS=Mus musculus OX=10090 GN=Mterf4 PE=2 SV=1
Chr01.1185	1543	KOG1575	0	696	Energy production and conversion	GO:0006468(protein phosphorylation),GO:0006813(potassium ion transport),GO:0055085(transmembrane transport)	GO:0005737(cytoplasm),GO:0016021(integral component of membrane)	GO:0004672(protein kinase activity),GO:0005524(ATP binding),GO:0005249(voltage-gated potassium channel activity)	K08801 PASK; PAS domain containing serine/threonine kinase [EC:2.7.11.1]	XP_026999048.1	0	1934.5	XP_026999048.1 LOW QUALITY PROTEIN: PAS domain-containing serine/threonine-protein kinase [Tachysurus fulvidraco]	P63144|KCAB1_RAT	0	697	Voltage-gated potassium channel subunit beta-1 OS=Rattus norvegicus OX=10116 GN=Kcnab1 PE=1 SV=1
Chr01.1186	485	KOG2494	0	514	Transcription	-	-	GO:0046872(metal ion binding)	K14943 MBNL; muscleblind	XP_026999020.1	4.6e-188	662.9	XP_026999020.1 muscleblind-like protein 1 isoform X9 [Tachysurus fulvidraco]	Q5ZKW9|MBNL1_CHICK	1.06e-179	511	Muscleblind-like protein 1 OS=Gallus gallus OX=9031 GN=MBNL1 PE=2 SV=1
Chr01.1187	767	KOG2166	0	1421	Cell cycle control, cell division, chromosome partitioning	GO:0006511(ubiquitin-dependent protein catabolic process)	GO:0031461(cullin-RING ubiquitin ligase complex)	GO:0031625(ubiquitin protein ligase binding)	K03869 CUL3; cullin 3	XP_026999065.1	0	1477.6	XP_026999065.1 cullin-3-like isoform X1 [Tachysurus fulvidraco]	A4IHP4|CUL3_XENTR	0	1427	Cullin-3 OS=Xenopus tropicalis OX=8364 GN=cul3 PE=2 SV=1
Chr01.1188	154	KOG0934	1.55e-82	241	Intracellular trafficking, secretion, and vesicular transport	GO:0015031(protein transport),GO:0006886(intracellular protein transport),GO:0016192(vesicle-mediated transport)	GO:0030117(membrane coat)	-	-	XP_026999077.1	1.2e-81	307.8	XP_026999077.1 AP-1 complex subunit sigma-3-like isoform X3 [Tachysurus fulvidraco]	Q7TN05|AP1S3_MOUSE	1.4e-83	245	AP-1 complex subunit sigma-3 OS=Mus musculus OX=10090 GN=Ap1s3 PE=1 SV=1
Chr01.1189	616	-	-	-	-	-	GO:0030141(secretory granule)	-	-	XP_026999072.1	0	1096.6	XP_026999072.1 secretogranin-2 [Tachysurus fulvidraco]	P13521|SCG2_HUMAN	6.7e-46	175	Secretogranin-2 OS=Homo sapiens OX=9606 GN=SCG2 PE=1 SV=2
Chr01.119	79	-	-	-	-	-	-	-	-	-	-	-	-	-	-	-	-
Chr01.1190	623	KOG2037	0	549	General function prediction only	-	-	GO:0005525(GTP binding),GO:0003924(GTPase activity)	K20899 GBP1_3_4_7; guanylate-binding protein 1/3/4/7	XP_026999053.1	1.6e-273	947.2	XP_026999053.1 guanylate-binding protein 1-like isoform X1 [Tachysurus fulvidraco]	Q5D1D6|GBP1_CHLAE	0	561	Guanylate-binding protein 1 OS=Chlorocebus aethiops OX=9534 GN=GBP1 PE=2 SV=1
Chr01.1191	623	KOG2037	0	539	General function prediction only	-	-	GO:0003924(GTPase activity),GO:0005525(GTP binding)	K20899 GBP1_3_4_7; guanylate-binding protein 1/3/4/7	XP_026780993.1	7.6e-228	795.4	XP_026780993.1 guanylate-binding protein 1-like isoform X1 [Pangasianodon hypophthalmus]	Q5D1D6|GBP1_CHLAE	0	540	Guanylate-binding protein 1 OS=Chlorocebus aethiops OX=9534 GN=GBP1 PE=2 SV=1
Chr01.1192	630	KOG2037	0	530	General function prediction only	-	-	GO:0003924(GTPase activity),GO:0005525(GTP binding)	K20899 GBP1_3_4_7; guanylate-binding protein 1/3/4/7	XP_026999086.1	5.2e-285	985.3	XP_026999086.1 guanylate-binding protein 1-like isoform X1 [Tachysurus fulvidraco]	Q5D1D6|GBP1_CHLAE	0	539	Guanylate-binding protein 1 OS=Chlorocebus aethiops OX=9534 GN=GBP1 PE=2 SV=1
Chr01.1193	623	KOG2037	0	553	General function prediction only	-	-	GO:0003924(GTPase activity),GO:0005525(GTP binding)	K20899 GBP1_3_4_7; guanylate-binding protein 1/3/4/7	XP_026999053.1	2.7e-265	919.8	XP_026999053.1 guanylate-binding protein 1-like isoform X1 [Tachysurus fulvidraco]	Q5D1D6|GBP1_CHLAE	0	562	Guanylate-binding protein 1 OS=Chlorocebus aethiops OX=9534 GN=GBP1 PE=2 SV=1
Chr01.1194	521	KOG2037	1.15e-174	506	General function prediction only	-	-	GO:0003924(GTPase activity),GO:0005525(GTP binding)	K20899 GBP1_3_4_7; guanylate-binding protein 1/3/4/7	XP_026999086.1	1.6e-239	833.9	XP_026999086.1 guanylate-binding protein 1-like isoform X1 [Tachysurus fulvidraco]	Q5D1D6|GBP1_CHLAE	3.38e-176	511	Guanylate-binding protein 1 OS=Chlorocebus aethiops OX=9534 GN=GBP1 PE=2 SV=1
Chr01.1195	623	KOG2037	0	558	General function prediction only	-	-	GO:0003924(GTPase activity),GO:0005525(GTP binding)	K20899 GBP1_3_4_7; guanylate-binding protein 1/3/4/7	XP_026999053.1	4.4e-268	929.1	XP_026999053.1 guanylate-binding protein 1-like isoform X1 [Tachysurus fulvidraco]	Q5D1D6|GBP1_CHLAE	0	566	Guanylate-binding protein 1 OS=Chlorocebus aethiops OX=9534 GN=GBP1 PE=2 SV=1
Chr01.1197	614	KOG2037	1.75e-176	514	General function prediction only	-	-	GO:0003924(GTPase activity),GO:0005525(GTP binding)	K20899 GBP1_3_4_7; guanylate-binding protein 1/3/4/7	XP_026999086.1	4.8e-243	845.9	XP_026999086.1 guanylate-binding protein 1-like isoform X1 [Tachysurus fulvidraco]	Q5D1D6|GBP1_CHLAE	1.37e-178	521	Guanylate-binding protein 1 OS=Chlorocebus aethiops OX=9534 GN=GBP1 PE=2 SV=1
Chr01.1198	1310	KOG3753	0	980	Signal transduction mechanisms	-	-	GO:0005515(protein binding)	K02633 PER2; period circadian protein 2	XP_026999035.1	0	1998	XP_026999035.1 period circadian protein homolog 2-like isoform X2 [Tachysurus fulvidraco]	Q8QGQ8|PER2_CHICK	0	1183	Period circadian protein homolog 2 OS=Gallus gallus OX=9031 GN=PER2 PE=2 SV=1
Chr01.1199	253	KOG4304	4.16e-67	208	Transcription	GO:0006355(regulation of transcription, DNA-templated)	-	GO:0046983(protein dimerization activity),GO:0003677(DNA binding)	K09087 HES2_6_7; hairy and enhancer of split 2/6/7	XP_026999083.1	5.6e-121	439.1	XP_026999083.1 transcription cofactor HES-6-like isoform X1 [Tachysurus fulvidraco]	Q96HZ4|HES6_HUMAN	1.76e-66	208	Transcription cofactor HES-6 OS=Homo sapiens OX=9606 GN=HES6 PE=2 SV=1
Chr01.12	1027	KOG1058	0	1835	Intracellular trafficking, secretion, and vesicular transport	GO:0006886(intracellular protein transport),GO:0016192(vesicle-mediated transport)	GO:0030126(COPI vesicle coat),GO:0005737(cytoplasm),GO:0030117(membrane coat)	GO:0005198(structural molecule activity)	K17301 COPB1, SEC26; coatomer subunit beta	XP_027033944.1	0	1791.5	XP_027033944.1 coatomer subunit beta [Tachysurus fulvidraco]	Q66HV4|COPB_DANRE	0	1867	Coatomer subunit beta OS=Danio rerio OX=7955 GN=copb1 PE=2 SV=1
Chr01.120	817	KOG1134	0	1204	General function prediction only	-	GO:0016020(membrane)	GO:0003676(nucleic acid binding)	K21989 TMEM63; calcium permeable stress-gated cation channel	XP_026786392.1	0	1595.5	XP_026786392.1 CSC1-like protein 2 isoform X2 [Pangasianodon hypophthalmus]	Q5T3F8|CSCL2_HUMAN	0	1322	CSC1-like protein 2 OS=Homo sapiens OX=9606 GN=TMEM63B PE=1 SV=1
Chr01.1200	258	KOG4681	1.13e-96	285	Function unknown	-	-	-	K18265 ITM2C, BRI3; integral membrane protein 2C	XP_026999004.1	8.8e-146	521.5	XP_026999004.1 integral membrane protein 2C [Tachysurus fulvidraco]	A2VDN0|ITM2C_BOVIN	2.13e-98	291	Integral membrane protein 2C OS=Bos taurus OX=9913 GN=ITM2C PE=2 SV=1
Chr01.1201	255	-	-	-	-	GO:0007186(G-protein coupled receptor signaling pathway)	GO:0016021(integral component of membrane)	GO:0004930(G-protein coupled receptor activity)	K08413 GPR55; G protein-coupled receptor 55	XP_026999003.1	4.8e-120	436	XP_026999003.1 LOW QUALITY PROTEIN: G-protein coupled receptor 55-like [Tachysurus fulvidraco]	Q9Y2T6|GPR55_HUMAN	6.44e-56	184	G-protein coupled receptor 55 OS=Homo sapiens OX=9606 GN=GPR55 PE=1 SV=2
Chr01.1202	1392	KOG1862	5.55e-40	162	General function prediction only	-	-	GO:0005515(protein binding)	K18730 GIGYF; PERQ amino acid-rich with GYF domain-containing protein	XP_026999030.1	0	1672.5	XP_026999030.1 GRB10-interacting GYF protein 2 isoform X1 [Tachysurus fulvidraco]	Q6Y7W6|GGYF2_HUMAN	0	1073	GRB10-interacting GYF protein 2 OS=Homo sapiens OX=9606 GN=GIGYF2 PE=1 SV=1
Chr01.1203	105	-	-	-	-	GO:0051216(cartilage development)	-	-	-	XP_026999006.1	1.8e-44	183.7	XP_026999006.1 protein SNORC [Tachysurus fulvidraco]	-	-	-	-
Chr01.1204	766	KOG1180	0	1065	Lipid transport and metabolism	-	-	GO:0003824(catalytic activity)	K01897 ACSL, fadD; long-chain acyl-CoA synthetase [EC:6.2.1.3]	XP_026999042.1	0	1431.8	XP_026999042.1 long-chain-fatty-acid--CoA ligase 3-like [Tachysurus fulvidraco]	O95573|ACSL3_HUMAN	0	1067	Long-chain-fatty-acid--CoA ligase 3 OS=Homo sapiens OX=9606 GN=ACSL3 PE=1 SV=3
Chr01.1206	124	-	-	-	-	-	-	-	-	-	-	-	-	-	-	-	-
Chr01.1207	795	-	-	-	-	-	-	-	-	XP_026998998.1	4.3e-175	620.5	XP_026998998.1 uncharacterized protein PB18E9.04c-like [Tachysurus fulvidraco]	-	-	-	-
Chr01.1208	2029	KOG1216	1.09e-105	381	Extracellular structures; Defense mechanisms	-	GO:0016020(membrane)	GO:0005515(protein binding)	-	XP_026999056.1	0	3863.2	XP_026999056.1 LOW QUALITY PROTEIN: MAM and LDL-receptor class A domain-containing protein 1-like [Tachysurus fulvidraco]	B3EWZ6|MLRP2_ACRMI	0	658	MAM and LDL-receptor class A domain-containing protein 2 (Fragment) OS=Acropora millepora OX=45264 PE=1 SV=1
Chr01.1209	168	-	-	-	-	-	-	-	-	-	-	-	-	-	-	-	-
Chr01.121	473	KOG1479	0	525	Nucleotide transport and metabolism	GO:1901642(nucleoside transmembrane transport)	GO:0016021(integral component of membrane)	GO:0005337(nucleoside transmembrane transporter activity)	K15014 SLC29A1_2_3, ENT1_2_3; solute carrier family 29 (equilibrative nucleoside transporter), member 1/2/3	XP_027009071.1	7.8e-233	811.6	XP_027009071.1 equilibrative nucleoside transporter 1-like isoform X6 [Tachysurus fulvidraco]	Q99808|S29A1_HUMAN	0	525	Equilibrative nucleoside transporter 1 OS=Homo sapiens OX=9606 GN=SLC29A1 PE=1 SV=3
Chr01.1210	183	-	-	-	-	-	-	-	-	-	-	-	-	-	-	-	-
Chr01.1211	991	KOG0196	0	1741	Signal transduction mechanisms	GO:0006468(protein phosphorylation),GO:0007169(transmembrane receptor protein tyrosine kinase signaling pathway)	GO:0016021(integral component of membrane),GO:0005887(integral component of plasma membrane)	GO:0005515(protein binding),GO:0004713(protein tyrosine kinase activity),GO:0004672(protein kinase activity),GO:0005524(ATP binding),GO:0005003(ephrin receptor activity)	K05110 EPHB1, ELK, NET; Eph receptor B1 [EC:2.7.10.1]	XP_026999028.1	0	1947.6	XP_026999028.1 ephrin type-B receptor 1-B isoform X4 [Tachysurus fulvidraco]	P09759|EPHB1_RAT	0	1749	Ephrin type-B receptor 1 OS=Rattus norvegicus OX=10116 GN=Ephb1 PE=1 SV=2
Chr01.1212	576	-	-	-	-	-	-	-	-	XP_026998999.1	6.1e-280	968.4	XP_026998999.1 LOW QUALITY PROTEIN: protein FAM227A-like [Tachysurus fulvidraco]	F5H4B4|F227A_HUMAN	2.92e-39	154	Protein FAM227A OS=Homo sapiens OX=9606 GN=FAM227A PE=1 SV=1
Chr01.1213	543	KOG3821	0	523	Signal transduction mechanisms	GO:0009966(regulation of signal transduction)	GO:0046658(anchored component of plasma membrane),GO:0062023(collagen-containing extracellular matrix)	-	K08107 GPC1; glypican 1	XP_026999044.1	2.3e-305	1052.7	XP_026999044.1 glypican-1-like [Tachysurus fulvidraco]	F1QCC6|GPC1_DANRE	0	596	Glypican-1 OS=Danio rerio OX=7955 GN=gpc1 PE=2 SV=1
Chr01.1215	189	-	-	-	-	-	-	-	-	XP_026988457.1	1.6e-51	208	XP_026988457.1 uncharacterized protein LOC113633980 [Tachysurus fulvidraco]	-	-	-	-
Chr01.1216	356	-	-	-	-	-	-	-	K06582 CD244; natural killer cell receptor 2B4	XP_026993132.1	2.6e-140	503.8	XP_026993132.1 SLAM family member 7-like isoform X1 [Tachysurus fulvidraco]	Q9JLM2|CD244_RAT	5.98e-10	63.2	Natural killer cell receptor 2B4 OS=Rattus norvegicus OX=10116 GN=Cd244 PE=2 SV=1
Chr01.1217	522	-	-	-	-	-	-	-	K06582 CD244; natural killer cell receptor 2B4	XP_026999092.1	3.5e-93	347.8	XP_026999092.1 uncharacterized protein LOC113640682 [Tachysurus fulvidraco]	Q18PI6|SLAF5_MOUSE	4.41e-09	61.6	SLAM family member 5 OS=Mus musculus OX=10090 GN=Cd84 PE=1 SV=1
Chr01.1218	2082	KOG0445	0	1508	Cytoskeleton	GO:0007010(cytoskeleton organization)	-	GO:0051015(actin filament binding),GO:0003779(actin binding)	K10369 SVIL; supervillin	XP_026993139.1	0	3448.3	XP_026993139.1 LOW QUALITY PROTEIN: supervillin-like [Tachysurus fulvidraco]	O46385|SVIL_BOVIN	0	1528	Supervillin OS=Bos taurus OX=9913 GN=SVIL PE=1 SV=2
Chr01.1219	1953	-	-	-	-	-	GO:0005911(cell-cell junction)	-	-	XP_026993141.1	0	2837	XP_026993141.1 LOW QUALITY PROTEIN: uncharacterized protein LOC113636970 [Tachysurus fulvidraco]	Q9P266|JCAD_HUMAN	2.64e-22	108	Junctional protein associated with coronary artery disease OS=Homo sapiens OX=9606 GN=JCAD PE=1 SV=3
Chr01.122	243	-	-	-	-	-	GO:0005576(extracellular region)	GO:0005179(hormone activity)	K05264 VIP; vasoactive intestinal peptide	XP_027008887.1	6.9e-60	236.1	XP_027008887.1 VIP peptides-like isoform X1 [Tachysurus fulvidraco]	P81401|VIP_BOVIN	4.11e-36	128	VIP peptides OS=Bos taurus OX=9913 GN=VIP PE=1 SV=2
Chr01.1220	504	KOG3827	0	567	Inorganic ion transport and metabolism	GO:0006813(potassium ion transport)	GO:0016021(integral component of membrane)	GO:0005242(inward rectifier potassium channel activity)	K05002 KCNJ9, KIR3.3; potassium inwardly-rectifying channel subfamily J member 9	XP_026993149.1	3.8e-286	988.8	XP_026993149.1 G protein-activated inward rectifier potassium channel 3-like [Tachysurus fulvidraco]	Q63511|KCNJ9_RAT	0	567	G protein-activated inward rectifier potassium channel 3 OS=Rattus norvegicus OX=10116 GN=Kcnj9 PE=1 SV=2
Chr01.1221	476	KOG0036	0	612	Nucleotide transport and metabolism	GO:0055085(transmembrane transport)	GO:0005743(mitochondrial inner membrane)	GO:0005509(calcium ion binding),GO:0005347(ATP transmembrane transporter activity)	K14684 SLC25A23S; solute carrier family 25 (mitochondrial phosphate transporter), member 23/24/25/41	XP_026993099.1	2.8e-270	936	XP_026993099.1 calcium-binding mitochondrial carrier protein SCaMC-1-like isoform X1 [Tachysurus fulvidraco]	Q66L49|SCMC1_DANRE	0	754	Calcium-binding mitochondrial carrier protein SCaMC-1 OS=Danio rerio OX=7955 GN=slc25a24 PE=2 SV=1
Chr01.1222	239	KOG0425	8.63e-149	415	Posttranslational modification, protein turnover, chaperones	-	-	-	K02207 UBE2R, UBC3, CDC34; ubiquitin-conjugating enzyme E2 R [EC:2.3.2.23]	XP_026880859.1	1.8e-116	424.1	XP_026880859.1 ubiquitin-conjugating enzyme E2 R2-like [Electrophorus electricus]	P49427|UB2R1_HUMAN	3.66e-148	415	Ubiquitin-conjugating enzyme E2 R1 OS=Homo sapiens OX=9606 GN=CDC34 PE=1 SV=2
Chr01.1223	328	KOG1552	4.65e-166	466	General function prediction only	-	-	-	K01076 ABHD17; abhydrolase domain-containing protein 17 [EC:3.1.2.22]	XP_026781661.1	4.5e-147	526.2	XP_026781661.1 alpha/beta hydrolase domain-containing protein 17A-like [Pangasianodon hypophthalmus]	Q2HJ19|AB17A_BOVIN	2.5e-171	481	Alpha/beta hydrolase domain-containing protein 17A OS=Bos taurus OX=9913 GN=ABHD17A PE=2 SV=1
Chr01.1224	862	KOG3611	0	807	Signal transduction mechanisms	-	-	GO:0005515(protein binding)	K06842 SEMA6; semaphorin 6	XP_026993082.1	0	1715.7	XP_026993082.1 semaphorin-6B-like isoform X1 [Tachysurus fulvidraco]	O54951|SEM6B_MOUSE	0	827	Semaphorin-6B OS=Mus musculus OX=10090 GN=Sema6b PE=1 SV=1
Chr01.1225	349	-	-	-	-	GO:0007186(G-protein coupled receptor signaling pathway)	GO:0016021(integral component of membrane)	GO:0004930(G-protein coupled receptor activity)	-	XP_026993098.1	3e-125	453.8	XP_026993098.1 G-protein coupled receptor 55-like [Tachysurus fulvidraco]	Q9Y2T6|GPR55_HUMAN	5.44e-28	114	G-protein coupled receptor 55 OS=Homo sapiens OX=9606 GN=GPR55 PE=1 SV=2
Chr01.1226	476	KOG4216	0	547	Transcription	GO:0006355(regulation of transcription, DNA-templated)	GO:0042025(host cell nucleus),GO:0005634(nucleus)	GO:0003700(DNA-binding transcription factor activity),GO:0008270(zinc ion binding),GO:0043565(sequence-specific DNA binding),GO:0003677(DNA binding),GO:0004879(nuclear receptor activity),GO:0003707(steroid hormone receptor activity)	K08533 NR1F2, RORB; RAR-related orphan receptor beta	XP_026993103.1	4.3e-263	912.1	XP_026993103.1 nuclear receptor ROR-beta-like isoform X1 [Tachysurus fulvidraco]	Q92753|RORB_HUMAN	0	542	Nuclear receptor ROR-beta OS=Homo sapiens OX=9606 GN=RORB PE=1 SV=3
Chr01.1227	364	KOG1118	0	534	Lipid transport and metabolism; Signal transduction mechanisms	-	GO:0005737(cytoplasm)	GO:0005515(protein binding)	K11247 SH3GL; endophilin-A	XP_026993105.1	1.2e-201	707.6	XP_026993105.1 endophilin-A2-like [Tachysurus fulvidraco]	Q8AXV0|SH3G1_CHICK	0	553	Endophilin-A2 OS=Gallus gallus OX=9031 GN=SH3GL1 PE=1 SV=1
Chr01.1228	364	-	-	-	-	-	-	-	-	XP_026993078.1	1.8e-205	720.3	XP_026993078.1 signal-transducing adaptor protein 2-like isoform X1 [Tachysurus fulvidraco]	Q9UGK3|STAP2_HUMAN	1.71e-68	223	Signal-transducing adaptor protein 2 OS=Homo sapiens OX=9606 GN=STAP2 PE=1 SV=2
Chr01.1229	723	KOG3611	8.26e-167	503	Signal transduction mechanisms	-	-	GO:0005515(protein binding)	K06521 SEMA4, CD100; semaphorin 4	XP_026993111.1	0	1335.9	XP_026993111.1 LOW QUALITY PROTEIN: semaphorin-4E-like [Tachysurus fulvidraco]	Q9YHX4|SEM4E_DANRE	0	856	Semaphorin-4E OS=Danio rerio OX=7955 GN=sema4e PE=2 SV=1
Chr01.123	297	KOG1584	2.84e-46	159	General function prediction only	-	-	GO:0008146(sulfotransferase activity)	K22523 SULT6B1; sulfotransferase 6B1 [EC:2.8.2.-]	XP_027008874.1	2.4e-163	580.1	XP_027008874.1 LOW QUALITY PROTEIN: sulfotransferase 6B1-like [Tachysurus fulvidraco]	F1QYJ6|ST6B1_DANRE	1.18e-151	429	Sulfotransferase 6B1 OS=Danio rerio OX=7955 GN=sult6b1 PE=1 SV=1
Chr01.1230	335	KOG2370	8.36e-45	164	Signal transduction mechanisms	-	-	GO:0005515(protein binding)	-	XP_026781602.1	3.9e-69	267.3	XP_026781602.1 cactin [Pangasianodon hypophthalmus]	F1Q8W0|CATIN_DANRE	2.78e-87	282	Cactin OS=Danio rerio OX=7955 GN=cactin PE=2 SV=1
Chr01.1231	797	KOG3611	8.81e-162	492	Signal transduction mechanisms	-	-	GO:0005515(protein binding)	K06521 SEMA4, CD100; semaphorin 4	XP_026993112.1	0	1260.7	XP_026993112.1 semaphorin-4E-like [Tachysurus fulvidraco]	Q9YHX4|SEM4E_DANRE	0	808	Semaphorin-4E OS=Danio rerio OX=7955 GN=sema4e PE=2 SV=1
Chr01.1232	635	KOG3611	6.69e-149	453	Signal transduction mechanisms	-	-	GO:0005515(protein binding)	K06521 SEMA4, CD100; semaphorin 4	XP_026993111.1	0	1126.7	XP_026993111.1 LOW QUALITY PROTEIN: semaphorin-4E-like [Tachysurus fulvidraco]	Q9YHX4|SEM4E_DANRE	0	746	Semaphorin-4E OS=Danio rerio OX=7955 GN=sema4e PE=2 SV=1
Chr01.1233	102	-	-	-	-	-	-	-	-	-	-	-	-	-	-	-	-
Chr01.1234	747	KOG3611	2.62e-165	500	Signal transduction mechanisms	-	-	GO:0005515(protein binding)	K06521 SEMA4, CD100; semaphorin 4	XP_026993112.1	0	1377.8	XP_026993112.1 semaphorin-4E-like [Tachysurus fulvidraco]	Q9YHX4|SEM4E_DANRE	0	815	Semaphorin-4E OS=Danio rerio OX=7955 GN=sema4e PE=2 SV=1
Chr01.1235	438	KOG3611	1.47e-66	229	Signal transduction mechanisms	-	-	GO:0005515(protein binding)	K06521 SEMA4, CD100; semaphorin 4	XP_026993111.1	4.3e-185	652.9	XP_026993111.1 LOW QUALITY PROTEIN: semaphorin-4E-like [Tachysurus fulvidraco]	Q9YHX4|SEM4E_DANRE	3.12e-143	430	Semaphorin-4E OS=Danio rerio OX=7955 GN=sema4e PE=2 SV=1
Chr01.1236	153	KOG2370	2.54e-13	67.8	Signal transduction mechanisms	-	-	-	-	XP_027006625.1	1.3e-32	144.8	XP_027006625.1 LOW QUALITY PROTEIN: cactin-like [Tachysurus fulvidraco]	F1Q8W0|CATIN_DANRE	5.7e-39	142	Cactin OS=Danio rerio OX=7955 GN=cactin PE=2 SV=1
Chr01.1237	602	KOG3611	8.92e-129	400	Signal transduction mechanisms	-	-	GO:0005515(protein binding)	K06521 SEMA4, CD100; semaphorin 4	XP_027006505.1	0	1077.4	XP_027006505.1 semaphorin-4E-like isoform X2 [Tachysurus fulvidraco]	Q9YHX4|SEM4E_DANRE	0	688	Semaphorin-4E OS=Danio rerio OX=7955 GN=sema4e PE=2 SV=1
Chr01.1238	81	-	-	-	-	-	-	-	-	-	-	-	-	-	-	-	-
Chr01.1239	476	KOG2370	1.54e-34	138	Signal transduction mechanisms	-	-	GO:0005515(protein binding)	K16549 PDE4DIP; myomegalin	XP_027006330.1	5.8e-119	433.3	XP_027006330.1 myomegalin isoform X9 [Tachysurus fulvidraco]	F1Q8W0|CATIN_DANRE	4.88e-42	163	Cactin OS=Danio rerio OX=7955 GN=cactin PE=2 SV=1
Chr01.124	301	KOG1584	1.34e-48	165	General function prediction only	-	-	GO:0008146(sulfotransferase activity)	K22523 SULT6B1; sulfotransferase 6B1 [EC:2.8.2.-]	XP_027008839.1	4.1e-163	579.3	XP_027008839.1 sulfotransferase 6B1-like [Tachysurus fulvidraco]	F1QYJ6|ST6B1_DANRE	1.94e-151	428	Sulfotransferase 6B1 OS=Danio rerio OX=7955 GN=sult6b1 PE=1 SV=1
Chr01.1240	583	KOG3611	3.39e-82	276	Signal transduction mechanisms	-	-	GO:0005515(protein binding)	K06521 SEMA4, CD100; semaphorin 4	XP_026993111.1	4.4e-286	988.8	XP_026993111.1 LOW QUALITY PROTEIN: semaphorin-4E-like [Tachysurus fulvidraco]	Q9YHX4|SEM4E_DANRE	0	567	Semaphorin-4E OS=Danio rerio OX=7955 GN=sema4e PE=2 SV=1
Chr01.1241	268	KOG2370	2.34e-18	85.9	Signal transduction mechanisms	-	-	-	K06521 SEMA4, CD100; semaphorin 4	XP_026993111.1	3.3e-63	247.3	XP_026993111.1 LOW QUALITY PROTEIN: semaphorin-4E-like [Tachysurus fulvidraco]	F1Q8W0|CATIN_DANRE	1.3e-23	103	Cactin OS=Danio rerio OX=7955 GN=cactin PE=2 SV=1
Chr01.1242	696	KOG3611	1.68e-148	454	Signal transduction mechanisms	-	-	GO:0005515(protein binding)	K06521 SEMA4, CD100; semaphorin 4	XP_027006487.1	0	1236.5	XP_027006487.1 semaphorin-4E-like isoform X2 [Tachysurus fulvidraco]	Q9YHX4|SEM4E_DANRE	0	761	Semaphorin-4E OS=Danio rerio OX=7955 GN=sema4e PE=2 SV=1
Chr01.1243	606	KOG3611	2.65e-129	401	Signal transduction mechanisms	-	-	GO:0005515(protein binding)	K06521 SEMA4, CD100; semaphorin 4	XP_027006500.1	0	1082.4	XP_027006500.1 semaphorin-4E-like isoform X1 [Tachysurus fulvidraco]	Q9YHX4|SEM4E_DANRE	0	683	Semaphorin-4E OS=Danio rerio OX=7955 GN=sema4e PE=2 SV=1
Chr01.1244	81	-	-	-	-	-	-	-	-	-	-	-	-	-	-	-	-
Chr01.1245	858	KOG2370	0	619	Signal transduction mechanisms	-	-	GO:0005515(protein binding)	-	XP_027006625.1	6.2e-289	998.8	XP_027006625.1 LOW QUALITY PROTEIN: cactin-like [Tachysurus fulvidraco]	Q8WUQ7|CATIN_HUMAN	0	1008	Cactin OS=Homo sapiens OX=9606 GN=CACTIN PE=1 SV=3
Chr01.1246	266	KOG1616	1.88e-143	404	Carbohydrate transport and metabolism	-	-	GO:0005515(protein binding)	K07199 PRKAB; 5'-AMP-activated protein kinase, regulatory beta subunit	XP_027006335.1	3.3e-156	556.2	XP_027006335.1 5'-AMP-activated protein kinase subunit beta-2-like [Tachysurus fulvidraco]	Q6PAM0|AAKB2_MOUSE	5.12e-143	405	5'-AMP-activated protein kinase subunit beta-2 OS=Mus musculus OX=10090 GN=Prkab2 PE=1 SV=1
Chr01.1247	2300	-	-	-	-	-	GO:0005815(microtubule organizing center)	-	K16549 PDE4DIP; myomegalin	XP_027006332.1	0	3288.8	XP_027006332.1 myomegalin isoform X11 [Tachysurus fulvidraco]	Q5VU43|MYOME_HUMAN	0	728	Myomegalin OS=Homo sapiens OX=9606 GN=PDE4DIP PE=1 SV=3
Chr01.1248	164	-	-	-	-	-	-	-	-	ROL51451.1	2e-50	204.1	ROL51451.1 hypothetical protein DPX16_3140 [Anabarilius grahami]	-	-	-	-
Chr01.1249	442	KOG4585	1.67e-68	227	Replication, recombination and repair	-	-	-	-	XP_027006228.1	1.5e-238	830.5	XP_027006228.1 protein ALP1-like [Tachysurus fulvidraco]	Q94K49|ALP1_ARATH	2.35e-36	140	Protein ANTAGONIST OF LIKE HETEROCHROMATIN PROTEIN 1 OS=Arabidopsis thaliana OX=3702 GN=ALP1 PE=1 SV=1
Chr01.125	339	KOG2294	1.41e-76	244	Transcription	GO:0006355(regulation of transcription, DNA-templated)	-	GO:0003700(DNA-binding transcription factor activity),GO:0043565(sequence-specific DNA binding)	K09385 FOXG; forkhead box protein G	XP_027008885.1	2.6e-190	669.8	XP_027008885.1 forkhead box protein G1-like [Tachysurus fulvidraco]	Q90964|FOXG1_CHICK	1.03e-85	268	Forkhead box protein G1 OS=Gallus gallus OX=9031 GN=FOXG1 PE=2 SV=1
Chr01.1250	575	KOG0305	0	904	Cell cycle control, cell division, chromosome partitioning; Posttranslational modification, protein turnover, chaperones	-	-	GO:0005515(protein binding)	K03364 CDH1; cell division cycle 20-like protein 1, cofactor of APC complex	XP_027006592.1	1.8e-287	993.4	XP_027006592.1 fizzy-related protein homolog isoform X1 [Tachysurus fulvidraco]	Q9R1K5|FZR1_MOUSE	0	929	Fizzy-related protein homolog OS=Mus musculus OX=10090 GN=Fzr1 PE=1 SV=1
Chr01.1251	617	KOG0508	0	928	General function prediction only	-	-	GO:0005515(protein binding)	-	XP_027006591.1	4.1e-266	922.5	XP_027006591.1 LOW QUALITY PROTEIN: protein fem-1 homolog A-like [Tachysurus fulvidraco]	Q6P9Z4|FEM1A_DANRE	0	1027	Protein fem-1 homolog A OS=Danio rerio OX=7955 GN=fem1a PE=2 SV=1
Chr01.1252	1525	KOG4228	0	2237	Signal transduction mechanisms	GO:0006470(protein dephosphorylation),GO:0016311(dephosphorylation)	-	GO:0004725(protein tyrosine phosphatase activity),GO:0005515(protein binding),GO:0016791(phosphatase activity)	K06778 PTPRS; receptor-type tyrosine-protein phosphatase S [EC:3.1.3.48]	XP_027006672.1	0	2949.1	XP_027006672.1 LOW QUALITY PROTEIN: receptor-type tyrosine-protein phosphatase S-like [Tachysurus fulvidraco]	F1NWE3|PTPRS_CHICK	0	2253	Receptor-type tyrosine-protein phosphatase S OS=Gallus gallus OX=9031 GN=PTPRS PE=1 SV=3
Chr01.1253	353	KOG1032	8.64e-31	122	Function unknown	-	-	-	-	XP_027006584.1	1.5e-175	620.9	XP_027006584.1 GRAM domain-containing protein 2B-like isoform X2 [Tachysurus fulvidraco]	Q96HH9|GRM2B_HUMAN	4.05e-30	122	GRAM domain-containing protein 2B OS=Homo sapiens OX=9606 GN=GRAMD2B PE=1 SV=1
Chr01.1254	396	KOG3900	3.97e-60	201	Signal transduction mechanisms	-	-	GO:0008083(growth factor activity)	-	XP_027006602.1	2.8e-215	753.1	XP_027006602.1 bone morphogenetic protein 2-like [Tachysurus fulvidraco]	P12643|BMP2_HUMAN	1.68e-59	201	Bone morphogenetic protein 2 OS=Homo sapiens OX=9606 GN=BMP2 PE=1 SV=1
Chr01.1255	304	-	-	-	-	-	-	-	-	XP_027006604.1	1.1e-134	485	XP_027006604.1 uncharacterized protein LOC113645285 [Tachysurus fulvidraco]	-	-	-	-
Chr01.1256	103	-	-	-	-	GO:0006955(immune response)	GO:0005576(extracellular region)	GO:0008009(chemokine activity)	K13072 CCL25; C-C motif chemokine 25	XP_027006603.1	3.6e-50	202.6	XP_027006603.1 C-C motif chemokine 25-like [Tachysurus fulvidraco]	Q4PR21|CCL25_PIG	9.25e-15	68.6	C-C motif chemokine 25 OS=Sus scrofa OX=9823 GN=CCL25 PE=2 SV=1
Chr01.1257	527	KOG0866	0	575	Intracellular trafficking, secretion, and vesicular transport	GO:0046907(intracellular transport)	-	-	K15304 RANBP3; Ran-binding protein 3	XP_027006483.1	8.6e-273	944.5	XP_027006483.1 ran-binding protein 3 isoform X3 [Tachysurus fulvidraco]	Q4R4T9|RANB3_MACFA	0	563	Ran-binding protein 3 OS=Macaca fascicularis OX=9541 GN=RANBP3 PE=2 SV=1
Chr01.1258	187	KOG0032	7.35e-74	221	Signal transduction mechanisms	-	-	GO:0005509(calcium ion binding)	-	XP_027006484.1	6.1e-64	249.2	XP_027006484.1 calcyphosin-like protein [Tachysurus fulvidraco]	Q6P8Y1|CAPSL_MOUSE	7.5e-91	267	Calcyphosin-like protein OS=Mus musculus OX=10090 GN=Capsl PE=2 SV=4
Chr01.1259	198	-	-	-	-	-	-	GO:0008083(growth factor activity)	-	XP_027006293.1	1.7e-104	384	XP_027006293.1 neurturin-like [Tachysurus fulvidraco]	Q9Z0L2|ARTN_MOUSE	1.61e-19	85.9	Artemin OS=Mus musculus OX=10090 GN=Artn PE=1 SV=1
Chr01.126	97	KOG3360	2.24e-45	142	Energy production and conversion	-	-	GO:0003998(acylphosphatase activity)	K01512 acyP; acylphosphatase [EC:3.6.1.7]	XP_027009002.1	4.9e-49	198.7	XP_027009002.1 acylphosphatase-2-like isoform X1 [Tachysurus fulvidraco]	P00821|ACYP2_MELGA	1.71e-47	149	Acylphosphatase-2 OS=Meleagris gallopavo OX=9103 GN=ACYP2 PE=1 SV=2
Chr01.1260	456	KOG2382	0	583	General function prediction only	-	-	GO:0003824(catalytic activity)	K13701 ABHD8; abhydrolase domain-containing protein 8	XP_027006292.1	4.1e-247	859	XP_027006292.1 protein ABHD8-like [Tachysurus fulvidraco]	Q6AX59|ABHD8_XENLA	0	629	Protein ABHD8 OS=Xenopus laevis OX=8355 GN=abhd8 PE=2 SV=1
Chr01.1261	297	KOG1543	1.22e-136	389	Posttranslational modification, protein turnover, chaperones	GO:0006508(proteolysis)	-	GO:0008234(cysteine-type peptidase activity)	K08568 CTSZ; cathepsin X [EC:3.4.18.1]	XP_027006289.1	1.9e-176	623.6	XP_027006289.1 cathepsin Z-like [Tachysurus fulvidraco]	P05689|CATZ_BOVIN	1.04e-139	399	Cathepsin Z OS=Bos taurus OX=9913 GN=CTSZ PE=2 SV=2
Chr01.1262	2922	KOG1893	0	900	Function unknown	-	-	-	K22128 PIEZO1_2, FAM38; piezo-type mechanosensitive ion channel component 1/2	XP_027006177.1	0	4849.3	XP_027006177.1 piezo-type mechanosensitive ion channel component 2 [Tachysurus fulvidraco]	Q9H5I5|PIEZ2_HUMAN	0	3348	Piezo-type mechanosensitive ion channel component 2 OS=Homo sapiens OX=9606 GN=PIEZO2 PE=1 SV=2
Chr01.1263	310	KOG1585	4.2e-159	447	Intracellular trafficking, secretion, and vesicular transport	-	-	GO:0005515(protein binding)	K21198 NAPG, SNAPG; gamma-soluble NSF attachment protein	XP_027006254.1	8.4e-135	485.3	XP_027006254.1 gamma-soluble NSF attachment protein [Tachysurus fulvidraco]	Q9CWZ7|SNAG_MOUSE	3.01e-162	457	Gamma-soluble NSF attachment protein OS=Mus musculus OX=10090 GN=Napg PE=1 SV=1
Chr01.1264	246	KOG0078	7.8e-66	204	Intracellular trafficking, secretion, and vesicular transport; Signal transduction mechanisms	-	-	GO:0005525(GTP binding),GO:0003924(GTPase activity)	K07907 RAB12; Ras-related protein Rab-12	XP_027006305.1	5.8e-131	472.2	XP_027006305.1 ras-related protein Rab-12 [Tachysurus fulvidraco]	P35284|RAB12_RAT	6.47e-131	372	Ras-related protein Rab-12 OS=Rattus norvegicus OX=10116 GN=Rab12 PE=1 SV=2
Chr01.1265	1934	-	-	-	-	GO:0010506(regulation of autophagy)	GO:0005615(extracellular space)	-	-	XP_027006300.1	0	3012.6	XP_027006300.1 microtubule cross-linking factor 1 isoform X1 [Tachysurus fulvidraco]	Q3UHU5|MTCL1_MOUSE	0	1370	Microtubule cross-linking factor 1 OS=Mus musculus OX=10090 GN=Mtcl1 PE=1 SV=1
Chr01.1266	674	KOG1175	0	970	Lipid transport and metabolism	GO:0019427(acetyl-CoA biosynthetic process from acetate)	-	GO:0003824(catalytic activity),GO:0003987(acetate-CoA ligase activity),GO:0016208(AMP binding)	K01895 ACSS, acs; acetyl-CoA synthetase [EC:6.2.1.1]	XP_027006680.1	0	1389.8	XP_027006680.1 acetyl-coenzyme A synthetase, cytoplasmic-like isoform X1 [Tachysurus fulvidraco]	Q9NR19|ACSA_HUMAN	0	970	Acetyl-coenzyme A synthetase, cytoplasmic OS=Homo sapiens OX=9606 GN=ACSS2 PE=1 SV=1
Chr01.1267	244	KOG3196	7.43e-141	396	Energy production and conversion	GO:0055114(oxidation-reduction process)	-	GO:0016491(oxidoreductase activity)	K03943 NDUFV2; NADH dehydrogenase (ubiquinone) flavoprotein 2 [EC:7.1.1.2 1.6.99.3]	XP_027006549.1	9.2e-137	491.5	XP_027006549.1 NADH dehydrogenase [ubiquinone] flavoprotein 2, mitochondrial [Tachysurus fulvidraco]	P04394|NDUV2_BOVIN	8e-141	397	NADH dehydrogenase [ubiquinone] flavoprotein 2, mitochondrial OS=Bos taurus OX=9913 GN=NDUFV2 PE=1 SV=3
Chr01.1268	104	-	-	-	-	-	-	-	-	XP_027012397.1	2.5e-22	110.2	XP_027012397.1 zinc finger protein 850-like isoform X5 [Tachysurus fulvidraco]	-	-	-	-
Chr01.1269	2102	-	-	-	-	-	-	GO:0005515(protein binding)	K21436 ANKRD11_12; ankyrin repeat domain-containing protein 11/12	XP_027006546.1	0	2589.3	XP_027006546.1 ankyrin repeat domain-containing protein 12 isoform X1 [Tachysurus fulvidraco]	Q6UB98|ANR12_HUMAN	0	978	Ankyrin repeat domain-containing protein 12 OS=Homo sapiens OX=9606 GN=ANKRD12 PE=1 SV=3
Chr01.127	101	-	-	-	-	-	-	-	-	XP_027009077.1	1.5e-45	187.2	XP_027009077.1 uncharacterized protein C2orf73 homolog [Tachysurus fulvidraco]	-	-	-	-
Chr01.1270	161	-	-	-	-	-	-	-	-	XP_027006633.1	7.8e-92	341.7	XP_027006633.1 twisted gastrulation protein homolog 1-A-like [Tachysurus fulvidraco]	Q9DGH0|TWS1A_DANRE	7.23e-93	271	Twisted gastrulation protein homolog 1-A OS=Danio rerio OX=7955 GN=twsg1a PE=2 SV=1
Chr01.1271	309	KOG0800	6.8e-145	411	Posttranslational modification, protein turnover, chaperones	-	-	GO:0061630(ubiquitin protein ligase activity)	K11982 RNF115_126; E3 ubiquitin-protein ligase RNF115/126 [EC:2.3.2.27]	XP_027006569.1	2.4e-142	510.4	XP_027006569.1 E3 ubiquitin-protein ligase RNF126 [Tachysurus fulvidraco]	Q91YL2|RN126_MOUSE	8.99e-150	425	E3 ubiquitin-protein ligase RNF126 OS=Mus musculus OX=10090 GN=Rnf126 PE=1 SV=1
Chr01.1272	1102	KOG0498	0	1098	Inorganic ion transport and metabolism; Signal transduction mechanisms	GO:0006811(ion transport),GO:0055085(transmembrane transport),GO:0006813(potassium ion transport)	GO:0016020(membrane)	GO:0005216(ion channel activity),GO:0005249(voltage-gated potassium channel activity)	K04955 HCN2; hyperpolarization activated cyclic nucleotide-gated potassium channel 2	XP_027006688.1	0	1780	XP_027006688.1 potassium/sodium hyperpolarization-activated cyclic nucleotide-gated channel 2-like [Tachysurus fulvidraco]	Q9JKA9|HCN2_RAT	0	1104	Potassium/sodium hyperpolarization-activated cyclic nucleotide-gated channel 2 OS=Rattus norvegicus OX=10116 GN=Hcn2 PE=1 SV=3
Chr01.1273	235	-	-	-	-	GO:0007276(gamete generation)	-	-	-	XP_026781045.1	8.3e-135	485	XP_026781045.1 spindlin-W-like [Pangasianodon hypophthalmus]	Q61142|SPIN1_MOUSE	5.64e-105	306	Spindlin-1 OS=Mus musculus OX=10090 GN=Spin1 PE=1 SV=2
Chr01.1274	525	KOG0146	0	686	RNA processing and modification	-	-	GO:0003676(nucleic acid binding),GO:0003723(RNA binding)	K13207 CUGBP, BRUNOL, CELF; CUG-BP- and ETR3-like factor	XP_027006511.1	1.7e-273	946.8	XP_027006511.1 CUGBP Elav-like family member 5 isoform X2 [Tachysurus fulvidraco]	A0JM51|CELF5_XENTR	0	710	CUGBP Elav-like family member 5 OS=Xenopus tropicalis OX=8364 GN=celf5 PE=2 SV=1
Chr01.1275	386	KOG1905	2e-155	443	Transcription; Chromatin structure and dynamics	-	-	GO:0070403(NAD+ binding)	K11416 SIRT6, SIR2L6; mono-ADP-ribosyltransferase sirtuin 6 [EC:2.4.2.31]	XP_027006580.1	3.6e-220	769.2	XP_027006580.1 NAD-dependent protein deacetylase sirtuin-6 isoform X1 [Tachysurus fulvidraco]	Q8N6T7|SIR6_HUMAN	2.17e-155	444	NAD-dependent protein deacetylase sirtuin-6 OS=Homo sapiens OX=9606 GN=SIRT6 PE=1 SV=2
Chr01.1276	797	KOG3656	4.37e-126	387	General function prediction only	GO:0006355(regulation of transcription, DNA-templated),GO:0007186(G-protein coupled receptor signaling pathway)	GO:0016021(integral component of membrane)	GO:0003700(DNA-binding transcription factor activity),GO:0004930(G-protein coupled receptor activity)	K08397 RXFP3, RLN3R1; relaxin family peptide receptor 3	XP_027006692.1	3.4e-220	770.4	XP_027006692.1 relaxin-3 receptor 1-like [Tachysurus fulvidraco]	Q9NSD7|RL3R1_HUMAN	1.85e-125	387	Relaxin-3 receptor 1 OS=Homo sapiens OX=9606 GN=RXFP3 PE=1 SV=1
Chr01.1277	672	KOG4370	0	820	Signal transduction mechanisms	GO:0007165(signal transduction)	-	-	K08773 RALBP1; RalA-binding protein 1	XP_027006578.1	2.6e-221	773.9	XP_027006578.1 ralA-binding protein 1 isoform X2 [Tachysurus fulvidraco]	Q15311|RBP1_HUMAN	0	820	RalA-binding protein 1 OS=Homo sapiens OX=9606 GN=RALBP1 PE=1 SV=3
Chr01.1278	194	KOG0092	9.81e-119	335	Intracellular trafficking, secretion, and vesicular transport	-	-	GO:0005525(GTP binding),GO:0003924(GTPase activity)	K07891 RAB22; Ras-related protein Rab-22	XP_026781160.1	1.9e-105	387.1	XP_026781160.1 ras-related protein Rab-31 [Pangasianodon hypophthalmus]	Q13636|RAB31_HUMAN	4.16e-118	335	Ras-related protein Rab-31 OS=Homo sapiens OX=9606 GN=RAB31 PE=1 SV=1
Chr01.1279	459	-	-	-	-	-	-	-	-	XP_027006586.1	8.3e-240	834.7	XP_027006586.1 C2 calcium-dependent domain-containing protein 4C-like [Tachysurus fulvidraco]	Q5HZI2|C2C4C_MOUSE	1.13e-151	440	C2 calcium-dependent domain-containing protein 4C OS=Mus musculus OX=10090 GN=C2cd4cC2CD4 family PE=1 SV=1
Chr01.128	91	-	-	-	-	-	-	-	-	XP_027009077.1	5.1e-24	115.5	XP_027009077.1 uncharacterized protein C2orf73 homolog [Tachysurus fulvidraco]	-	-	-	-
Chr01.1280	113	-	-	-	-	-	-	-	-	-	-	-	-	-	-	-	-
Chr01.1281	359	KOG0085	0	690	Signal transduction mechanisms	GO:0007186(G-protein coupled receptor signaling pathway),GO:0007165(signal transduction)	-	GO:0003924(GTPase activity),GO:0019001(guanyl nucleotide binding),GO:0031683(G-protein beta/gamma-subunit complex binding),GO:0001664(G-protein coupled receptor binding)	K04634 GNAQ; guanine nucleotide-binding protein G(q) subunit alpha	XP_027006336.1	1.1e-202	711.1	XP_027006336.1 guanine nucleotide-binding protein G(q) subunit alpha [Tachysurus fulvidraco]	P45645|GNA11_MELGA	0	694	Guanine nucleotide-binding protein subunit alpha-11 OS=Meleagris gallopavo OX=9103 GN=GNA11 PE=1 SV=1
Chr01.1282	205	KOG0639	1.87e-114	325	Chromatin structure and dynamics	-	-	GO:0005515(protein binding)	-	XP_026875493.1	9.3e-90	335.1	XP_026875493.1 amino-terminal enhancer of split-like [Electrophorus electricus]	Q08117|TLE5_HUMAN	7.92e-114	325	TLE family member 5 OS=Homo sapiens OX=9606 GN=TLE5 PE=1 SV=4
Chr01.1283	319	KOG0639	2.71e-72	233	Chromatin structure and dynamics	-	-	GO:0005515(protein binding)	-	XP_027006213.1	4.6e-144	516.2	XP_027006213.1 transducin-like enhancer protein 4 isoform X1 [Tachysurus fulvidraco]	Q04724|TLE1_HUMAN	2.38e-70	235	Transducin-like enhancer protein 1 OS=Homo sapiens OX=9606 GN=TLE1 PE=1 SV=2
Chr01.1284	285	KOG3030	1.4e-125	360	Lipid transport and metabolism	-	-	-	K01080 PLPP1_2_3; phosphatidate phosphatase [EC:3.1.3.4]	XP_027006416.1	4.2e-157	559.3	XP_027006416.1 phospholipid phosphatase 2 [Tachysurus fulvidraco]	O43688|PLPP2_HUMAN	5.94e-125	360	Phospholipid phosphatase 2 OS=Homo sapiens OX=9606 GN=PLPP2 PE=1 SV=1
Chr01.1285	893	-	-	-	-	-	-	GO:0005515(protein binding)	K05060 IL6ST, GP130, CD130; interleukin 6 signal transducer	XP_027006174.1	0	1538.5	XP_027006174.1 interleukin-31 receptor subunit alpha-like [Tachysurus fulvidraco]	P40189|IL6RB_HUMAN	5.14e-35	147	Interleukin-6 receptor subunit beta OS=Homo sapiens OX=9606 GN=IL6ST PE=1 SV=2
Chr01.1286	248	-	-	-	-	-	-	-	-	XP_026781608.1	1.4e-76	291.6	XP_026781608.1 testicular haploid expressed gene protein-like isoform X2 [Pangasianodon hypophthalmus]	Q9JMB1|THEG_MOUSE	4e-15	77	Testicular haploid expressed gene protein OS=Mus musculus OX=10090 GN=Theg PE=1 SV=1
Chr01.1287	392	-	-	-	-	-	-	-	-	XP_027006474.1	7.9e-231	804.7	XP_027006474.1 SH2 domain-containing adapter protein D isoform X2 [Tachysurus fulvidraco]	Q96IW2|SHD_HUMAN	3.24e-108	324	SH2 domain-containing adapter protein D OS=Homo sapiens OX=9606 GN=SHD PE=1 SV=1
Chr01.1288	336	KOG2989	2.54e-137	394	Function unknown	-	-	-	-	XP_026781332.1	3.7e-128	463.4	XP_026781332.1 YJU2 splicing factor homolog [Pangasianodon hypophthalmus]	A8WHR3|YJU2_DANRE	6.07e-160	453	Splicing factor YJU2 OS=Danio rerio OX=7955 GN=yju2 PE=1 SV=1
Chr01.1289	1938	KOG2301	0	2411	Inorganic ion transport and metabolism; Signal transduction mechanisms	GO:0006811(ion transport),GO:0055085(transmembrane transport),GO:0006814(sodium ion transport)	GO:0016020(membrane),GO:0001518(voltage-gated sodium channel complex)	GO:0005216(ion channel activity),GO:0005515(protein binding),GO:0005248(voltage-gated sodium channel activity)	K04838 SCN5A, NAV1.5; voltage-gated sodium channel type V alpha	XP_027006650.1	0	3571.6	XP_027006650.1 sodium channel protein type 4 subunit alpha-like [Tachysurus fulvidraco]	A2APX8|SCN1A_MOUSE	0	2394	Sodium channel protein type 1 subunit alpha OS=Mus musculus OX=10090 GN=Scn1a PE=1 SV=1
Chr01.129	2349	KOG0517	0	4130	Cytoskeleton	-	GO:0008091(spectrin)	GO:0005515(protein binding),GO:0005543(phospholipid binding),GO:0003779(actin binding),GO:0005200(structural constituent of cytoskeleton)	K06115 SPTB; spectrin beta	XP_027009049.1	0	4437.1	XP_027009049.1 spectrin beta chain, non-erythrocytic 1 [Tachysurus fulvidraco]	Q01082|SPTB2_HUMAN	0	4132	Spectrin beta chain, non-erythrocytic 1 OS=Homo sapiens OX=9606 GN=SPTBN1 PE=1 SV=2
Chr01.1290	491	KOG3653	0	731	Signal transduction mechanisms	GO:0006468(protein phosphorylation),GO:0007178(transmembrane receptor protein serine/threonine kinase signaling pathway)	GO:0016020(membrane)	GO:0004672(protein kinase activity),GO:0005524(ATP binding),GO:0004675(transmembrane receptor protein serine/threonine kinase activity)	-	XP_027006643.1	1e-288	997.3	XP_027006643.1 activin receptor type-2B-like [Tachysurus fulvidraco]	Q90670|AVR2B_CHICK	0	742	Activin receptor type-2B OS=Gallus gallus OX=9031 GN=ACVR2B PE=2 SV=1
Chr01.1291	103	-	-	-	-	-	-	-	K04008 CD59; CD59 antigen	XP_027006574.1	3.6e-42	176	XP_027006574.1 lymphocyte antigen 6F-like [Tachysurus fulvidraco]	-	-	-	-
Chr01.1292	1491	KOG4228	0	2383	Signal transduction mechanisms	GO:0016311(dephosphorylation),GO:0006470(protein dephosphorylation)	GO:0016020(membrane)	GO:0005515(protein binding),GO:0016791(phosphatase activity),GO:0004725(protein tyrosine phosphatase activity)	K05693 PTPRM; receptor-type tyrosine-protein phosphatase mu [EC:3.1.3.48]	XP_027006288.1	0	2925.2	XP_027006288.1 receptor-type tyrosine-protein phosphatase mu-like isoform X17 [Tachysurus fulvidraco]	P28827|PTPRM_HUMAN	0	2388	Receptor-type tyrosine-protein phosphatase mu OS=Homo sapiens OX=9606 GN=PTPRM PE=1 SV=2
Chr01.1293	314	KOG0619	5.37e-80	246	General function prediction only	-	-	GO:0005515(protein binding)	-	XP_027006237.1	1.2e-43	182.6	XP_027006237.1 leucine-rich repeat-containing protein 30-like [Tachysurus fulvidraco]	A6NM36|LRC30_HUMAN	2.28e-79	246	Leucine-rich repeat-containing protein 30 OS=Homo sapiens OX=9606 GN=LRRC30 PE=4 SV=1
Chr01.1294	87	-	-	-	-	-	-	-	-	-	-	-	-	-	-	-	-
Chr01.1295	73	-	-	-	-	-	-	-	-	-	-	-	-	-	-	-	-
Chr01.1296	77	-	-	-	-	-	-	-	-	XP_027006685.1	4.5e-37	158.7	XP_027006685.1 CD59B glycoprotein-like [Tachysurus fulvidraco]	-	-	-	-
Chr01.1297	515	KOG4823	4.45e-52	185	Function unknown	-	-	-	-	XP_027006306.1	1e-270	937.6	XP_027006306.1 transmembrane protein 200C-like [Tachysurus fulvidraco]	A6NKL6|T200C_HUMAN	3.32e-58	206	Transmembrane protein 200C OS=Homo sapiens OX=9606 GN=TMEM200C PE=2 SV=2
Chr01.1298	571	KOG3527	0	629	General function prediction only	-	GO:0005856(cytoskeleton)	GO:0003779(actin binding),GO:0005198(structural molecule activity),GO:0008092(cytoskeletal protein binding)	K06107 EPB41, 4.1R; erythrocyte membrane protein band 4.1	XP_027006375.1	3.1e-268	929.5	XP_027006375.1 protein 4.1-like isoform X8 [Tachysurus fulvidraco]	Q6Q7P4|41_CANLF	0	657	Protein 4.1 OS=Canis lupus familiaris OX=9615 GN=EPB41 PE=2 SV=1
Chr01.1299	509	-	-	-	-	-	-	-	-	XP_027006340.1	5.2e-299	1031.6	XP_027006340.1 protein APCDD1-like isoform X1 [Tachysurus fulvidraco]	Q8J025|APCD1_HUMAN	0	653	Protein APCDD1 OS=Homo sapiens OX=9606 GN=APCDD1 PE=1 SV=1
Chr01.13	202	KOG0395	1e-132	372	General function prediction only	GO:0007165(signal transduction)	GO:0016020(membrane)	GO:0005525(GTP binding),GO:0003924(GTPase activity)	K07830 RRAS2, TC21; Ras-related protein R-Ras2	XP_027033943.1	7.2e-111	405.2	XP_027033943.1 ras-related protein R-Ras2 [Tachysurus fulvidraco]	P62071|RRAS2_MOUSE	4.24e-132	372	Ras-related protein R-Ras2 OS=Mus musculus OX=10090 GN=Rras2 PE=1 SV=1
Chr01.130	1942	KOG2106	0	1430	Function unknown	-	-	GO:0005515(protein binding)	K18598 EML6; echinoderm microtubule-associated protein-like 6	XP_027008823.1	0	3927.1	XP_027008823.1 echinoderm microtubule-associated protein-like 6 [Tachysurus fulvidraco]	Q6ZMW3|EMAL6_HUMAN	0	3419	Echinoderm microtubule-associated protein-like 6 OS=Homo sapiens OX=9606 GN=EML6 PE=2 SV=2
Chr01.1300	246	KOG0439	8.09e-124	352	Intracellular trafficking, secretion, and vesicular transport	-	GO:0005789(endoplasmic reticulum membrane)	-	K06096 VAPA; vesicle-associated membrane protein-associated protein A	XP_027006343.1	1.7e-109	401	XP_027006343.1 vesicle-associated membrane protein-associated protein A-like [Tachysurus fulvidraco]	Q0VCY1|VAPA_BOVIN	1.12e-123	354	Vesicle-associated membrane protein-associated protein A OS=Bos taurus OX=9913 GN=VAPA PE=2 SV=1
Chr01.1301	490	KOG1721	2.6e-33	131	General function prediction only	-	-	-	-	XP_026780832.1	1.8e-171	607.8	XP_026780832.1 zinc finger protein 90-like [Pangasianodon hypophthalmus]	P17036|ZNF3_HUMAN	3.24e-32	131	Zinc finger protein 3 OS=Homo sapiens OX=9606 GN=ZNF3 PE=1 SV=3
Chr01.1302	657	KOG1721	3.48e-32	131	General function prediction only	-	-	-	-	XP_027006392.1	1.6e-297	1026.9	XP_027006392.1 zinc finger protein 658B-like [Tachysurus fulvidraco]	Q9Y2H8|ZN510_HUMAN	6.4e-21	100	Zinc finger protein 510 OS=Homo sapiens OX=9606 GN=ZNF510 PE=2 SV=1
Chr01.1303	707	KOG2657	0	715	Signal transduction mechanisms; Posttranslational modification, protein turnover, chaperones	-	-	-	K06171 NCSTN; nicastrin	XP_027006391.1	0	1394.4	XP_027006391.1 nicastrin [Tachysurus fulvidraco]	Q92542|NICA_HUMAN	0	814	Nicastrin OS=Homo sapiens OX=9606 GN=NCSTN PE=1 SV=2
Chr01.1304	309	-	-	-	-	GO:0055114(oxidation-reduction process)	-	GO:0016491(oxidoreductase activity)	-	XP_026780836.1	1.5e-144	517.7	XP_026780836.1 UPF0676 protein C1494.01-like [Pangasianodon hypophthalmus]	Q7LL04|YQK1_SCHPO	5.36e-40	145	UPF0676 protein C1494.01 OS=Schizosaccharomyces pombe (strain 972 / ATCC 24843) OX=284812 GN=SPCC1494.01 PE=3 SV=2
Chr01.1305	85	-	-	-	-	GO:0007166(cell surface receptor signaling pathway)	GO:0016020(membrane)	GO:0004888(transmembrane signaling receptor activity)	K07983 FCER1G; high affinity immunoglobulin epsilon receptor subunit gamma	XP_027006408.1	7.9e-35	151.4	XP_027006408.1 high affinity immunoglobulin epsilon receptor subunit gamma-like [Tachysurus fulvidraco]	P20411|FCERG_RAT	3.04e-20	79.7	High affinity immunoglobulin epsilon receptor subunit gamma OS=Rattus norvegicus OX=10116 GN=Fcer1g PE=1 SV=1
Chr01.1306	563	-	-	-	-	-	-	-	K06593 PVRL4; poliovirus receptor-related 4	XP_027006394.1	5.2e-292	1008.4	XP_027006394.1 nectin-4-like isoform X2 [Tachysurus fulvidraco]	Q8R007|NECT4_MOUSE	2.45e-64	221	Nectin-4 OS=Mus musculus OX=10090 GN=Nectin4 PE=2 SV=1
Chr01.1307	356	-	-	-	-	-	-	-	-	XP_027006398.1	1.9e-170	604	XP_027006398.1 zinc finger protein 510-like isoform X1 [Tachysurus fulvidraco]	-	-	-	-
Chr01.1308	500	KOG1721	3.23e-25	111	General function prediction only	-	-	-	-	XP_027006397.1	3.6e-220	769.6	XP_027006397.1 LOW QUALITY PROTEIN: zinc finger protein 3-like [Tachysurus fulvidraco]	Q8TF45|ZN418_HUMAN	1.37e-24	111	Zinc finger protein 418 OS=Homo sapiens OX=9606 GN=ZNF418 PE=1 SV=2
Chr01.1309	1342	KOG1449	3.65e-88	317	Signal transduction mechanisms	GO:0007165(signal transduction)	-	-	K20645 ARHGAP30; Rho GTPase-activating protein 30	XP_027006347.1	0	1942.5	XP_027006347.1 LOW QUALITY PROTEIN: rho GTPase-activating protein 30 [Tachysurus fulvidraco]	Q7Z6I6|RHG30_HUMAN	4.97e-145	473	Rho GTPase-activating protein 30 OS=Homo sapiens OX=9606 GN=ARHGAP30 PE=1 SV=3
Chr01.131	885	-	-	-	-	GO:0007155(cell adhesion),GO:0007156(homophilic cell adhesion via plasma membrane adhesion molecules)	GO:0016020(membrane),GO:0005886(plasma membrane)	GO:0005509(calcium ion binding)	K16498 PCDHD1; protocadherin delta 1	XP_027008837.1	0	1737.2	XP_027008837.1 protocadherin-20 [Tachysurus fulvidraco]	Q8BIZ0|PCD20_MOUSE	0	1022	Protocadherin-20 OS=Mus musculus OX=10090 GN=Pcdh20 PE=2 SV=3
Chr01.1310	589	KOG1721	8e-17	85.5	General function prediction only	-	-	-	-	XP_027006677.1	1.7e-240	837.4	XP_027006677.1 oocyte zinc finger protein XlCOF6-like [Tachysurus fulvidraco]	Q90W33|HIC2_DANRE	4.86e-17	88.2	Hypermethylated in cancer 2 protein OS=Danio rerio OX=7955 GN=hic2 PE=2 SV=1
Chr01.1311	473	-	-	-	-	-	-	GO:0005515(protein binding)	-	XP_027006647.1	4.4e-220	769.2	XP_027006647.1 ankyrin repeat domain-containing protein 34B-like [Tachysurus fulvidraco]	Q5PQ89|AN34B_XENLA	1.58e-62	214	Ankyrin repeat domain-containing protein 34B OS=Xenopus laevis OX=8355 GN=ankrd34b PE=2 SV=1
Chr01.1312	551	KOG0693	0	763	Lipid transport and metabolism	GO:0006021(inositol biosynthetic process),GO:0008654(phospholipid biosynthetic process)	-	GO:0004512(inositol-3-phosphate synthase activity)	K01858 INO1, ISYNA1; myo-inositol-1-phosphate synthase [EC:5.5.1.4]	XP_027006181.1	9.3e-312	1073.5	XP_027006181.1 inositol-3-phosphate synthase 1 [Tachysurus fulvidraco]	Q7ZXY0|INO1A_XENLA	0	835	Inositol-3-phosphate synthase 1-A OS=Xenopus laevis OX=8355 GN=isyna1-a PE=2 SV=1
Chr01.1313	290	-	-	-	-	-	-	-	K16581 TPGS1; tubulin polyglutamylase complex subunit 1	XP_027006294.1	4.4e-138	496.1	XP_027006294.1 tubulin polyglutamylase complex subunit 1 [Tachysurus fulvidraco]	Q6ZTW0|TPGS1_HUMAN	6.27e-60	195	Tubulin polyglutamylase complex subunit 1 OS=Homo sapiens OX=9606 GN=TPGS1 PE=1 SV=2
Chr01.1314	181	-	-	-	-	-	-	-	-	XP_027006689.1	8.7e-100	368.2	XP_027006689.1 pleckstrin homology domain-containing family J member 1 [Tachysurus fulvidraco]	Q6P0G8|PKHJ1_DANRE	2e-89	261	Pleckstrin homology domain-containing family J member 1 OS=Danio rerio OX=7955 GN=plekhj1 PE=2 SV=1
Chr01.1315	297	KOG0227	7.56e-136	386	RNA processing and modification	-	GO:0005634(nucleus)	GO:0003676(nucleic acid binding),GO:0008270(zinc ion binding)	K12826 SF3A2, SAP62; splicing factor 3A subunit 2	XP_027006212.1	3.6e-119	433.3	XP_027006212.1 splicing factor 3A subunit 2 [Tachysurus fulvidraco]	Q15428|SF3A2_HUMAN	1.78e-134	392	Splicing factor 3A subunit 2 OS=Homo sapiens OX=9606 GN=SF3A2 PE=1 SV=2
Chr01.1316	272	-	-	-	-	-	-	-	-	XP_027006312.1	3.4e-100	370.2	XP_027006312.1 uncharacterized protein LOC113645159 [Tachysurus fulvidraco]	-	-	-	-
Chr01.1317	604	KOG0619	0	703	General function prediction only	-	-	GO:0005515(protein binding)	-	XP_027006686.1	3.7e-195	686.8	XP_027006686.1 leucine-rich repeat and immunoglobulin-like domain-containing nogo receptor-interacting protein 3 [Tachysurus fulvidraco]	P0C6S8|LIGO3_HUMAN	0	719	Leucine-rich repeat and immunoglobulin-like domain-containing nogo receptor-interacting protein 3 OS=Homo sapiens OX=9606 GN=LINGO3 PE=3 SV=1
Chr01.1318	446	KOG2252	5.14e-169	485	Transcription	-	-	GO:0003677(DNA binding)	-	XP_027006624.1	1.1e-207	728	XP_027006624.1 one cut domain family member 3 [Tachysurus fulvidraco]	O95948|ONEC2_HUMAN	4.29e-168	484	One cut domain family member 2 OS=Homo sapiens OX=9606 GN=ONECUT2 PE=2 SV=2
Chr01.1319	450	KOG2169	2.38e-119	359	Transcription	-	-	GO:0008270(zinc ion binding)	K16065 PIAS4; E3 SUMO-protein ligase PIAS4	XP_027006264.1	1.6e-248	863.6	XP_027006264.1 E3 SUMO-protein ligase PIAS4-like isoform X1 [Tachysurus fulvidraco]	F1R4C4|PIS4A_DANRE	8.7e-128	382	E3 SUMO-protein ligase PIAS4-A OS=Danio rerio OX=7955 GN=pias4a PE=2 SV=2
Chr01.132	757	KOG3683	2.91e-117	369	Function unknown	GO:0006397(mRNA processing)	GO:0005634(nucleus),GO:0005737(cytoplasm)	GO:0003723(RNA binding),GO:0005515(protein binding)	K18404 TDRD3; tudor domain-containing protein 3	XP_027008949.1	0	1414.4	XP_027008949.1 tudor domain-containing protein 3 [Tachysurus fulvidraco]	Q6NYG6|TDRD3_DANRE	0	929	Tudor domain-containing protein 3 OS=Danio rerio OX=7955 GN=tdrd3 PE=2 SV=1
Chr01.1320	392	KOG0581	0	649	Signal transduction mechanisms	GO:0006468(protein phosphorylation)	-	GO:0005524(ATP binding),GO:0004672(protein kinase activity)	K04369 MAP2K2, MEK2; mitogen-activated protein kinase kinase 2 [EC:2.7.12.2]	XP_027006617.1	2e-226	790	XP_027006617.1 dual specificity mitogen-activated protein kinase kinase 2-like [Tachysurus fulvidraco]	Q90321|MP2K2_CYPCA	0	706	Dual specificity mitogen-activated protein kinase kinase 2 OS=Cyprinus carpio OX=7962 GN=map2k2 PE=2 SV=1
Chr01.1321	612	KOG3910	5.2e-166	489	Transcription	-	-	GO:0046983(protein dimerization activity)	K09063 TCF3, E2A; transcription factor E2-alpha	XP_027006533.1	3e-301	1039.3	XP_027006533.1 transcription factor E2-alpha-like isoform X4 [Tachysurus fulvidraco]	P21677|TFE2_RAT	1.72e-169	500	Transcription factor E2-alpha OS=Rattus norvegicus OX=10116 GN=Tcf3 PE=1 SV=1
Chr01.1322	291	KOG4161	2.15e-152	429	Transcription ; Chromatin structure and dynamics	-	GO:0042025(host cell nucleus)	GO:0003677(DNA binding)	K11591 MBD3; methyl-CpG-binding domain protein 3	XP_027006626.1	1e-134	485	XP_027006626.1 methyl-CpG-binding domain protein 3-like isoform X1 [Tachysurus fulvidraco]	O95983|MBD3_HUMAN	9.11e-152	429	Methyl-CpG-binding domain protein 3 OS=Homo sapiens OX=9606 GN=MBD3 PE=1 SV=1
Chr01.1323	597	KOG2113	1.35e-116	346	General function prediction only	-	-	GO:0003676(nucleic acid binding),GO:0003723(RNA binding)	K15686 MEX3, RKHD; RNA-binding protein MEX3 [EC:2.3.2.27]	XP_027006563.1	0	1095.5	XP_027006563.1 RNA-binding protein MEX3B-like [Tachysurus fulvidraco]	Q3UE17|MEX3D_MOUSE	1.62e-150	451	RNA-binding protein MEX3D OS=Mus musculus OX=10090 GN=Mex3d PE=1 SV=2
Chr01.1324	1893	KOG1011	0	1939	Intracellular trafficking, secretion, and vesicular transport; Signal transduction mechanisms	GO:0035556(intracellular signal transduction)	-	GO:0005509(calcium ion binding),GO:0005543(phospholipid binding)	K15293 UNC13A_B_C, MUNC13; protein unc-13 A/B/C	XP_027006632.1	0	3114.7	XP_027006632.1 protein unc-13 homolog A-like [Tachysurus fulvidraco]	Q62768|UN13A_RAT	0	2101	Protein unc-13 homolog A OS=Rattus norvegicus OX=10116 GN=Unc13a PE=1 SV=1
Chr01.1325	1044	KOG2075	0	846	Function unknown	-	-	GO:0005515(protein binding)	K10477 BTBD1_2; BTB/POZ domain-containing protein 1/2	XP_027006567.1	3.3e-284	983.4	XP_027006567.1 BTB/POZ domain-containing protein 2 isoform X1 [Tachysurus fulvidraco]	Q9BX70|BTBD2_HUMAN	0	846	BTB/POZ domain-containing protein 2 OS=Homo sapiens OX=9606 GN=BTBD2 PE=1 SV=1
Chr01.1326	321	KOG0752	5.32e-98	292	Energy production and conversion	GO:0055085(transmembrane transport)	GO:0005743(mitochondrial inner membrane)	GO:0005347(ATP transmembrane transporter activity)	K15085 SLC25A42; solute carrier family 25, member 42	XP_027006664.1	9.2e-177	624.8	XP_027006664.1 mitochondrial coenzyme A transporter SLC25A42 [Tachysurus fulvidraco]	Q0P483|S2542_DANRE	0	595	Mitochondrial coenzyme A transporter SLC25A42 OS=Danio rerio OX=7955 GN=slc25a42 PE=2 SV=1
Chr01.1327	137	-	-	-	-	-	-	-	-	-	-	-	-	-	-	-	-
Chr01.1328	1058	-	-	-	-	GO:0007155(cell adhesion)	-	GO:0005540(hyaluronic acid binding),GO:0005509(calcium ion binding)	K06794 NCAN, CSPG3; neurocan core protein	XP_027006225.1	0	1894	XP_027006225.1 neurocan core protein-like isoform X1 [Tachysurus fulvidraco]	P55067|NCAN_RAT	4.2e-132	434	Neurocan core protein OS=Rattus norvegicus OX=10116 GN=Ncan PE=1 SV=1
Chr01.1329	376	-	-	-	-	-	-	-	-	XP_027006256.1	4.4e-170	602.8	XP_027006256.1 transmembrane 6 superfamily member 2 [Tachysurus fulvidraco]	B0BNG2|TM6S2_RAT	5.28e-113	337	Transmembrane 6 superfamily member 2 OS=Rattus norvegicus OX=10116 GN=Tm6sf2 PE=2 SV=1
Chr01.133	127	-	-	-	-	-	-	GO:0004869(cysteine-type endopeptidase inhibitor activity)	K13902 CST6; cystatin-M	XP_007231839.1	1e-33	148.3	XP_007231839.1 uncharacterized protein LOC103033956 [Astyanax mexicanus]	Q2XXN5|CYT_POGBA	9.44e-09	53.5	Cystatin-POGU1 OS=Pogona barbata OX=52202 PE=2 SV=1
Chr01.1330	1620	KOG1513	0	1488	Transcription ; Signal transduction mechanisms	-	-	-	-	XP_027006409.1	0	3004.2	XP_027006409.1 protein strawberry notch homolog 2-like [Tachysurus fulvidraco]	A0JND4|SBNO2_BOVIN	0	1515	Protein strawberry notch homolog 2 OS=Bos taurus OX=9913 GN=SBNO2 PE=2 SV=1
Chr01.1331	1101	KOG1453	0	1067	Signal transduction mechanisms	GO:0007165(signal transduction),GO:0035556(intracellular signal transduction)	-	-	K20644 ARHGAP29_45; Rho GTPase-activating protein 29/45	XP_027006229.1	0	2054.6	XP_027006229.1 rho GTPase-activating protein 45-like [Tachysurus fulvidraco]	Q92619|HMHA1_HUMAN	0	1067	Rho GTPase-activating protein 45 OS=Homo sapiens OX=9606 GN=ARHGAP45 PE=1 SV=2
Chr01.1332	210	KOG3218	5.47e-152	421	Transcription	GO:0006351(transcription, DNA-templated)	GO:0042025(host cell nucleus)	GO:0003677(DNA binding),GO:0003899(DNA-directed 5'-3' RNA polymerase activity)	K03013 RPB5, POLR2E; DNA-directed RNA polymerases I, II, and III subunit RPABC1	XP_004068251.1	2.5e-114	416.8	XP_004068251.1 DNA-directed RNA polymerases I, II, and III subunit RPABC1 [Oryzias latipes]	B0BNE2|RPAB1_RAT	9.54e-152	422	DNA-directed RNA polymerases I, II, and III subunit RPABC1 OS=Rattus norvegicus OX=10116 GN=Polr2e PE=2 SV=1
Chr01.1333	429	KOG2537	0	549	Carbohydrate transport and metabolism	GO:0005975(carbohydrate metabolic process)	-	GO:0016868(intramolecular transferase activity, phosphotransferases),GO:0004610(phosphoacetylglucosamine mutase activity)	K01836 PGM3; phosphoacetylglucosamine mutase [EC:5.4.2.3]	XP_027007108.1	3.7e-205	719.5	XP_027007108.1 LOW QUALITY PROTEIN: phosphoacetylglucosamine mutase-like [Tachysurus fulvidraco]	O95394|AGM1_HUMAN	0	549	Phosphoacetylglucosamine mutase OS=Homo sapiens OX=9606 GN=PGM3 PE=1 SV=1
Chr01.1334	112	KOG1651	3.5e-60	184	Posttranslational modification, protein turnover, chaperones	GO:0006979(response to oxidative stress),GO:0055114(oxidation-reduction process)	-	GO:0004602(glutathione peroxidase activity)	K05361 GPX4; phospholipid-hydroperoxide glutathione peroxidase [EC:1.11.1.12]	XP_027006232.1	1.2e-62	244.2	XP_027006232.1 phospholipid hydroperoxide glutathione peroxidase [Tachysurus fulvidraco]	Q9N2J2|GPX4_BOVIN	5.77e-61	187	Phospholipid hydroperoxide glutathione peroxidase OS=Bos taurus OX=9913 GN=GPX4 PE=2 SV=2
Chr01.1335	723	KOG0229	0	843	Signal transduction mechanisms	GO:0046488(phosphatidylinositol metabolic process)	-	GO:0016307(phosphatidylinositol phosphate kinase activity)	K00889 PIP5K; 1-phosphatidylinositol-4-phosphate 5-kinase [EC:2.7.1.68]	XP_027006553.1	0	1349	XP_027006553.1 phosphatidylinositol 4-phosphate 5-kinase type-1 gamma-like isoform X2 [Tachysurus fulvidraco]	O70161|PI51C_MOUSE	0	856	Phosphatidylinositol 4-phosphate 5-kinase type-1 gamma OS=Mus musculus OX=10090 GN=Pip5k1c PE=1 SV=2
Chr01.1336	373	KOG0087	2.38e-157	442	Intracellular trafficking, secretion, and vesicular transport	-	-	GO:0005525(GTP binding),GO:0003924(GTPase activity)	K07905 RAB11B; Ras-related protein Rab-11B	XP_017351181.1	1.2e-116	425.2	XP_017351181.1 PREDICTED: ras-related protein Rab-11B isoform X2 [Ictalurus punctatus]	P22129|RB11B_DIPOM	1.02e-157	444	Ras-related protein Rab-11B OS=Diplobatis ommata OX=1870830 PE=2 SV=1
Chr01.1337	165	-	-	-	-	-	-	-	-	XP_027006587.1	1.8e-75	287.3	XP_027006587.1 filamin-A-interacting protein 1-like isoform X1 [Tachysurus fulvidraco]	-	-	-	-
Chr01.1338	628	-	-	-	-	-	-	-	-	XP_027006587.1	8e-209	732.3	XP_027006587.1 filamin-A-interacting protein 1-like isoform X1 [Tachysurus fulvidraco]	-	-	-	-
Chr01.1339	620	KOG1607	6.85e-120	362	Intracellular trafficking, secretion, and vesicular transport	GO:0006412(translation)	GO:0016021(integral component of membrane),GO:0005840(ribosome)	GO:0003677(DNA binding),GO:0005515(protein binding),GO:0003735(structural constituent of ribosome)	K04710 CERS; ceramide synthetase [EC:2.3.1.24]	XP_027006250.1	1.1e-205	721.8	XP_027006250.1 ceramide synthase 2-like isoform X1 [Tachysurus fulvidraco]	Q96G23|CERS2_HUMAN	8.69e-136	404	Ceramide synthase 2 OS=Homo sapiens OX=9606 GN=CERS2 PE=1 SV=1
Chr01.134	184	-	-	-	-	-	-	GO:0016787(hydrolase activity)	K07002 K07002; uncharacterized protein	XP_027009062.1	3e-108	396.4	XP_027009062.1 putative hydrolase RBBP9 [Tachysurus fulvidraco]	O88350|RBBP9_RAT	1.9e-96	280	Putative hydrolase RBBP9 OS=Rattus norvegicus OX=10116 GN=Rbbp9 PE=1 SV=2
Chr01.1340	361	-	-	-	-	-	-	-	K15010 HOMER; homer	XP_027006561.1	1.9e-191	673.7	XP_027006561.1 homer protein homolog 3-like isoform X2 [Tachysurus fulvidraco]	Q9Z2X5|HOME3_RAT	3.69e-138	400	Homer protein homolog 3 OS=Rattus norvegicus OX=10116 GN=Homer3 PE=1 SV=2
Chr01.1341	82	-	-	-	-	-	-	-	-	-	-	-	-	-	-	-	-
Chr01.1342	1082	KOG1802	0	2106	RNA processing and modification	GO:0000184(nuclear-transcribed mRNA catabolic process, nonsense-mediated decay)	GO:0005737(cytoplasm)	GO:0003677(DNA binding),GO:0005524(ATP binding),GO:0016787(hydrolase activity),GO:0004386(helicase activity),GO:0008270(zinc ion binding)	K14326 UPF1, RENT1; regulator of nonsense transcripts 1 [EC:3.6.4.-]	XP_027006566.1	0	2025	XP_027006566.1 regulator of nonsense transcripts 1 [Tachysurus fulvidraco]	Q92900|RENT1_HUMAN	0	2104	Regulator of nonsense transcripts 1 OS=Homo sapiens OX=9606 GN=UPF1 PE=1 SV=2
Chr01.1343	208	KOG4755	2.36e-107	308	Posttranslational modification, protein turnover, chaperones	GO:0006508(proteolysis)	GO:0005829(cytosol)	GO:0016920(pyroglutamyl-peptidase activity)	K01304 pcp; pyroglutamyl-peptidase [EC:3.4.19.3]	XP_027006696.1	3.3e-119	433	XP_027006696.1 pyroglutamyl-peptidase 1 [Tachysurus fulvidraco]	Q9ESW8|PGPI_MOUSE	6.52e-107	308	Pyroglutamyl-peptidase 1 OS=Mus musculus OX=10090 GN=Pgpep1 PE=1 SV=1
Chr01.1344	286	KOG0837	1e-94	284	Transcription	GO:0006355(regulation of transcription, DNA-templated)	-	GO:0003700(DNA-binding transcription factor activity),GO:0003677(DNA binding)	K04449 JUND; transcription factor jun-D	XP_027006651.1	9.1e-136	488.4	XP_027006651.1 transcription factor jun-D [Tachysurus fulvidraco]	P52909|JUND_RAT	2.75e-99	297	Transcription factor jun-D OS=Rattus norvegicus OX=10116 GN=Jund PE=1 SV=1
Chr01.1345	550	-	-	-	-	-	-	-	-	XP_027006601.1	0	1075.8	XP_027006601.1 uncharacterized protein LOC113645281 [Tachysurus fulvidraco]	-	-	-	-
Chr01.1346	491	-	-	-	-	GO:0055114(oxidation-reduction process)	-	GO:0005507(copper ion binding),GO:0016641(oxidoreductase activity, acting on the CH-NH2 group of donors, oxygen as acceptor)	K00277 LOX; protein-lysine 6-oxidase [EC:1.4.3.13]	XP_027006579.1	2e-287	993	XP_027006579.1 protein-lysine 6-oxidase-like [Tachysurus fulvidraco]	P16636|LYOX_RAT	1.78e-128	382	Protein-lysine 6-oxidase OS=Rattus norvegicus OX=10116 GN=Lox PE=1 SV=2
Chr01.1347	201	KOG3308	2.78e-76	229	Nucleotide transport and metabolism	-	-	-	K10524 NRK1_2; nicotinamide/nicotinate riboside kinase [EC:2.7.1.22 2.7.1.173]	XP_027006261.1	5.1e-117	425.6	XP_027006261.1 nicotinamide riboside kinase 2-like isoform X1 [Tachysurus fulvidraco]	Q9NPI5|NRK2_HUMAN	1.18e-103	301	Nicotinamide riboside kinase 2 OS=Homo sapiens OX=9606 GN=NMRK2 PE=1 SV=1
Chr01.1348	363	-	-	-	-	-	-	-	K18450 ATCAY; caytaxin	XP_027006221.1	4.9e-203	712.2	XP_027006221.1 caytaxin-like isoform X1 [Tachysurus fulvidraco]	Q1M168|ATCAY_RAT	9.58e-180	506	Caytaxin OS=Rattus norvegicus OX=10116 GN=Atcay PE=1 SV=1
Chr01.1349	154	-	-	-	-	GO:0006836(neurotransmitter transport)	-	GO:0019905(syntaxin binding)	K15295 CPLX3_4; complexin-3/4	XP_027006671.1	4e-61	239.6	XP_027006671.1 complexin-4-like [Tachysurus fulvidraco]	Q80WM3|CPLX4_MOUSE	7.55e-53	167	Complexin-4 OS=Mus musculus OX=10090 GN=Cplx4 PE=1 SV=2
Chr01.135	429	KOG1905	0	511	Transcription; Chromatin structure and dynamics	-	-	GO:0070403(NAD+ binding)	K11417 SIRT7, SIR2L7; NAD-dependent deacetylase sirtuin 7 [EC:3.5.1.-]	XP_027008868.1	2.8e-221	773.1	XP_027008868.1 NAD-dependent protein deacetylase sirtuin-7 [Tachysurus fulvidraco]	Q8BKJ9|SIR7_MOUSE	0	516	NAD-dependent protein deacetylase sirtuin-7 OS=Mus musculus OX=10090 GN=Sirt7 PE=1 SV=2
Chr01.1350	321	KOG0490	1.56e-69	221	General function prediction only	GO:0006355(regulation of transcription, DNA-templated)	-	GO:0003677(DNA binding),GO:0043565(sequence-specific DNA binding)	K09332 RAX, RX; retina and anterior neural fold homeobox protein	XP_027006645.1	2.7e-184	649.8	XP_027006645.1 LOW QUALITY PROTEIN: retinal homeobox protein Rx2-like [Tachysurus fulvidraco]	O42357|RX2_DANRE	0	507	Retinal homeobox protein Rx2 OS=Danio rerio OX=7955 GN=rx2 PE=2 SV=1
Chr01.1351	422	KOG0674	0	576	Posttranslational modification, protein turnover, chaperones	GO:0006457(protein folding)	GO:0005783(endoplasmic reticulum)	GO:0005509(calcium ion binding),GO:0051082(unfolded protein binding),GO:0005515(protein binding)	K08057 CALR; calreticulin	XP_027006631.1	1.4e-156	558.1	XP_027006631.1 calreticulin-like [Tachysurus fulvidraco]	P15253|CALR_RABIT	0	580	Calreticulin OS=Oryctolagus cuniculus OX=9986 GN=CALR PE=1 SV=1
Chr01.1352	778	KOG0998	0	695	Intracellular trafficking, secretion, and vesicular transport; Signal transduction mechanisms	-	-	GO:0005515(protein binding),GO:0005509(calcium ion binding)	-	XP_027006319.1	2.3e-306	1056.6	XP_027006319.1 epidermal growth factor receptor substrate 15-like 1 isoform X6 [Tachysurus fulvidraco]	Q9UBC2|EP15R_HUMAN	0	695	Epidermal growth factor receptor substrate 15-like 1 OS=Homo sapiens OX=9606 GN=EPS15L1 PE=1 SV=1
Chr01.1353	388	KOG1721	8.17e-73	232	General function prediction only	-	-	-	K17845 KLF2; krueppel-like factor 2	XP_027006320.1	1.4e-187	661	XP_027006320.1 Krueppel-like factor 2 [Tachysurus fulvidraco]	Q9Y5W3|KLF2_HUMAN	3.47e-72	232	Krueppel-like factor 2 OS=Homo sapiens OX=9606 GN=KLF2 PE=1 SV=2
Chr01.1354	75	-	-	-	-	-	-	-	-	-	-	-	-	-	-	-	-
Chr01.1355	82	-	-	-	-	-	-	-	-	-	-	-	-	-	-	-	-
Chr01.1356	423	KOG0937	0	859	Intracellular trafficking, secretion, and vesicular transport	GO:0006886(intracellular protein transport),GO:0016192(vesicle-mediated transport)	GO:0030131(clathrin adaptor complex)	-	K12393 AP1M; AP-1 complex subunit mu	XP_026131710.1	4.7e-245	852	XP_026131710.1 AP-1 complex subunit mu-1 [Carassius auratus]	Q9BXS5|AP1M1_HUMAN	0	859	AP-1 complex subunit mu-1 OS=Homo sapiens OX=9606 GN=AP1M1 PE=1 SV=3
Chr01.1357	520	-	-	-	-	GO:0006629(lipid metabolic process)	-	GO:0052689(carboxylic ester hydrolase activity),GO:0004806(triglyceride lipase activity),GO:0004465(lipoprotein lipase activity),GO:0005515(protein binding)	K01059 LPL; lipoprotein lipase [EC:3.1.1.34]	XP_027006202.1	3.8e-297	1025.4	XP_027006202.1 lipoprotein lipase-like [Tachysurus fulvidraco]	P11602|LIPL_CHICK	0	566	Lipoprotein lipase OS=Gallus gallus OX=9031 GN=LPL PE=1 SV=1
Chr01.1358	284	KOG1003	4.83e-147	414	Cytoskeleton	-	-	-	K10375 TPM4; tropomyosin 4	-	-	-	-	P04692|TPM1_RAT	2.61e-143	407	Tropomyosin alpha-1 chain OS=Rattus norvegicus OX=10116 GN=Tpm1 PE=1 SV=3
Chr01.1359	206	KOG0078	4.05e-143	398	Intracellular trafficking, secretion, and vesicular transport; Signal transduction mechanisms	-	-	GO:0003924(GTPase activity),GO:0005525(GTP binding)	K07901 RAB8A, MEL; Ras-related protein Rab-8A	XP_027006614.1	7.8e-113	411.8	XP_027006614.1 ras-related protein Rab-8A [Tachysurus fulvidraco]	Q4R5P1|RAB8A_MACFA	1.72e-142	398	Ras-related protein Rab-8A OS=Macaca fascicularis OX=9541 GN=RAB8A PE=2 SV=1
Chr01.136	440	KOG4676	1.75e-123	369	RNA processing and modification	-	-	GO:0003676(nucleic acid binding)	K12899 SFRS11; splicing factor, arginine/serine-rich 11	XP_026786388.1	6.4e-112	409.8	XP_026786388.1 serine/arginine-rich splicing factor 11-like isoform X1 [Pangasianodon hypophthalmus]	Q05519|SRS11_HUMAN	7.42e-123	369	Serine/arginine-rich splicing factor 11 OS=Homo sapiens OX=9606 GN=SRSF11 PE=1 SV=1
Chr01.1360	162	KOG0038	4.03e-91	264	General function prediction only	-	-	GO:0005509(calcium ion binding)	-	XP_027006616.1	5.6e-82	308.9	XP_027006616.1 calcium and integrin-binding family member 3-like isoform X2 [Tachysurus fulvidraco]	Q96Q77|CIB3_HUMAN	1.71e-90	264	Calcium and integrin-binding family member 3 OS=Homo sapiens OX=9606 GN=CIB3 PE=1 SV=3
Chr01.1361	625	KOG0965	0	724	General function prediction only	GO:0006396(RNA processing)	-	GO:0003723(RNA binding),GO:0003676(nucleic acid binding)	K13096 SF4; splicing factor 4	XP_027006607.1	1.6e-305	1053.5	XP_027006607.1 SURP and G-patch domain-containing protein 1 [Tachysurus fulvidraco]	Q8IWZ8|SUGP1_HUMAN	0	725	SURP and G-patch domain-containing protein 1 OS=Homo sapiens OX=9606 GN=SUGP1 PE=1 SV=2
Chr01.1362	603	KOG2300	0	1167	Function unknown	GO:0007064(mitotic sister chromatid cohesion)	-	GO:0005515(protein binding)	K11266 MAU2; MAternally affected uncoordination	XP_027006534.1	0	1216.8	XP_027006534.1 MAU2 chromatid cohesion factor homolog isoform X1 [Tachysurus fulvidraco]	B4ZIX8|SCC4_XENLA	0	1187	MAU2 chromatid cohesion factor homolog OS=Xenopus laevis OX=8355 GN=mau2 PE=1 SV=1
Chr01.1363	643	KOG3740	9.87e-165	481	Function unknown	GO:0006355(regulation of transcription, DNA-templated)	-	GO:0008270(zinc ion binding),GO:0043565(sequence-specific DNA binding)	-	XP_027006444.1	6e-260	902.1	XP_027006444.1 transcriptional repressor p66-alpha-like isoform X1 [Tachysurus fulvidraco]	Q86YP4|P66A_HUMAN	0	574	Transcriptional repressor p66-alpha OS=Homo sapiens OX=9606 GN=GATAD2A PE=1 SV=1
Chr01.1364	66	-	-	-	-	-	-	-	-	-	-	-	-	-	-	-	-
Chr01.1365	144	KOG3300	1.61e-81	237	Energy production and conversion; Cell cycle control, cell division, chromosome partitioning	-	-	-	K11353 NDUFA13; NADH dehydrogenase (ubiquinone) 1 alpha subcomplex subunit 13	XP_027006462.1	6.1e-80	302	XP_027006462.1 NADH dehydrogenase [ubiquinone] 1 alpha subcomplex subunit 13 [Tachysurus fulvidraco]	Q95KV7|NDUAD_BOVIN	9.5e-83	242	NADH dehydrogenase [ubiquinone] 1 alpha subcomplex subunit 13 OS=Bos taurus OX=9913 GN=NDUFA13 PE=1 SV=3
Chr01.1366	247	KOG2585	1.44e-79	242	Function unknown	-	-	-	-	XP_026781327.1	8.7e-135	485	XP_026781327.1 yjeF N-terminal domain-containing protein 3-like [Pangasianodon hypophthalmus]	A6XGL0|YJEN3_HUMAN	1.83e-93	279	YjeF N-terminal domain-containing protein 3 OS=Homo sapiens OX=9606 GN=YJEFN3 PE=1 SV=1
Chr01.1367	187	KOG0118	3.09e-44	145	General function prediction only	-	-	GO:0003676(nucleic acid binding)	K13195 CIRBP; cold-inducible RNA-binding protein	XP_027006456.1	6.6e-42	176	XP_027006456.1 cold-inducible RNA-binding protein B-like isoform X4 [Tachysurus fulvidraco]	Q5RF83|CIRBP_PONAB	1.31e-43	145	Cold-inducible RNA-binding protein OS=Pongo abelii OX=9601 GN=CIRBP PE=2 SV=1
Chr01.1368	486	-	-	-	-	-	-	GO:0005515(protein binding)	-	XP_027006545.1	1e-211	741.5	XP_027006545.1 midnolin-like [Tachysurus fulvidraco]	Q7ZWN4|MIDNA_XENLA	3.45e-144	424	Midnolin-A OS=Xenopus laevis OX=8355 GN=midn-a PE=2 SV=1
Chr01.1369	971	-	-	-	-	-	-	-	-	XP_027006659.1	0	1713.7	XP_027006659.1 voltage-dependent calcium channel beta subunit-associated regulatory protein-like isoform X1 [Tachysurus fulvidraco]	Q66L44|CBARP_MOUSE	9.54e-74	260	Voltage-dependent calcium channel beta subunit-associated regulatory protein OS=Mus musculus OX=10090 GN=Cbarp PE=1 SV=4
Chr01.137	526	KOG0522	0	754	General function prediction only	-	-	GO:0005515(protein binding)	K21437 ANKRD13; ankyrin repeat domain-containing protein 13	XP_027009061.1	1.1e-283	980.7	XP_027009061.1 ankyrin repeat domain-containing protein 13C [Tachysurus fulvidraco]	Q6NRD0|A13CA_XENLA	0	879	Ankyrin repeat domain-containing protein 13C-A OS=Xenopus laevis OX=8355 GN=ankrd13c-a PE=2 SV=1
Chr01.1370	463	KOG0583	0	642	Signal transduction mechanisms	GO:0006468(protein phosphorylation),GO:0001558(regulation of cell growth),GO:0030010(establishment of cell polarity),GO:0042593(glucose homeostasis)	-	GO:0004672(protein kinase activity),GO:0005524(ATP binding),GO:0004674(protein serine/threonine kinase activity),GO:0030295(protein kinase activator activity)	K07298 STK11, LKB1; serine/threonine-protein kinase 11 [EC:2.7.11.1]	XP_027006571.1	3e-221	773.1	XP_027006571.1 serine/threonine-protein kinase STK11 [Tachysurus fulvidraco]	Q91604|STK11_XENLA	0	642	Serine/threonine-protein kinase stk11 OS=Xenopus laevis OX=8355 GN=stk11 PE=1 SV=1
Chr01.1371	82	-	-	-	-	-	-	-	-	XP_027006257.1	1e-07	61.2	XP_027006257.1 LOW QUALITY PROTEIN: GTPase IMAP family member 8-like [Tachysurus fulvidraco]	-	-	-	-
Chr01.1372	544	-	-	-	-	-	-	GO:0005525(GTP binding)	-	XP_027006257.1	4.4e-248	862.4	XP_027006257.1 LOW QUALITY PROTEIN: GTPase IMAP family member 8-like [Tachysurus fulvidraco]	Q8ND71|GIMA8_HUMAN	7.14e-62	218	GTPase IMAP family member 8 OS=Homo sapiens OX=9606 GN=GIMAP8 PE=2 SV=2
Chr01.1373	383	-	-	-	-	-	-	GO:0005525(GTP binding)	-	XP_027006258.1	2.9e-121	440.7	XP_027006258.1 GTPase IMAP family member 4-like isoform X1 [Tachysurus fulvidraco]	Q9NUV9|GIMA4_HUMAN	7.66e-48	168	GTPase IMAP family member 4 OS=Homo sapiens OX=9606 GN=GIMAP4 PE=1 SV=1
Chr01.1374	387	-	-	-	-	-	-	GO:0005525(GTP binding)	-	XP_027006258.1	1.2e-135	488.4	XP_027006258.1 GTPase IMAP family member 4-like isoform X1 [Tachysurus fulvidraco]	Q8K3K9|GIMA4_RAT	3.6e-49	171	GTPase IMAP family member 4 OS=Rattus norvegicus OX=10116 GN=Gimap4 PE=1 SV=1
Chr01.1375	223	-	-	-	-	-	-	GO:0005525(GTP binding)	-	XP_027006257.1	2.2e-97	360.5	XP_027006257.1 LOW QUALITY PROTEIN: GTPase IMAP family member 8-like [Tachysurus fulvidraco]	Q9NUV9|GIMA4_HUMAN	9.97e-48	162	GTPase IMAP family member 4 OS=Homo sapiens OX=9606 GN=GIMAP4 PE=1 SV=1
Chr01.1376	436	-	-	-	-	-	-	GO:0005525(GTP binding)	-	XP_027006260.1	2.4e-148	530.8	XP_027006260.1 LOW QUALITY PROTEIN: GTPase IMAP family member 8-like [Tachysurus fulvidraco]	Q8K3K9|GIMA4_RAT	2.03e-47	168	GTPase IMAP family member 4 OS=Rattus norvegicus OX=10116 GN=Gimap4 PE=1 SV=1
Chr01.1377	292	KOG3984	7.21e-129	369	Nucleotide transport and metabolism	GO:0009116(nucleoside metabolic process),GO:0006139(nucleobase-containing compound metabolic process)	-	GO:0003824(catalytic activity),GO:0004731(purine-nucleoside phosphorylase activity)	K03783 punA, PNP; purine-nucleoside phosphorylase [EC:2.4.2.1]	XP_027006694.1	6.2e-156	555.4	XP_027006694.1 purine nucleoside phosphorylase-like [Tachysurus fulvidraco]	P00491|PNPH_HUMAN	2.61e-127	367	Purine nucleoside phosphorylase OS=Homo sapiens OX=9606 GN=PNP PE=1 SV=2
Chr01.1378	423	KOG3827	2.11e-176	498	Inorganic ion transport and metabolism	GO:0006813(potassium ion transport)	GO:0016021(integral component of membrane)	GO:0005242(inward rectifier potassium channel activity)	K05003 KCNJ10, KIR4.1; potassium inwardly-rectifying channel subfamily J member 10	XP_026780804.1	3.3e-227	792.7	XP_026780804.1 ATP-sensitive inward rectifier potassium channel 10-like [Pangasianodon hypophthalmus]	P78508|KCJ10_HUMAN	2.02e-179	508	ATP-sensitive inward rectifier potassium channel 10 OS=Homo sapiens OX=9606 GN=KCNJ10 PE=1 SV=1
Chr01.1379	303	KOG2294	1.17e-77	242	Transcription	GO:0006355(regulation of transcription, DNA-templated)	-	GO:0003700(DNA-binding transcription factor activity),GO:0043565(sequence-specific DNA binding)	K09405 FOXL; forkhead box protein L	XP_026780906.1	2.1e-162	577	XP_026780906.1 forkhead box protein L2-like [Pangasianodon hypophthalmus]	O88470|FOXL2_MOUSE	4.22e-85	263	Forkhead box protein L2 OS=Mus musculus OX=10090 GN=Foxl2 PE=1 SV=2
Chr01.138	310	-	-	-	-	-	-	-	-	XP_027008835.1	5.3e-81	306.6	XP_027008835.1 phospholipid-metabolizing enzyme A-C1-like isoform X2 [Tachysurus fulvidraco]	Q9QZU4|PLAT1_MOUSE	3.62e-64	202	Phospholipase A and acyltransferase 1 OS=Mus musculus OX=10090 GN=Plaat1 PE=1 SV=1
Chr01.1380	613	KOG2188	3.2e-79	261	Translation, ribosomal structure and biogenesis	-	-	GO:0003723(RNA binding)	K14790 NOP9; nucleolar protein 9	XP_027006656.1	0	1121.3	XP_027006656.1 nucleolar protein 9 [Tachysurus fulvidraco]	Q86U38|NOP9_HUMAN	1.89e-109	345	Nucleolar protein 9 OS=Homo sapiens OX=9606 GN=NOP9 PE=1 SV=1
Chr01.1381	784	-	-	-	-	GO:0018149(peptide cross-linking)	-	GO:0003810(protein-glutamine gamma-glutamyltransferase activity)	K05619 TGM1; transglutaminase 1 [EC:2.3.2.13]	XP_027006519.1	0	1426.8	XP_027006519.1 protein-glutamine gamma-glutamyltransferase K-like [Tachysurus fulvidraco]	P22735|TGM1_HUMAN	0	759	Protein-glutamine gamma-glutamyltransferase K OS=Homo sapiens OX=9606 GN=TGM1 PE=1 SV=4
Chr01.1382	359	KOG4409	2.22e-152	433	General function prediction only	-	-	-	K13698 ABHD4; abhydrolase domain-containing protein 4	XP_027006521.1	1.3e-211	740.7	XP_027006521.1 protein ABHD4-like [Tachysurus fulvidraco]	Q8VD66|ABHD4_MOUSE	5.14e-153	437	(Lyso)-N-acylphosphatidylethanolamine lipase OS=Mus musculus OX=10090 GN=Abhd4 PE=1 SV=1
Chr01.1383	113	KOG1746	4.55e-56	171	Cell cycle control, cell division, chromosome partitioning; Posttranslational modification, protein turnover, chaperones	-	GO:0008250(oligosaccharyltransferase complex),GO:0016021(integral component of membrane)	-	K12668 OST2, DAD1; oligosaccharyltransferase complex subunit epsilon	XP_027006523.1	3.3e-49	199.5	XP_027006523.1 dolichyl-diphosphooligosaccharide--protein glycosyltransferase subunit dad1-like [Tachysurus fulvidraco]	Q5E9C2|DAD1_BOVIN	1.01e-55	171	Dolichyl-diphosphooligosaccharide--protein glycosyltransferase subunit DAD1 OS=Bos taurus OX=9913 GN=DAD1 PE=3 SV=3
Chr01.1384	290	-	-	-	-	-	-	-	K13073 PIGR; polymeric immunoglobulin receptor	XP_027006255.1	6.8e-147	525.4	XP_027006255.1 LOW QUALITY PROTEIN: CMRF35-like molecule 7 [Tachysurus fulvidraco]	P15083|PIGR_RAT	1.57e-16	83.2	Polymeric immunoglobulin receptor OS=Rattus norvegicus OX=10116 GN=Pigr PE=1 SV=1
Chr01.1385	95	-	-	-	-	-	-	-	-	-	-	-	-	-	-	-	-
Chr01.1386	346	-	-	-	-	-	-	-	-	XP_027006182.1	9.1e-114	415.6	XP_027006182.1 CMRF35-like molecule 1 [Tachysurus fulvidraco]	P15083|PIGR_RAT	4.21e-15	80.1	Polymeric immunoglobulin receptor OS=Rattus norvegicus OX=10116 GN=Pigr PE=1 SV=1
Chr01.1387	128	-	-	-	-	-	-	-	-	XP_027021885.1	3.1e-27	126.7	XP_027021885.1 polymeric immunoglobulin receptor-like isoform X1 [Tachysurus fulvidraco]	-	-	-	-
Chr01.1388	607	KOG4237	2.17e-33	138	Signal transduction mechanisms; Extracellular structures	-	-	GO:0005515(protein binding)	-	XP_027021895.1	2.1e-222	777.3	XP_027021895.1 leucine-rich repeat-containing protein 24 [Tachysurus fulvidraco]	Q8BHA1|LRC24_MOUSE	5.89e-149	443	Leucine-rich repeat-containing protein 24 OS=Mus musculus OX=10090 GN=Lrrc24 PE=2 SV=1
Chr01.1389	225	KOG4366	4.95e-63	196	General function prediction only	-	-	-	-	XP_027021883.1	4.9e-108	396	XP_027021883.1 protein THEM6-like [Tachysurus fulvidraco]	B0JZP3|THEM6_DANRE	1.34e-91	270	Protein THEM6 OS=Danio rerio OX=7955 GN=them6 PE=2 SV=1
Chr01.139	371	KOG0989	0	557	Replication, recombination and repair	GO:0006260(DNA replication)	-	GO:0005524(ATP binding),GO:0003677(DNA binding)	K10755 RFC2_4; replication factor C subunit 2/4	XP_027008841.1	6.8e-192	675.2	XP_027008841.1 replication factor C subunit 4 [Tachysurus fulvidraco]	Q99J62|RFC4_MOUSE	0	559	Replication factor C subunit 4 OS=Mus musculus OX=10090 GN=Rfc4 PE=1 SV=1
Chr01.1390	247	KOG4366	1.94e-65	203	General function prediction only	-	-	-	-	XP_027021884.1	1.6e-112	411	XP_027021884.1 protein THEM6-like [Tachysurus fulvidraco]	B0JZP3|THEM6_DANRE	1.46e-107	311	Protein THEM6 OS=Danio rerio OX=7955 GN=them6 PE=2 SV=1
Chr01.1391	431	KOG2177	1.96e-42	159	Posttranslational modification, protein turnover, chaperones	-	-	GO:0008270(zinc ion binding)	-	XP_027021882.1	1.1e-241	840.9	XP_027021882.1 E3 ubiquitin/ISG15 ligase TRIM25-like [Tachysurus fulvidraco]	Q14258|TRI25_HUMAN	7.75e-42	159	E3 ubiquitin/ISG15 ligase TRIM25 OS=Homo sapiens OX=9606 GN=TRIM25 PE=1 SV=2
Chr01.1392	321	-	-	-	-	-	-	GO:0008270(zinc ion binding)	-	XP_027021874.1	4.2e-129	466.5	XP_027021874.1 tripartite motif-containing protein 16-like protein [Tachysurus fulvidraco]	Q99PP9|TRI16_MOUSE	2.03e-16	83.2	Tripartite motif-containing protein 16 OS=Mus musculus OX=10090 GN=Trim16 PE=1 SV=2
Chr01.1393	431	KOG1668	1.5e-97	295	Transcription	GO:0006414(translational elongation)	GO:0005853(eukaryotic translation elongation factor 1 complex)	GO:0003746(translation elongation factor activity)	K15410 EEF1D; elongation factor 1-delta	XP_027021876.1	3e-199	699.9	XP_027021876.1 elongation factor 1-delta-like isoform X2 [Tachysurus fulvidraco]	Q4R3D4|EF1D_MACFA	1.06e-99	301	Elongation factor 1-delta OS=Macaca fascicularis OX=9541 GN=EEF1D PE=2 SV=2
Chr01.1394	405	KOG4564	1.1e-134	397	Signal transduction mechanisms	GO:0007186(G-protein coupled receptor signaling pathway),GO:0007166(cell surface receptor signaling pathway)	GO:0016020(membrane),GO:0016021(integral component of membrane)	GO:0004930(G-protein coupled receptor activity),GO:0004888(transmembrane signaling receptor activity),GO:0004999(vasoactive intestinal polypeptide receptor activity)	K04589 VIPR1; vasoactive intestinal peptide receptor 1	XP_027021894.1	9.6e-232	807.7	XP_027021894.1 vasoactive intestinal polypeptide receptor 1-like [Tachysurus fulvidraco]	P97751|VIPR1_MOUSE	2.66e-140	410	Vasoactive intestinal polypeptide receptor 1 OS=Mus musculus OX=10090 GN=Vipr1 PE=1 SV=3
Chr01.1395	477	KOG4564	0	662	Signal transduction mechanisms	GO:0007186(G-protein coupled receptor signaling pathway),GO:0007166(cell surface receptor signaling pathway)	GO:0016020(membrane),GO:0016021(integral component of membrane)	GO:0004930(G-protein coupled receptor activity),GO:0004888(transmembrane signaling receptor activity),GO:0004999(vasoactive intestinal polypeptide receptor activity)	K04587 ADCYAP1R1, PACAPRI; pituitary adenylate cyclase-activating polypeptide type I receptor	XP_027021935.1	1.8e-274	949.9	XP_027021935.1 pituitary adenylate cyclase-activating polypeptide type I receptor-like isoform X2 [Tachysurus fulvidraco]	P70205|PACR_MOUSE	0	717	Pituitary adenylate cyclase-activating polypeptide type I receptor OS=Mus musculus OX=10090 GN=Adcyap1r1 PE=1 SV=1
Chr01.1396	207	-	-	-	-	-	-	-	-	-	-	-	-	-	-	-	-
Chr01.1397	1275	KOG1729	8.5e-165	532	General function prediction only	-	-	GO:0046872(metal ion binding)	K21954 FYCO1; FYVE and coiled-coil domain-containing protein 1	XP_027021910.1	0	1877.4	XP_027021910.1 LOW QUALITY PROTEIN: FYVE and coiled-coil domain-containing protein 1-like [Tachysurus fulvidraco]	Q9BQS8|FYCO1_HUMAN	2.36e-165	535	FYVE and coiled-coil domain-containing protein 1 OS=Homo sapiens OX=9606 GN=FYCO1 PE=1 SV=3
Chr01.1398	357	-	-	-	-	GO:0007186(G-protein coupled receptor signaling pathway),GO:0006935(chemotaxis)	GO:0016021(integral component of membrane)	GO:0004930(G-protein coupled receptor activity),GO:0004950(chemokine receptor activity)	K04193 XCR1; XC chemokine receptor 1	XP_027021866.1	1.7e-179	634	XP_027021866.1 LOW QUALITY PROTEIN: chemokine XC receptor 1-like [Tachysurus fulvidraco]	P46094|XCR1_HUMAN	9.17e-78	244	Chemokine XC receptor 1 OS=Homo sapiens OX=9606 GN=XCR1 PE=1 SV=1
Chr01.1399	357	-	-	-	-	GO:0007186(G-protein coupled receptor signaling pathway)	GO:0016021(integral component of membrane)	GO:0004930(G-protein coupled receptor activity)	-	XP_027021887.1	2e-193	680.2	XP_027021887.1 C-C chemokine receptor type 5-like [Tachysurus fulvidraco]	P51683|CCR2_MOUSE	1.73e-36	138	C-C chemokine receptor type 2 OS=Mus musculus OX=10090 GN=Ccr2 PE=1 SV=2
Chr01.14	500	KOG2502	0	691	General function prediction only	-	-	-	-	XP_027033938.1	5.9e-247	858.6	XP_027033938.1 LOW QUALITY PROTEIN: tubby protein-like [Tachysurus fulvidraco]	P50607|TUB_HUMAN	0	713	Tubby protein homolog OS=Homo sapiens OX=9606 GN=TUB PE=1 SV=1
Chr01.140	1299	KOG3417	0	2146	Signal transduction mechanisms	GO:0007264(small GTPase mediated signal transduction)	GO:0000786(nucleosome)	GO:0005085(guanyl-nucleotide exchange factor activity),GO:0003677(DNA binding),GO:0046982(protein heterodimerization activity)	K03099 SOS; son of sevenless	XP_027008983.1	0	2295.4	XP_027008983.1 LOW QUALITY PROTEIN: son of sevenless homolog 1 [Tachysurus fulvidraco]	Q07889|SOS1_HUMAN	0	2146	Son of sevenless homolog 1 OS=Homo sapiens OX=9606 GN=SOS1 PE=1 SV=1
Chr01.1400	346	KOG3898	5.93e-63	204	Transcription	-	-	GO:0046983(protein dimerization activity)	K09080 NEUROD6, ATOH2, MATH2; neurogenic differentiation factor 6	XP_027021900.1	3.4e-137	493.4	XP_027021900.1 neurogenic differentiation factor 6-B-like [Tachysurus fulvidraco]	Q9W6C7|NDF6B_DANRE	1.54e-101	305	Neurogenic differentiation factor 6-B OS=Danio rerio OX=7955 GN=neurod6b PE=1 SV=3
Chr01.1401	682	KOG3688	0	845	Signal transduction mechanisms	GO:0007165(signal transduction)	-	GO:0004114(3',5'-cyclic-nucleotide phosphodiesterase activity),GO:0008081(phosphoric diester hydrolase activity)	K13755 PDE1; calcium/calmodulin-dependent 3',5'-cyclic nucleotide phosphodiesterase [EC:3.1.4.17]	XP_026802002.1	0	1145.6	XP_026802002.1 calcium/calmodulin-dependent 3',5'-cyclic nucleotide phosphodiesterase 1A-like isoform X1 [Pangasianodon hypophthalmus]	Q63421|PDE1C_RAT	0	967	Calcium/calmodulin-dependent 3',5'-cyclic nucleotide phosphodiesterase 1C OS=Rattus norvegicus OX=10116 GN=Pde1c PE=1 SV=1
Chr01.1402	79	-	-	-	-	-	-	-	K13755 PDE1; calcium/calmodulin-dependent 3',5'-cyclic nucleotide phosphodiesterase [EC:3.1.4.17]	XP_026802002.1	4e-17	92.4	XP_026802002.1 calcium/calmodulin-dependent 3',5'-cyclic nucleotide phosphodiesterase 1A-like isoform X1 [Pangasianodon hypophthalmus]	-	-	-	-
Chr01.1403	371	-	-	-	-	-	-	-	K07606 VIM; vimentin	XP_027021907.1	3.3e-154	550.1	XP_027021907.1 vimentin-like isoform X1 [Tachysurus fulvidraco]	P48674|VIME_ONCMY	3.51e-97	299	Vimentin OS=Oncorhynchus mykiss OX=8022 GN=vim PE=2 SV=1
Chr01.1404	1284	KOG3516	0	1711	Signal transduction mechanisms	-	-	-	K07380 CNTNAP2; contactin associated protein-like 2	XP_027021872.1	0	2595.5	XP_027021872.1 contactin-associated protein-like 2 [Tachysurus fulvidraco]	Q9CPW0|CNTP2_MOUSE	0	1713	Contactin-associated protein-like 2 OS=Mus musculus OX=10090 GN=Cntnap2 PE=1 SV=2
Chr01.1405	68	-	-	-	-	-	-	-	-	-	-	-	-	-	-	-	-
Chr01.1406	777	KOG2166	0	1516	Cell cycle control, cell division, chromosome partitioning	GO:0006511(ubiquitin-dependent protein catabolic process)	GO:0031461(cullin-RING ubiquitin ligase complex)	GO:0031625(ubiquitin protein ligase binding)	K03347 CUL1, CDC53; cullin 1	XP_027021870.1	0	1490.7	XP_027021870.1 cullin-1 [Tachysurus fulvidraco]	Q5R4G6|CUL1_PONAB	0	1567	Cullin-1 OS=Pongo abelii OX=9601 GN=CUL1 PE=2 SV=1
Chr01.1407	865	KOG0480	0	1279	Replication, recombination and repair	GO:0006260(DNA replication),GO:0006270(DNA replication initiation)	GO:0005634(nucleus),GO:0042555(MCM complex)	GO:0003677(DNA binding),GO:0005524(ATP binding),GO:0003678(DNA helicase activity)	K02542 MCM6; DNA replication licensing factor MCM6 [EC:3.6.4.12]	XP_027021868.1	0	1621.7	XP_027021868.1 maternal DNA replication licensing factor mcm6-like isoform X1 [Tachysurus fulvidraco]	Q28CM3|MCM6M_XENTR	0	1346	Maternal DNA replication licensing factor mcm6 OS=Xenopus tropicalis OX=8364 GN=mmcm6 PE=2 SV=1
Chr01.1408	601	KOG3560	6.29e-120	372	Transcription	GO:0006355(regulation of transcription, DNA-templated)	-	GO:0046983(protein dimerization activity)	K09094 AHRR, AHH; aryl hydrocarbon receptor repressor	XP_027021871.1	0	1083.6	XP_027021871.1 aryl hydrocarbon receptor-like [Tachysurus fulvidraco]	A9YTQ3|AHRR_HUMAN	8.1e-125	387	Aryl hydrocarbon receptor repressor OS=Homo sapiens OX=9606 GN=AHRR PE=1 SV=3
Chr01.1409	728	KOG2286	0	860	Intracellular trafficking, secretion, and vesicular transport	GO:0006887(exocytosis)	GO:0000145(exocyst)	-	K06110 EXOC3, SEC6; exocyst complex component 3	XP_027021911.1	0	1367.8	XP_027021911.1 LOW QUALITY PROTEIN: exocyst complex component 3-like [Tachysurus fulvidraco]	Q6KAR6|EXOC3_MOUSE	0	1092	Exocyst complex component 3 OS=Mus musculus OX=10090 GN=Exoc3 PE=1 SV=2
Chr01.141	166	-	-	-	-	GO:0000245(spliceosomal complex assembly)	GO:0005634(nucleus)	-	K13134 GEMIN6, SIP2; gem associated protein 6	XP_027008989.1	5.8e-82	308.9	XP_027008989.1 gem-associated protein 6 [Tachysurus fulvidraco]	Q8WXD5|GEMI6_HUMAN	9.04e-49	158	Gem-associated protein 6 OS=Homo sapiens OX=9606 GN=GEMIN6 PE=1 SV=1
Chr01.1410	902	-	-	-	-	-	-	GO:0003676(nucleic acid binding),GO:0008270(zinc ion binding)	K22700 ZCCHC2; Zinc finger CCHC domain-containing protein 2	XP_027021906.1	0	1693.7	XP_027021906.1 zinc finger CCHC domain-containing protein 2 [Tachysurus fulvidraco]	Q69ZB8|ZCHC2_MOUSE	5.79e-71	258	Zinc finger CCHC domain-containing protein 2 OS=Mus musculus OX=10090 GN=Zcchc2 PE=2 SV=3
Chr01.1411	950	KOG3544	0	647	Extracellular structures	-	-	-	K16629 COL21A; collagen, type XXI, alpha	XP_026802031.1	1.1e-241	842	XP_026802031.1 collagen alpha-1(XXI) chain-like isoform X2 [Pangasianodon hypophthalmus]	Q641F3|COLA1_XENLA	0	681	Collagen alpha-1(XXI) chain OS=Xenopus laevis OX=8355 GN=col21a1 PE=2 SV=1
Chr01.1412	355	KOG3656	8.36e-65	210	General function prediction only	GO:0006935(chemotaxis),GO:0007186(G-protein coupled receptor signaling pathway)	GO:0016021(integral component of membrane)	GO:0004950(chemokine receptor activity),GO:0004930(G-protein coupled receptor activity)	-	XP_027021867.1	2.3e-189	666.8	XP_027021867.1 C-C chemokine receptor type 3-like [Tachysurus fulvidraco]	P51680|CCR4_MOUSE	3.26e-66	216	C-C chemokine receptor type 4 OS=Mus musculus OX=10090 GN=Ccr4 PE=2 SV=2
Chr01.1413	1606	KOG0940	0	1486	Posttranslational modification, protein turnover, chaperones	-	-	GO:0005515(protein binding),GO:0004842(ubiquitin-protein transferase activity)	K12167 HECW1; E3 ubiquitin-protein ligase HECW1 [EC:2.3.2.26]	XP_027021924.1	0	2858.2	XP_027021924.1 LOW QUALITY PROTEIN: E3 ubiquitin-protein ligase HECW1-like [Tachysurus fulvidraco]	Q8K4P8|HECW1_MOUSE	0	2091	E3 ubiquitin-protein ligase HECW1 OS=Mus musculus OX=10090 GN=Hecw1 PE=1 SV=3
Chr01.1414	430	-	-	-	-	-	-	-	-	XP_026802086.1	1.3e-221	774.2	XP_026802086.1 protein fuzzy homolog [Pangasianodon hypophthalmus]	Q2HZX7|FUZZY_XENTR	3e-118	354	Protein fuzzy homolog OS=Xenopus tropicalis OX=8364 GN=fuz PE=1 SV=1
Chr01.1415	558	KOG0258	0	735	Amino acid transport and metabolism	GO:0009058(biosynthetic process)	-	GO:0003824(catalytic activity),GO:0030170(pyridoxal phosphate binding)	K00814 GPT, ALT; alanine transaminase [EC:2.6.1.2]	XP_027021912.1	0	1107.8	XP_027021912.1 alanine aminotransferase 2-like isoform X1 [Tachysurus fulvidraco]	Q6NYL5|ALAT2_DANRE	0	870	Alanine aminotransferase 2-like OS=Danio rerio OX=7955 GN=gpt2l PE=2 SV=2
Chr01.1416	332	-	-	-	-	-	-	GO:0005515(protein binding)	-	XP_027021920.1	1.3e-109	401.7	XP_027021920.1 complement C1q-like protein 3 [Tachysurus fulvidraco]	Q9ESN4|C1QL3_MOUSE	6.04e-115	336	Complement C1q-like protein 3 OS=Mus musculus OX=10090 GN=C1ql3 PE=1 SV=1
Chr01.1417	349	-	-	-	-	GO:0009056(catabolic process)	-	GO:0008270(zinc ion binding)	K07048 PTER, php; phosphotriesterase-related protein	XP_027021932.1	1e-197	694.5	XP_027021932.1 phosphotriesterase-related protein [Tachysurus fulvidraco]	Q0P3Z2|PTER_DANRE	0	610	Phosphotriesterase-related protein OS=Danio rerio OX=7955 GN=pter PE=2 SV=1
Chr01.1418	560	KOG1565	0	872	Extracellular structures; Posttranslational modification, protein turnover, chaperones	GO:0006508(proteolysis)	GO:0031012(extracellular matrix)	GO:0004222(metalloendopeptidase activity),GO:0008270(zinc ion binding),GO:0008237(metallopeptidase activity)	K07996 MMP16; matrix metalloproteinase-16 (membrane-inserted) [EC:3.4.24.-]	XP_027021897.1	3.7e-266	922.5	XP_027021897.1 matrix metalloproteinase-16-like isoform X2 [Tachysurus fulvidraco]	Q9WTR0|MMP16_MOUSE	0	874	Matrix metalloproteinase-16 OS=Mus musculus OX=10090 GN=Mmp16 PE=2 SV=3
Chr01.1419	1203	KOG1025	0	1462	Signal transduction mechanisms	GO:0006468(protein phosphorylation),GO:0007169(transmembrane receptor protein tyrosine kinase signaling pathway)	GO:0016021(integral component of membrane),GO:0016020(membrane)	GO:0005524(ATP binding),GO:0004672(protein kinase activity),GO:0004713(protein tyrosine kinase activity),GO:0004714(transmembrane receptor protein tyrosine kinase activity)	K04361 EGFR, ERBB1; epidermal growth factor receptor [EC:2.7.10.1]	XP_027021898.1	0	2244.2	XP_027021898.1 LOW QUALITY PROTEIN: epidermal growth factor receptor [Tachysurus fulvidraco]	Q01279|EGFR_MOUSE	0	1495	Epidermal growth factor receptor OS=Mus musculus OX=10090 GN=Egfr PE=1 SV=1
Chr01.142	283	KOG0107	3.89e-81	242	RNA processing and modification	-	-	GO:0003676(nucleic acid binding),GO:0008270(zinc ion binding)	K12896 SFRS7; splicing factor, arginine/serine-rich 7	NP_001025438.1	3.3e-77	293.9	NP_001025438.1 serine/arginine-rich splicing factor 7 [Danio rerio]	Q3T106|SRSF7_BOVIN	3.26e-79	242	Serine/arginine-rich splicing factor 7 OS=Bos taurus OX=9913 GN=SRSF7 PE=2 SV=1
Chr01.1420	1280	KOG1933	0	1791	Lipid transport and metabolism	-	GO:0016021(integral component of membrane)	GO:0005319(lipid transporter activity)	K12385 NPC1; Niemann-Pick C1 protein	XP_027021905.1	0	2482.6	XP_027021905.1 LOW QUALITY PROTEIN: NPC intracellular cholesterol transporter 1 [Tachysurus fulvidraco]	O15118|NPC1_HUMAN	0	1790	NPC intracellular cholesterol transporter 1 OS=Homo sapiens OX=9606 GN=NPC1 PE=1 SV=2
Chr01.1421	514	KOG4164	0	516	Cell cycle control, cell division, chromosome partitioning	GO:0051726(regulation of cell cycle)	-	-	-	XP_027021929.1	1.9e-248	863.6	XP_027021929.1 LOW QUALITY PROTEIN: CDK5 and ABL1 enzyme substrate 1 [Tachysurus fulvidraco]	Q8TDN4|CABL1_HUMAN	0	635	CDK5 and ABL1 enzyme substrate 1 OS=Homo sapiens OX=9606 GN=CABLES1 PE=1 SV=2
Chr01.1422	149	-	-	-	-	-	-	-	-	-	-	-	-	-	-	-	-
Chr01.1423	239	-	-	-	-	-	-	-	-	-	-	-	-	-	-	-	-
Chr01.1424	478	KOG1601	4.46e-127	378	Transcription	GO:0006355(regulation of transcription, DNA-templated),GO:0045893(positive regulation of transcription, DNA-templated)	GO:0005634(nucleus)	GO:0008270(zinc ion binding),GO:0043565(sequence-specific DNA binding),GO:0003677(DNA binding)	K17897 GATA6; GATA-binding protein 6	XP_027021923.1	2.4e-245	853.2	XP_027021923.1 transcription factor GATA-6 isoform X2 [Tachysurus fulvidraco]	P43693|GATA6_CHICK	9.78e-148	430	Transcription factor GATA-6 OS=Gallus gallus OX=9031 GN=GATA6 PE=2 SV=1
Chr01.1425	99	-	-	-	-	-	-	-	-	-	-	-	-	-	-	-	-
Chr01.1426	1020	KOG0504	0	752	General function prediction only	GO:0016567(protein ubiquitination)	-	GO:0004842(ubiquitin-protein transferase activity),GO:0046872(metal ion binding),GO:0005515(protein binding),GO:0008270(zinc ion binding)	K10645 MIB; E3 ubiquitin-protein ligase mind-bomb [EC:2.3.2.27]	XP_026138460.1	0	1563.5	XP_026138460.1 E3 ubiquitin-protein ligase mib1 isoform X1 [Carassius auratus]	Q804S5|MIB1_DANRE	0	2086	E3 ubiquitin-protein ligase mib1 OS=Danio rerio OX=7955 GN=mib1 PE=1 SV=1
Chr01.1427	714	KOG0734	0	1116	Posttranslational modification, protein turnover, chaperones	GO:0006508(proteolysis)	GO:0016020(membrane)	GO:0004222(metalloendopeptidase activity),GO:0005524(ATP binding)	K08955 YME1; ATP-dependent metalloprotease [EC:3.4.24.-]	XP_027021915.1	0	1349.7	XP_027021915.1 ATP-dependent zinc metalloprotease YME1L1 [Tachysurus fulvidraco]	O88967|YMEL1_MOUSE	0	1110	ATP-dependent zinc metalloprotease YME1L1 OS=Mus musculus OX=10090 GN=Yme1l1 PE=1 SV=1
Chr01.1428	852	KOG1934	1.41e-129	416	General function prediction only	-	GO:0016021(integral component of membrane)	-	-	XP_027021899.1	0	1534.2	XP_027021899.1 LOW QUALITY PROTEIN: patched domain-containing protein 3-like [Tachysurus fulvidraco]	Q0EEE2|PTHD3_MOUSE	0	688	Patched domain-containing protein 3 OS=Mus musculus OX=10090 GN=Ptchd3 PE=1 SV=1
Chr01.1429	205	KOG0080	6.66e-127	357	General function prediction only	-	-	GO:0003924(GTPase activity),GO:0005525(GTP binding)	K07910 RAB18; Ras-related protein Rab-18	XP_027021930.1	2.7e-113	413.3	XP_027021930.1 LOW QUALITY PROTEIN: ras-related protein Rab-18 [Tachysurus fulvidraco]	Q6DHC1|RB18B_DANRE	2.51e-142	397	Ras-related protein Rab-18-B OS=Danio rerio OX=7955 GN=rab18b PE=2 SV=1
Chr01.143	102	-	-	-	-	-	-	-	-	-	-	-	-	-	-	-	-
Chr01.1430	418	KOG0773	3.11e-66	218	Transcription	GO:0006355(regulation of transcription, DNA-templated)	-	GO:0003677(DNA binding),GO:0043565(sequence-specific DNA binding)	-	XP_027021931.1	1.1e-148	531.9	XP_027021931.1 homeobox protein Mohawk-like [Tachysurus fulvidraco]	Q8IYA7|MKX_HUMAN	1.39e-114	342	Homeobox protein Mohawk OS=Homo sapiens OX=9606 GN=MKX PE=2 SV=2
Chr01.1431	603	KOG0609	2.91e-168	493	Signal transduction mechanisms	-	-	GO:0005515(protein binding)	-	XP_026802068.1	4.6e-270	935.6	XP_026802068.1 MAGUK p55 subfamily member 7-like isoform X2 [Pangasianodon hypophthalmus]	Q8BVD5|MPP7_MOUSE	0	610	MAGUK p55 subfamily member 7 OS=Mus musculus OX=10090 GN=Mpp7 PE=1 SV=2
Chr01.1432	501	KOG0152	0	544	RNA processing and modification	-	-	GO:0005515(protein binding)	-	XP_027021901.1	2.9e-254	882.9	XP_027021901.1 WW domain-containing adapter protein with coiled-coil-like isoform X1 [Tachysurus fulvidraco]	Q7ZUK7|WAC_DANRE	5.28e-178	514	WW domain-containing adapter protein with coiled-coil OS=Danio rerio OX=7955 GN=waca PE=2 SV=1
Chr01.1433	255	-	-	-	-	GO:0030512(negative regulation of transforming growth factor beta receptor signaling pathway),GO:0090263(positive regulation of canonical Wnt signaling pathway)	-	-	K10162 BAMBI; BMP and activin membrane-bound inhibitor	XP_027021903.1	7.4e-145	518.5	XP_027021903.1 BMP and activin membrane-bound inhibitor homolog [Tachysurus fulvidraco]	Q8HYZ0|BAMBI_SHEEP	1.21e-113	329	BMP and activin membrane-bound inhibitor homolog OS=Ovis aries OX=9940 GN=BAMBI PE=2 SV=1
Chr01.1434	97	-	-	-	-	-	-	-	-	-	-	-	-	-	-	-	-
Chr01.1435	115	-	-	-	-	-	-	-	-	-	-	-	-	-	-	-	-
Chr01.1436	382	KOG3656	8.67e-59	197	General function prediction only	GO:0007186(G-protein coupled receptor signaling pathway)	GO:0016021(integral component of membrane)	GO:0004930(G-protein coupled receptor activity)	K04256 OPN3; c-opsin	XP_027014049.1	3.8e-206	722.6	XP_027014049.1 LOW QUALITY PROTEIN: vertebrate ancient opsin-like [Tachysurus fulvidraco]	P51476|OPSP_COLLI	2.5e-66	217	Pinopsin OS=Columba livia OX=8932 PE=1 SV=1
Chr01.1437	1061	KOG0199	0	1273	Signal transduction mechanisms	GO:0006468(protein phosphorylation)	-	GO:0005515(protein binding),GO:0004713(protein tyrosine kinase activity),GO:0004672(protein kinase activity),GO:0005524(ATP binding)	K08886 TNK2, ACK1; activated CDC42 kinase 1 [EC:2.7.10.2 2.7.11.1]	XP_027014055.1	0	2095.5	XP_027014055.1 activated CDC42 kinase 1 isoform X4 [Tachysurus fulvidraco]	O54967|ACK1_MOUSE	0	1305	Activated CDC42 kinase 1 OS=Mus musculus OX=10090 GN=Tnk2 PE=1 SV=2
Chr01.1438	156	-	-	-	-	-	-	-	-	-	-	-	-	-	-	-	-
Chr01.1439	1593	KOG2195	0	583	Inorganic ion transport and metabolism; General function prediction only; Posttranslational modification, protein turnover, chaperones	-	-	-	K06503 TFRC, CD71; transferrin receptor	XP_027014062.1	0	1400.6	XP_027014062.1 transferrin receptor protein 1-like [Tachysurus fulvidraco]	Q9GLD3|TFR1_CANLF	0	602	Transferrin receptor protein 1 OS=Canis lupus familiaris OX=9615 GN=TFRC PE=1 SV=1
Chr01.144	563	KOG1456	0	800	RNA processing and modification	GO:0006397(mRNA processing)	GO:0005634(nucleus)	GO:0003676(nucleic acid binding),GO:0003723(RNA binding)	K13159 HNRNPL; heterogeneous nuclear ribonucleoprotein L	XP_027008906.1	4.4e-307	1058.5	XP_027008906.1 heterogeneous nuclear ribonucleoprotein L-like [Tachysurus fulvidraco]	Q8WVV9|HNRLL_HUMAN	0	800	Heterogeneous nuclear ribonucleoprotein L-like OS=Homo sapiens OX=9606 GN=HNRNPLL PE=1 SV=1
Chr01.1440	113	-	-	-	-	-	-	-	-	XP_027013970.1	3.3e-36	156.4	XP_027013970.1 uncharacterized protein NCBP2-AS2 [Tachysurus fulvidraco]	Q69YL0|NCAS2_HUMAN	6.57e-14	65.1	Protein NCBP2AS2 OS=Homo sapiens OX=9606 GN=NCBP2AS2 PE=1 SV=1
Chr01.1441	928	KOG0708	0	1491	Nucleotide transport and metabolism	-	-	GO:0005515(protein binding)	K12076 DLG1; disks large protein 1	XP_027013951.1	0	1768.4	XP_027013951.1 disks large homolog 1 isoform X14 [Tachysurus fulvidraco]	Q28C55|DLG1_XENTR	0	1473	Disks large homolog 1 OS=Xenopus tropicalis OX=8364 GN=dlg1 PE=2 SV=1
Chr01.1442	107	-	-	-	-	-	-	-	K13784 PTMA; prothymosin alpha	-	-	-	-	Q6NV32|PTMAA_DANRE	9.07e-08	49.3	Prothymosin alpha-A OS=Danio rerio OX=7955 GN=ptmaa PE=2 SV=1
Chr01.1443	303	KOG3090	1.5e-175	488	Posttranslational modification, protein turnover, chaperones	-	GO:0016020(membrane)	-	K17081 PHB2; prohibitin 2	XP_027014099.1	2e-157	560.5	XP_027014099.1 prohibitin-2 isoform X1 [Tachysurus fulvidraco]	O35129|PHB2_MOUSE	6.38e-175	488	Prohibitin-2 OS=Mus musculus OX=10090 GN=Phb2 PE=1 SV=1
Chr01.1444	68	-	-	-	-	-	-	-	-	-	-	-	-	-	-	-	-
Chr01.1445	613	KOG1125	0	634	General function prediction only	-	-	GO:0005515(protein binding)	K13342 PEX5, PXR1; peroxin-5	XP_027013986.1	3.6e-307	1058.9	XP_027013986.1 PEX5-related protein-like isoform X1 [Tachysurus fulvidraco]	Q8IYB4|PEX5R_HUMAN	0	634	PEX5-related protein OS=Homo sapiens OX=9606 GN=PEX5L PE=1 SV=2
Chr01.1446	340	KOG0286	0	654	General function prediction only	-	-	GO:0005515(protein binding)	K04538 GNB4; guanine nucleotide-binding protein subunit beta-4	XP_026802097.1	3.3e-132	476.9	XP_026802097.1 guanine nucleotide-binding protein subunit beta-4-like [Pangasianodon hypophthalmus]	Q9HAV0|GBB4_HUMAN	0	654	Guanine nucleotide-binding protein subunit beta-4 OS=Homo sapiens OX=9606 GN=GNB4 PE=1 SV=3
Chr01.1447	292	-	-	-	-	-	-	GO:0005515(protein binding)	K21410 FAM132A; adipolin	XP_027014107.1	4.5e-138	496.1	XP_027014107.1 erythroferrone-like [Tachysurus fulvidraco]	Q6PGN1|ERFE_MOUSE	1.32e-42	152	Erythroferrone OS=Mus musculus OX=10090 GN=Erfe PE=1 SV=1
Chr01.1448	179	KOG1718	4.82e-44	145	Defense mechanisms	GO:0016311(dephosphorylation),GO:0006470(protein dephosphorylation)	-	GO:0004725(protein tyrosine phosphatase activity),GO:0017017(MAP kinase tyrosine/serine/threonine phosphatase activity),GO:0008138(protein tyrosine/serine/threonine phosphatase activity),GO:0016791(phosphatase activity)	K14165 K14165; atypical dual specificity phosphatase [EC:3.1.3.16 3.1.3.48]	XP_027014007.1	2.8e-98	363.2	XP_027014007.1 dual specificity protein phosphatase 14-like [Tachysurus fulvidraco]	Q8VE01|DUS18_MOUSE	4.82e-44	147	Dual specificity protein phosphatase 18 OS=Mus musculus OX=10090 GN=Dusp18 PE=1 SV=1
Chr01.1449	223	-	-	-	-	GO:0016192(vesicle-mediated transport)	-	-	-	XP_027013974.1	6.5e-113	412.1	XP_027013974.1 vesicle transport protein SFT2C [Tachysurus fulvidraco]	Q9CSV6|SFT2C_MOUSE	1.36e-35	127	Vesicle transport protein SFT2C OS=Mus musculus OX=10090 GN=Sft2d3 PE=1 SV=2
Chr01.145	415	KOG2027	2.4e-141	409	Cytoskeleton	GO:0015031(protein transport)	-	-	K19476 IST1; vacuolar protein sorting-associated protein IST1	XP_027009009.1	1.7e-135	488	XP_027009009.1 IST1 homolog isoform X1 [Tachysurus fulvidraco]	P53990|IST1_HUMAN	1.02e-140	409	IST1 homolog OS=Homo sapiens OX=9606 GN=IST1 PE=1 SV=1
Chr01.1450	1055	KOG0284	0	1207	RNA processing and modification	-	-	GO:0005515(protein binding)	K15542 PFS2; polyadenylation factor subunit 2	XP_027013971.1	0	1473	XP_027013971.1 LOW QUALITY PROTEIN: pre-mRNA 3' end processing protein WDR33 [Tachysurus fulvidraco]	Q8K4P0|WDR33_MOUSE	0	1146	pre-mRNA 3' end processing protein WDR33 OS=Mus musculus OX=10090 GN=Wdr33 PE=1 SV=1
Chr01.1451	146	KOG1718	1e-27	102	Defense mechanisms	GO:0006470(protein dephosphorylation),GO:0016311(dephosphorylation)	-	GO:0008138(protein tyrosine/serine/threonine phosphatase activity),GO:0017017(MAP kinase tyrosine/serine/threonine phosphatase activity),GO:0016791(phosphatase activity)	K14165 K14165; atypical dual specificity phosphatase [EC:3.1.3.16 3.1.3.48]	XP_027013975.1	1.1e-73	281.2	XP_027013975.1 dual specificity phosphatase 28 isoform X1 [Tachysurus fulvidraco]	Q4G0W2|DUS28_HUMAN	8.17e-50	160	Dual specificity phosphatase 28 OS=Homo sapiens OX=9606 GN=DUSP28 PE=1 SV=1
Chr01.1452	872	-	-	-	-	GO:0006508(proteolysis)	GO:0005576(extracellular region)	GO:0004252(serine-type endopeptidase activity),GO:0005509(calcium ion binding)	K01344 PROC; protein C (activated) [EC:3.4.21.69]	XP_026885916.1	0	1115.5	XP_026885916.1 vitamin K-dependent protein C [Electrophorus electricus]	Q9GLP2|PROC_PIG	1.88e-115	362	Vitamin K-dependent protein C OS=Sus scrofa OX=9823 GN=PROC PE=2 SV=1
Chr01.1453	217	-	-	-	-	-	-	GO:0005515(protein binding)	K19479 COL10A; collagen, type X, alpha	XP_027014095.1	4.7e-60	236.5	XP_027014095.1 collagen alpha-1(X) chain-like [Tachysurus fulvidraco]	Q60994|ADIPO_MOUSE	4.81e-25	101	Adiponectin OS=Mus musculus OX=10090 GN=Adipoq PE=1 SV=2
Chr01.1454	318	KOG3865	3.54e-126	368	Signal transduction mechanisms	GO:0007165(signal transduction)	-	-	K19627 SAG; S-arrestin	XP_027014003.1	2.2e-170	603.6	XP_027014003.1 S-arrestin-like isoform X1 [Tachysurus fulvidraco]	Q4R562|ARRB1_MACFA	1.49e-125	368	Beta-arrestin-1 OS=Macaca fascicularis OX=9541 GN=ARRB1 PE=2 SV=1
Chr01.1455	217	-	-	-	-	-	GO:0016021(integral component of membrane)	-	K06087 CLDN; claudin	XP_027014006.1	1.2e-114	417.9	XP_027014006.1 claudin-15-like [Tachysurus fulvidraco]	Q9Z0S6|CLD10_MOUSE	1.21e-55	179	Claudin-10 OS=Mus musculus OX=10090 GN=Cldn10 PE=1 SV=2
Chr01.1456	303	-	-	-	-	-	-	GO:0005515(protein binding)	K05137 IL20RB; interleukin 20 receptor beta	XP_027013996.1	5.3e-150	535.8	XP_027013996.1 interleukin-20 receptor subunit beta isoform X1 [Tachysurus fulvidraco]	Q6UXL0|I20RB_HUMAN	2.59e-22	97.8	Interleukin-20 receptor subunit beta OS=Homo sapiens OX=9606 GN=IL20RB PE=1 SV=1
Chr01.1457	521	KOG3963	0	847	Signal transduction mechanisms	-	-	-	-	XP_027013994.1	3.5e-295	1018.8	XP_027013994.1 protein MB21D2 isoform X1 [Tachysurus fulvidraco]	Q8IYB1|M21D2_HUMAN	0	847	Protein MB21D2 OS=Homo sapiens OX=9606 GN=MB21D2 PE=1 SV=3
Chr01.1458	241	KOG3885	5.94e-160	444	Signal transduction mechanisms	-	-	GO:0008083(growth factor activity)	K22413 FGF11_12_13_14, FHF3_1_2_4; fibroblast growth factor 11/12/13/14	NP_001071250.1	1.9e-126	457.2	NP_001071250.1 fibroblast growth factor 12 [Danio rerio]	P61150|FGF12_RAT	2.52e-159	444	Fibroblast growth factor 12 OS=Rattus norvegicus OX=10116 GN=Fgf12 PE=1 SV=1
Chr01.1459	160	-	-	-	-	-	-	-	-	XP_026072382.1	5.2e-56	222.6	XP_026072382.1 uncharacterized protein LOC113052213 [Carassius auratus]	-	-	-	-
Chr01.146	984	KOG3599	1.67e-122	390	Inorganic ion transport and metabolism; Signal transduction mechanisms	GO:0055114(oxidation-reduction process)	-	GO:0005515(protein binding),GO:0004096(catalase activity),GO:0020037(heme binding)	K04988 PKD1L2; polycystin 1L2	XP_027009021.1	0	1559.3	XP_027009021.1 polycystic kidney disease protein 1-like 2 isoform X1 [Tachysurus fulvidraco]	Q7TN88|PK1L2_MOUSE	2.18e-123	419	Polycystic kidney disease protein 1-like 2 OS=Mus musculus OX=10090 GN=Pkd1l2 PE=2 SV=1
Chr01.1460	147	-	-	-	-	-	-	-	-	XP_026072382.1	7.7e-54	215.3	XP_026072382.1 uncharacterized protein LOC113052213 [Carassius auratus]	-	-	-	-
Chr01.1461	231	-	-	-	-	-	-	-	-	XP_027014010.1	5.7e-96	355.9	XP_027014010.1 uncharacterized protein LOC113650120 isoform X2 [Tachysurus fulvidraco]	-	-	-	-
Chr01.1462	390	KOG3869	7.09e-71	229	Function unknown	-	-	-	-	XP_026887706.1	1.3e-108	398.7	XP_026887706.1 pre-mRNA-splicing factor CWC25 homolog [Electrophorus electricus]	Q9DBF7|CWC25_MOUSE	1.83e-70	230	Pre-mRNA-splicing factor CWC25 homolog OS=Mus musculus OX=10090 GN=Cwc25 PE=2 SV=2
Chr01.1463	105	-	-	-	-	-	GO:0005576(extracellular region)	GO:0005179(hormone activity)	-	XP_027014097.1	1.7e-50	203.8	XP_027014097.1 somatostatin-2 [Tachysurus fulvidraco]	P01172|SMS2_ICTPU	3.4e-65	194	Somatostatin-2 OS=Ictalurus punctatus OX=7998 GN=sst2 PE=1 SV=1
Chr01.1464	310	-	-	-	-	-	-	-	K22076 MFF; mitochondrial fission factor	XP_027013935.1	9.6e-139	498.4	XP_027013935.1 mitochondrial fission factor homolog A-like isoform X1 [Tachysurus fulvidraco]	Q503U3|MFFA_DANRE	2.79e-109	321	Mitochondrial fission factor homolog A OS=Danio rerio OX=7955 GN=zgc:110130 PE=2 SV=1
Chr01.1465	343	KOG3853	2.69e-160	454	Signal transduction mechanisms	GO:0046854(phosphatidylinositol phosphorylation),GO:0046855(inositol phosphate dephosphorylation)	-	-	K15759 IMPAD1, IMPA3; inositol monophosphatase 3 [EC:3.1.3.25 3.1.3.7]	XP_027014098.1	1.2e-185	654.4	XP_027014098.1 inositol monophosphatase 3 [Tachysurus fulvidraco]	Q2YDR3|IMPA3_DANRE	0	544	Inositol monophosphatase 3 OS=Danio rerio OX=7955 GN=impad1 PE=2 SV=1
Chr01.1466	263	-	-	-	-	GO:0007218(neuropeptide signaling pathway)	-	-	K18832 PENK; proenkephalin A	XP_027013998.1	3.2e-87	327	XP_027013998.1 proenkephalin-A-like isoform X1 [Tachysurus fulvidraco]	P0DP56|PENKV_MEIAT	6.21e-39	139	Proenkephalin-A OS=Meiacanthus atrodorsalis OX=1405650 PE=2 SV=1
Chr01.1467	310	KOG1201	2.29e-87	265	Secondary metabolites biosynthesis, transport and catabolism	-	-	GO:0016491(oxidoreductase activity)	K15734 SDR16C5; all-trans-retinol dehydrogenase (NAD+) [EC:1.1.1.105]	XP_027014101.1	3.1e-153	546.6	XP_027014101.1 short-chain dehydrogenase/reductase family 16C member 6-like [Tachysurus fulvidraco]	Q8N3Y7|RDHE2_HUMAN	7.55e-115	337	Epidermal retinol dehydrogenase 2 OS=Homo sapiens OX=9606 GN=SDR16C5 PE=2 SV=2
Chr01.1468	508	-	-	-	-	-	-	GO:0003676(nucleic acid binding),GO:0008270(zinc ion binding)	-	XP_027014090.1	2.4e-123	448	XP_027014090.1 uncharacterized protein LOC113650147 isoform X4 [Tachysurus fulvidraco]	-	-	-	-
Chr01.1469	302	-	-	-	-	-	-	-	-	-	-	-	-	-	-	-	-
Chr01.147	430	KOG1436	0	550	Nucleotide transport and metabolism	GO:0006207('de novo' pyrimidine nucleobase biosynthetic process),GO:0055114(oxidation-reduction process)	GO:0016020(membrane),GO:0005737(cytoplasm)	GO:0004152(dihydroorotate dehydrogenase activity),GO:0016627(oxidoreductase activity, acting on the CH-CH group of donors),GO:0003824(catalytic activity)	K00254 DHODH, pyrD; dihydroorotate dehydrogenase [EC:1.3.5.2]	XP_027009023.1	4.6e-224	782.3	XP_027009023.1 dihydroorotate dehydrogenase (quinone), mitochondrial isoform X1 [Tachysurus fulvidraco]	Q5E9W3|PYRD_BOVIN	0	559	Dihydroorotate dehydrogenase (quinone), mitochondrial OS=Bos taurus OX=9913 GN=DHODH PE=1 SV=1
Chr01.1470	710	KOG1362	0	792	Lipid transport and metabolism	-	-	-	K15377 SLC44A2_4_5; solute carrier family 44 (choline transporter-like protein), member 2/4/5	XP_027014085.1	0	1306.2	XP_027014085.1 choline transporter-like protein 5 [Tachysurus fulvidraco]	A5PMW0|CTL5A_DANRE	0	1142	Choline transporter-like protein 5-A (Fragment) OS=Danio rerio OX=7955 GN=slc44a5a PE=3 SV=1
Chr01.1471	339	KOG0490	9.77e-139	399	General function prediction only	GO:0006355(regulation of transcription, DNA-templated)	-	GO:0003677(DNA binding),GO:0043565(sequence-specific DNA binding)	K09375 LHX6_8; LIM homeobox protein 6/8	XP_027013992.1	1.1e-196	691	XP_027013992.1 LIM/homeobox protein Lhx8 isoform X2 [Tachysurus fulvidraco]	Q68G74|LHX8_HUMAN	0	514	LIM/homeobox protein Lhx8 OS=Homo sapiens OX=9606 GN=LHX8 PE=1 SV=2
Chr01.1472	255	KOG1228	1.43e-94	279	Function unknown	-	-	-	K15450 TYW3; tRNA wybutosine-synthesizing protein 3 [EC:2.1.1.282]	XP_027014084.1	2.9e-125	453.4	XP_027014084.1 tRNA wybutosine-synthesizing protein 3 homolog [Tachysurus fulvidraco]	Q6DHJ1|TYW3_DANRE	4.49e-122	350	tRNA wybutosine-synthesizing protein 3 homolog OS=Danio rerio OX=7955 GN=tyw3 PE=2 SV=1
Chr01.1473	354	KOG1198	3.74e-164	462	Energy production and conversion; General function prediction only	GO:0055114(oxidation-reduction process)	-	GO:0016491(oxidoreductase activity),GO:0008270(zinc ion binding)	K00344 qor, CRYZ; NADPH2:quinone reductase [EC:1.6.5.5]	XP_027014081.1	3.5e-177	626.3	XP_027014081.1 quinone oxidoreductase [Tachysurus fulvidraco]	Q08257|QOR_HUMAN	1.59e-163	462	Quinone oxidoreductase OS=Homo sapiens OX=9606 GN=CRYZ PE=1 SV=1
Chr01.1474	819	KOG0619	4.89e-18	89.7	General function prediction only	-	-	GO:0005515(protein binding)	-	XP_027014067.1	0	1137.1	XP_027014067.1 leucine-rich repeat-containing protein 53 [Tachysurus fulvidraco]	Q9BGY6|LRC53_MACFA	1.34e-54	200	Leucine-rich repeat-containing protein 53 OS=Macaca fascicularis OX=9541 GN=LRRC53 PE=2 SV=1
Chr01.1475	591	KOG3748	3.5e-42	151	Function unknown	-	-	-	-	XP_027014068.1	3.4e-310	1068.9	XP_027014068.1 protein FAM151A [Tachysurus fulvidraco]	A5PN38|F151A_DANRE	0	796	Protein FAM151A OS=Danio rerio OX=7955 GN=fam151a PE=3 SV=1
Chr01.1476	575	KOG2763	0	528	Lipid transport and metabolism	-	-	GO:0008289(lipid binding)	K12417 ACOT11; acyl-CoA thioesteraes 11 [EC:3.1.2.-]	XP_027014071.1	0	1131.7	XP_027014071.1 acyl-coenzyme A thioesterase 11 isoform X2 [Tachysurus fulvidraco]	Q8VHQ9|ACO11_MOUSE	0	736	Acyl-coenzyme A thioesterase 11 OS=Mus musculus OX=10090 GN=Acot11 PE=1 SV=1
Chr01.1477	386	KOG4594	0	542	Transcription ; General function prediction only; Replication, recombination and repair	-	-	GO:0005515(protein binding),GO:0003697(single-stranded DNA binding)	-	XP_027014078.1	8.6e-230	801.2	XP_027014078.1 single-stranded DNA-binding protein 3 isoform X1 [Tachysurus fulvidraco]	Q9D032|SSBP3_MOUSE	0	542	Single-stranded DNA-binding protein 3 OS=Mus musculus OX=10090 GN=Ssbp3 PE=1 SV=2
Chr01.1478	396	-	-	-	-	GO:0006412(translation)	GO:0005739(mitochondrion),GO:0005840(ribosome)	GO:0003735(structural constituent of ribosome)	K17418 MRPL37; large subunit ribosomal protein L37	XP_027014076.1	2.7e-226	789.6	XP_027014076.1 39S ribosomal protein L37, mitochondrial isoform X1 [Tachysurus fulvidraco]	Q5ZI69|RM37_CHICK	2.51e-156	450	39S ribosomal protein L37, mitochondrial OS=Gallus gallus OX=9031 GN=MRPL37 PE=2 SV=2
Chr01.1479	534	-	-	-	-	-	-	-	-	XP_027014075.1	0	1063.9	XP_027014075.1 CUB domain-containing protein 2 isoform X2 [Tachysurus fulvidraco]	Q8BQH6|CDCP2_MOUSE	4.07e-158	460	CUB domain-containing protein 2 OS=Mus musculus OX=10090 GN=Cdcp2 PE=2 SV=1
Chr01.148	336	KOG4219	2.52e-10	62.8	Signal transduction mechanisms	GO:0007186(G-protein coupled receptor signaling pathway)	GO:0016021(integral component of membrane)	GO:0004930(G-protein coupled receptor activity)	-	XP_027008875.1	2.6e-182	643.3	XP_027008875.1 adenosine receptor A3-like [Tachysurus fulvidraco]	Q923X5|TAA7D_RAT	2.94e-10	64.3	Trace amine-associated receptor 7d OS=Rattus norvegicus OX=10116 GN=Taar7d PE=3 SV=1
Chr01.1480	211	KOG1105	3.15e-90	265	Transcription	GO:0006351(transcription, DNA-templated)	GO:0005634(nucleus)	-	-	XP_027014044.1	5.9e-108	395.6	XP_027014044.1 transcription elongation factor A N-terminal and central domain-containing protein 2 [Tachysurus fulvidraco]	B0UYI1|TEAN2_DANRE	5.36e-108	311	Transcription elongation factor A N-terminal and central domain-containing protein 2 OS=Danio rerio OX=7955 GN=tceanc2 PE=3 SV=1
Chr01.1481	481	KOG1167	4.58e-166	482	Replication, recombination and repair	GO:0006468(protein phosphorylation)	-	GO:0004672(protein kinase activity),GO:0005524(ATP binding)	K02214 CDC7; cell division control protein 7 [EC:2.7.11.1]	XP_027014038.1	3.6e-262	909.1	XP_027014038.1 LOW QUALITY PROTEIN: cell division cycle 7-related protein kinase [Tachysurus fulvidraco]	O00311|CDC7_HUMAN	1.94e-165	482	Cell division cycle 7-related protein kinase OS=Homo sapiens OX=9606 GN=CDC7 PE=1 SV=1
Chr01.1482	589	-	-	-	-	-	-	-	-	XP_027014041.1	0	1084.3	XP_027014041.1 glomulin isoform X2 [Tachysurus fulvidraco]	Q92990|GLMN_HUMAN	0	554	Glomulin OS=Homo sapiens OX=9606 GN=GLMN PE=1 SV=2
Chr01.1483	582	KOG4780	2.95e-112	349	Function unknown	-	-	-	K20827 RPAP2; RNA polymerase II-associated protein 2 [EC:3.1.3.16]	XP_027014037.1	1.2e-267	927.5	XP_027014037.1 putative RNA polymerase II subunit B1 CTD phosphatase RPAP2 [Tachysurus fulvidraco]	B0UYH6|RPAP2_DANRE	0	587	Putative RNA polymerase II subunit B1 CTD phosphatase rpap2 OS=Danio rerio OX=7955 GN=rpap2 PE=3 SV=1
Chr01.1484	407	KOG1721	3.58e-132	387	General function prediction only	-	-	-	K09223 GFI1; growth factor independent 1	XP_027014000.1	4e-145	520	XP_027014000.1 zinc finger protein Gfi-1 [Tachysurus fulvidraco]	Q07120|GFI1_RAT	2.54e-141	412	Zinc finger protein Gfi-1 OS=Rattus norvegicus OX=10116 GN=Gfi1 PE=1 SV=1
Chr01.1485	66	-	-	-	-	-	-	-	-	-	-	-	-	-	-	-	-
Chr01.1486	249	KOG0875	3.04e-100	295	Translation, ribosomal structure and biogenesis	GO:0006412(translation)	GO:0005840(ribosome)	GO:0003735(structural constituent of ribosome),GO:0008097(5S rRNA binding)	K02932 RP-L5e, RPL5; large subunit ribosomal protein L5e	XP_027014115.1	4e-87	326.6	XP_027014115.1 60S ribosomal protein L5-A-like [Tachysurus fulvidraco]	P15125|RL5A_XENLA	6.92e-101	298	60S ribosomal protein L5-A OS=Xenopus laevis OX=8355 GN=rpl5-a PE=2 SV=2
Chr01.1487	428	-	-	-	-	-	-	-	-	XP_027014050.1	2.3e-236	823.2	XP_027014050.1 protein FAM69A-like [Tachysurus fulvidraco]	Q1RLQ5|DIK1A_DANRE	0	628	Divergent protein kinase domain 1A OS=Danio rerio OX=7955 GN=dipk1a PE=2 SV=1
Chr01.1488	589	KOG4323	0	716	General function prediction only	-	-	-	K11485 MTF2, PCL2; polycomb-like protein 2	XP_027013983.1	4.3e-289	998.8	XP_027013983.1 metal-response element-binding transcription factor 2 isoform X2 [Tachysurus fulvidraco]	Q5R7T9|MTF2_PONAB	0	716	Metal-response element-binding transcription factor 2 OS=Pongo abelii OX=9601 GN=MTF2 PE=2 SV=1
Chr01.1489	2086	KOG0443	0	935	Cytoskeleton	-	-	GO:0051015(actin filament binding)	-	XP_027014093.1	0	1420.6	XP_027014093.1 gelsolin-like [Tachysurus fulvidraco]	O93510|GELS_CHICK	0	946	Gelsolin OS=Gallus gallus OX=9031 GN=GSN PE=2 SV=1
Chr01.149	290	KOG3627	8.54e-30	117	Amino acid transport and metabolism	GO:0006508(proteolysis)	-	GO:0004252(serine-type endopeptidase activity)	-	XP_027008872.1	2.9e-161	573.2	XP_027008872.1 haptoglobin [Tachysurus fulvidraco]	O35086|HPT_MESAU	3.49e-34	130	Haptoglobin OS=Mesocricetus auratus OX=10036 GN=HP PE=2 SV=1
Chr01.1490	542	-	-	-	-	-	-	-	-	XP_026802137.1	0	1083.9	XP_026802137.1 protein wntless homolog [Pangasianodon hypophthalmus]	Q5ZLR1|WLS_CHICK	0	937	Protein wntless homolog OS=Gallus gallus OX=9031 GN=WLS PE=2 SV=1
Chr01.1491	492	-	-	-	-	GO:0002532(production of molecular mediator involved in inflammatory response)	GO:0016021(integral component of membrane)	GO:0005515(protein binding),GO:0004896(cytokine receptor activity)	K05071 IL4R, CD124; interleukin 4 receptor	XP_027014045.1	1.3e-238	830.9	XP_027014045.1 uncharacterized protein LOC113650130 isoform X1 [Tachysurus fulvidraco]	-	-	-	-
Chr01.1492	71	KOG4119	8.97e-36	116	Signal transduction mechanisms	GO:0007186(G-protein coupled receptor signaling pathway)	GO:0005834(heterotrimeric G-protein complex)	GO:0003924(GTPase activity)	K04347 GNG12; guanine nucleotide-binding protein G(I)/G(S)/G(O) subunit gamma-12	NP_001188232.1	6.4e-30	134.8	NP_001188232.1 guanine nucleotide-binding protein g(i)/g(s)/g(o) subunit gamma-12 [Ictalurus punctatus]	Q28024|GBG12_BOVIN	1.43e-36	120	Guanine nucleotide-binding protein G(I)/G(S)/G(O) subunit gamma-12 OS=Bos taurus OX=9913 GN=GNG12 PE=1 SV=2
Chr01.1493	158	-	-	-	-	-	-	-	K04402 GADD45; growth arrest and DNA-damage-inducible protein	XP_027013988.1	7.6e-84	315.1	XP_027013988.1 growth arrest and DNA damage-inducible protein GADD45 alpha-like [Tachysurus fulvidraco]	P24523|GA45A_CRIGR	1.37e-68	207	Growth arrest and DNA damage-inducible protein GADD45 alpha OS=Cricetulus griseus OX=10029 GN=GADD45A PE=2 SV=1
Chr01.1494	312	-	-	-	-	-	-	-	-	-	-	-	-	-	-	-	-
Chr01.1495	363	KOG0490	2.86e-131	382	General function prediction only	GO:0006355(regulation of transcription, DNA-templated)	-	GO:0003677(DNA binding),GO:0043565(sequence-specific DNA binding)	-	XP_027014011.1	4.1e-189	666	XP_027014011.1 LOW QUALITY PROTEIN: diencephalon/mesencephalon homeobox protein 1-A-like [Tachysurus fulvidraco]	Q8JI10|DMX1A_DANRE	0	563	Diencephalon/mesencephalon homeobox protein 1-A OS=Danio rerio OX=7955 GN=dmbx1a PE=2 SV=1
Chr01.1496	385	KOG2198	2.79e-148	426	Translation, ribosomal structure and biogenesis	-	-	GO:0008168(methyltransferase activity)	K21970 NSUN4; 5-methylcytosine rRNA methyltransferase NSUN4 [EC:2.1.1.-]	XP_027014105.1	1.1e-211	741.1	XP_027014105.1 5-methylcytosine rRNA methyltransferase NSUN4 [Tachysurus fulvidraco]	Q96CB9|NSUN4_HUMAN	1.18e-147	426	5-methylcytosine rRNA methyltransferase NSUN4 OS=Homo sapiens OX=9606 GN=NSUN4 PE=1 SV=2
Chr01.1497	95	KOG4763	3e-27	96.7	Energy production and conversion	GO:0006122(mitochondrial electron transport, ubiquinol to cytochrome c)	-	GO:0008121(ubiquinol-cytochrome-c reductase activity)	K00416 QCR6, UQCRH; ubiquinol-cytochrome c reductase subunit 6	XP_027014106.1	2.5e-29	133.3	XP_027014106.1 cytochrome b-c1 complex subunit 6, mitochondrial-like [Tachysurus fulvidraco]	P07919|QCR6_HUMAN	1.27e-26	96.7	Cytochrome b-c1 complex subunit 6, mitochondrial OS=Homo sapiens OX=9606 GN=UQCRH PE=1 SV=2
Chr01.1499	490	KOG3656	5.5e-110	336	General function prediction only	GO:0007186(G-protein coupled receptor signaling pathway)	GO:0016021(integral component of membrane)	GO:0004930(G-protein coupled receptor activity),GO:0004957(prostaglandin E receptor activity)	K04261 PTGER4; prostaglandin E receptor 4	XP_027014002.1	1.1e-266	924.1	XP_027014002.1 LOW QUALITY PROTEIN: prostaglandin E2 receptor EP4 subtype-like [Tachysurus fulvidraco]	Q28691|PE2R4_RABIT	8.46e-110	337	Prostaglandin E2 receptor EP4 subtype OS=Oryctolagus cuniculus OX=9986 GN=PTGER4 PE=2 SV=1
Chr01.15	304	-	-	-	-	-	-	-	-	XP_027033939.1	9.2e-110	402.1	XP_027033939.1 protein RIC-3-like [Tachysurus fulvidraco]	Q0VFF9|RIC3_XENTR	2.3e-15	79	Protein RIC-3 OS=Xenopus tropicalis OX=8364 GN=ric3 PE=2 SV=1
Chr01.150	262	KOG1584	2.52e-77	239	General function prediction only	-	-	GO:0008146(sulfotransferase activity)	K01015 SULT2B1; alcohol sulfotransferase [EC:2.8.2.2]	XP_027008870.1	3.4e-145	519.6	XP_027008870.1 sulfotransferase family cytosolic 2B member 1-like [Tachysurus fulvidraco]	O35400|ST2B1_MOUSE	9.61e-78	241	Sulfotransferase family cytosolic 2B member 1 OS=Mus musculus OX=10090 GN=Sult2b1 PE=2 SV=2
Chr01.1500	233	-	-	-	-	-	-	GO:0008083(growth factor activity)	-	XP_027014005.1	3.5e-109	399.8	XP_027014005.1 artemin-like [Tachysurus fulvidraco]	Q5T4W7|ARTN_HUMAN	8.37e-27	105	Artemin OS=Homo sapiens OX=9606 GN=ARTN PE=1 SV=1
Chr01.1501	449	KOG2692	3.19e-175	496	Carbohydrate transport and metabolism	GO:0006486(protein glycosylation)	-	GO:0008373(sialyltransferase activity)	K00781 SIAT6; neolactotetraosylceramide alpha-2,3-sialyltransferase (sialyltransferase 6) [EC:2.4.99.6]	XP_027014117.1	4.5e-214	749.2	XP_027014117.1 CMP-N-acetylneuraminate-beta-1,4-galactoside alpha-2,3-sialyltransferase-like isoform X2 [Tachysurus fulvidraco]	P61132|SIAT6_PANTR	1.35e-174	496	CMP-N-acetylneuraminate-beta-1,4-galactoside alpha-2,3-sialyltransferase OS=Pan troglodytes OX=9598 GN=ST3GAL3 PE=2 SV=1
Chr01.1502	1015	KOG0958	0	1091	Replication, recombination and repair	-	-	-	K06709 KDM4, JMJD2, JHDM3; jumonji domain-containing protein 2 [EC:1.14.11.-]	XP_027014034.1	0	2004.9	XP_027014034.1 lysine-specific demethylase 4A-like isoform X2 [Tachysurus fulvidraco]	Q9H3R0|KDM4C_HUMAN	0	1091	Lysine-specific demethylase 4C OS=Homo sapiens OX=9606 GN=KDM4C PE=1 SV=2
Chr01.1503	592	KOG4228	0	1184	Signal transduction mechanisms	GO:0006470(protein dephosphorylation),GO:0016311(dephosphorylation)	-	GO:0004725(protein tyrosine phosphatase activity),GO:0016791(phosphatase activity)	K05695 PTPRF, LAR; receptor-type tyrosine-protein phosphatase F [EC:3.1.3.48]	XP_027014020.1	0	1224.2	XP_027014020.1 receptor-type tyrosine-protein phosphatase F isoform X6 [Tachysurus fulvidraco]	A4IFW2|PTPRF_DANRE	0	1221	Receptor-type tyrosine-protein phosphatase F OS=Danio rerio OX=7955 GN=ptprf PE=2 SV=1
Chr01.1504	1271	KOG4228	0	1658	Signal transduction mechanisms	-	-	GO:0005515(protein binding)	K05695 PTPRF, LAR; receptor-type tyrosine-protein phosphatase F [EC:3.1.3.48]	XP_027014026.1	0	2410.9	XP_027014026.1 receptor-type tyrosine-protein phosphatase F isoform X12 [Tachysurus fulvidraco]	A4IFW2|PTPRF_DANRE	0	2117	Receptor-type tyrosine-protein phosphatase F OS=Danio rerio OX=7955 GN=ptprf PE=2 SV=1
Chr01.1505	120	-	-	-	-	-	-	-	-	-	-	-	-	-	-	-	-
Chr01.1506	174	-	-	-	-	-	-	-	-	-	-	-	-	-	-	-	-
Chr01.1507	154	-	-	-	-	-	-	-	-	-	-	-	-	-	-	-	-
Chr01.1508	331	KOG0774	0	565	Transcription	GO:0006355(regulation of transcription, DNA-templated)	GO:0005634(nucleus)	GO:0003677(DNA binding),GO:0003700(DNA-binding transcription factor activity),GO:0043565(sequence-specific DNA binding)	K09355 PBX1; pre-B-cell leukemia transcription factor 1	XP_027014110.1	1.3e-170	604.4	XP_027014110.1 pre-B-cell leukemia transcription factor 1-like isoform X3 [Tachysurus fulvidraco]	Q8QGC4|PBX1_XENLA	0	566	Pre-B-cell leukemia transcription factor 1 OS=Xenopus laevis OX=8355 GN=pbx1 PE=1 SV=1
Chr01.1509	87	-	-	-	-	-	-	-	-	-	-	-	-	-	-	-	-
Chr01.151	418	KOG4127	4.93e-172	488	Posttranslational modification, protein turnover, chaperones	GO:0006508(proteolysis)	-	GO:0016805(dipeptidase activity),GO:0008235(metalloexopeptidase activity),GO:0008239(dipeptidyl-peptidase activity)	K01273 DPEP; membrane dipeptidase [EC:3.4.13.19]	XP_027008838.1	6.9e-233	811.6	XP_027008838.1 LOW QUALITY PROTEIN: dipeptidase 1-like [Tachysurus fulvidraco]	P16444|DPEP1_HUMAN	2.09e-171	488	Dipeptidase 1 OS=Homo sapiens OX=9606 GN=DPEP1 PE=1 SV=3
Chr01.1510	403	KOG0683	0	634	Amino acid transport and metabolism	GO:0006542(glutamine biosynthetic process),GO:0006807(nitrogen compound metabolic process)	-	GO:0004356(glutamate-ammonia ligase activity),GO:0003824(catalytic activity)	K01915 glnA, GLUL; glutamine synthetase [EC:6.3.1.2]	XP_027016383.1	7.6e-205	718.4	XP_027016383.1 glutamine synthetase [Tachysurus fulvidraco]	Q8HZM5|GLNA_CANLF	0	638	Glutamine synthetase OS=Canis lupus familiaris OX=9615 GN=GLUL PE=1 SV=3
Chr01.1511	81	-	-	-	-	-	-	-	-	-	-	-	-	-	-	-	-
Chr01.1512	208	-	-	-	-	-	-	-	-	XP_027016325.1	8.9e-64	248.8	XP_027016325.1 uncharacterized protein tmem275 [Tachysurus fulvidraco]	A0A0U1RQ45|TM275_MOUSE	1.99e-33	120	Transmembrane protein 275 OS=Mus musculus OX=10090 GN=Tmem275 PE=3 SV=1
Chr01.1513	149	-	-	-	-	-	-	-	-	XP_027016430.1	2.2e-77	293.5	XP_027016430.1 kinocilin [Tachysurus fulvidraco]	Q307W7|KNCN_MOUSE	9.63e-23	89.7	Kinocilin OS=Mus musculus OX=10090 GN=Kncn PE=1 SV=1
Chr01.1514	315	KOG3071	5.05e-130	372	Lipid transport and metabolism	GO:0019367(fatty acid elongation, saturated fatty acid),GO:0042761(very long-chain fatty acid biosynthetic process)	GO:0005783(endoplasmic reticulum),GO:0016021(integral component of membrane)	GO:0009922(fatty acid elongase activity)	K10247 ELOVL1; elongation of very long chain fatty acids protein 1 [EC:2.3.1.199]	XP_027016316.1	1.4e-177	627.5	XP_027016316.1 elongation of very long chain fatty acids protein 1-like [Tachysurus fulvidraco]	Q9JLJ5|ELOV1_MOUSE	1.78e-129	373	Elongation of very long chain fatty acids protein 1 OS=Mus musculus OX=10090 GN=Elovl1 PE=1 SV=1
Chr01.1515	455	KOG0305	0	543	Cell cycle control, cell division, chromosome partitioning; Posttranslational modification, protein turnover, chaperones	-	-	GO:0005515(protein binding)	K03363 CDC20; cell division cycle 20, cofactor of APC complex	XP_027016311.1	4.9e-216	755.7	XP_027016311.1 cell division cycle protein 20 homolog isoform X2 [Tachysurus fulvidraco]	Q12834|CDC20_HUMAN	0	546	Cell division cycle protein 20 homolog OS=Homo sapiens OX=9606 GN=CDC20 PE=1 SV=2
Chr01.1516	923	KOG3837	0	545	General function prediction only	-	-	-	K18260 CC2D1; coiled-coil and C2 domain-containing protein 1	XP_027016352.1	0	1389.8	XP_027016352.1 coiled-coil and C2 domain-containing protein 1B-like isoform X1 [Tachysurus fulvidraco]	Q8BRN9|C2D1B_MOUSE	0	707	Coiled-coil and C2 domain-containing protein 1B OS=Mus musculus OX=10090 GN=Cc2d1b PE=1 SV=1
Chr01.1517	193	-	-	-	-	-	GO:0005576(extracellular region)	GO:0005179(hormone activity)	K06854 THPO; thrombopoietin	XP_026061889.1	4.7e-35	153.3	XP_026061889.1 uncharacterized protein LOC113045624 [Carassius auratus]	-	-	-	-
Chr01.1518	925	KOG0476	0	1125	Inorganic ion transport and metabolism	GO:0006821(chloride transport),GO:0055085(transmembrane transport)	GO:0016020(membrane)	GO:0005247(voltage-gated chloride channel activity)	K05011 CLCN2; chloride channel 2	XP_026802169.1	0	1525.8	XP_026802169.1 chloride channel protein 2-like isoform X1 [Pangasianodon hypophthalmus]	P51788|CLCN2_HUMAN	0	1124	Chloride channel protein 2 OS=Homo sapiens OX=9606 GN=CLCN2 PE=1 SV=2
Chr01.1519	280	-	-	-	-	-	-	-	-	XP_026993074.1	1.3e-99	368.2	XP_026993074.1 protein FAM131A-like [Tachysurus fulvidraco]	Q8BWU3|F131A_MOUSE	4.78e-63	205	Protein FAM131A OS=Mus musculus OX=10090 GN=Fam131a PE=2 SV=1
Chr01.152	549	KOG3713	1.93e-173	501	Inorganic ion transport and metabolism	GO:0051260(protein homooligomerization),GO:0006811(ion transport),GO:0055085(transmembrane transport),GO:0006813(potassium ion transport)	GO:0016020(membrane),GO:0008076(voltage-gated potassium channel complex)	GO:0005216(ion channel activity),GO:0005249(voltage-gated potassium channel activity)	K04903 KCNG4, KV6.4; potassium voltage-gated channel subfamily G member 4	XP_027009055.1	1.1e-299	1033.9	XP_027009055.1 potassium voltage-gated channel subfamily G member 4-like [Tachysurus fulvidraco]	Q8TDN1|KCNG4_HUMAN	8.19e-173	501	Potassium voltage-gated channel subfamily G member 4 OS=Homo sapiens OX=9606 GN=KCNG4 PE=1 SV=1
Chr01.1520	1674	KOG0401	0	1172	Translation, ribosomal structure and biogenesis	-	-	GO:0005515(protein binding),GO:0003723(RNA binding)	K03260 EIF4G; translation initiation factor 4G	XP_026993072.1	0	2253	XP_026993072.1 eukaryotic translation initiation factor 4 gamma 1-like isoform X3 [Tachysurus fulvidraco]	Q04637|IF4G1_HUMAN	0	1552	Eukaryotic translation initiation factor 4 gamma 1 OS=Homo sapiens OX=9606 GN=EIF4G1 PE=1 SV=4
Chr01.1521	684	-	-	-	-	-	GO:0005576(extracellular region),GO:0005615(extracellular space)	-	K14736 TF; transferrin	XP_026993075.1	0	1348.6	XP_026993075.1 LOW QUALITY PROTEIN: serotransferrin-2-like [Tachysurus fulvidraco]	P80429|TRFE2_SALSA	0	865	Serotransferrin-2 OS=Salmo salar OX=8030 GN=tf2 PE=1 SV=1
Chr01.1522	672	-	-	-	-	-	GO:0005576(extracellular region),GO:0005615(extracellular space)	-	K14736 TF; transferrin	XP_026993067.1	0	1216.1	XP_026993067.1 serotransferrin-2-like isoform X2 [Tachysurus fulvidraco]	P79819|TRFE_ORYLA	0	760	Serotransferrin OS=Oryzias latipes OX=8090 GN=tf PE=3 SV=1
Chr01.1523	511	KOG1364	8.15e-151	435	Posttranslational modification, protein turnover, chaperones	-	-	GO:0005515(protein binding)	-	XP_026993041.1	4.6e-231	805.8	XP_026993041.1 UBX domain-containing protein 7 isoform X2 [Tachysurus fulvidraco]	Q5REY7|UBXN7_PONAB	0	701	UBX domain-containing protein 7 OS=Pongo abelii OX=9601 GN=UBXN7 PE=2 SV=2
Chr01.1524	144	KOG3544	1.26e-66	219	Extracellular structures	-	-	GO:0005201(extracellular matrix structural constituent)	K19721 COL5AS; collagen, type V/XI/XXIV/XXVII, alpha	XP_027021859.1	1.2e-67	261.2	XP_027021859.1 collagen alpha-1(XI) chain-like isoform X2 [Tachysurus fulvidraco]	P12107|COBA1_HUMAN	5.83e-66	219	Collagen alpha-1(XI) chain OS=Homo sapiens OX=9606 GN=COL11A1 PE=1 SV=4
Chr01.1525	90	KOG0427	1.08e-35	119	Posttranslational modification, protein turnover, chaperones	-	-	-	K10688 UBE2W, UBC16; ubiquitin-conjugating enzyme E2 W [EC:2.3.2.25]	XP_026993052.1	2.8e-38	162.9	XP_026993052.1 ubiquitin-conjugating enzyme E2 W-like isoform X5 [Tachysurus fulvidraco]	Q4VBH4|UB2WA_DANRE	2.1e-35	120	Probable ubiquitin-conjugating enzyme E2 W-A OS=Danio rerio OX=7955 GN=ube2wa PE=2 SV=2
Chr01.1526	147	KOG0427	2.01e-62	189	Posttranslational modification, protein turnover, chaperones	-	-	-	K10688 UBE2W, UBC16; ubiquitin-conjugating enzyme E2 W [EC:2.3.2.25]	XP_026993053.1	1.4e-55	221.1	XP_026993053.1 ubiquitin-conjugating enzyme E2 W-like isoform X6 [Tachysurus fulvidraco]	B5DEI4|UBE2W_RAT	1.13e-62	192	Ubiquitin-conjugating enzyme E2 W OS=Rattus norvegicus OX=10116 GN=Ube2w PE=2 SV=1
Chr01.1527	119	KOG0427	7.02e-52	162	Posttranslational modification, protein turnover, chaperones	-	-	-	K10688 UBE2W, UBC16; ubiquitin-conjugating enzyme E2 W [EC:2.3.2.25]	XP_026993053.1	5.3e-45	185.7	XP_026993053.1 ubiquitin-conjugating enzyme E2 W-like isoform X6 [Tachysurus fulvidraco]	Q4VBH4|UB2WA_DANRE	1.58e-52	165	Probable ubiquitin-conjugating enzyme E2 W-A OS=Danio rerio OX=7955 GN=ube2wa PE=2 SV=2
Chr01.1528	433	KOG1084	1.4e-16	83.6	Transcription	-	-	GO:0004842(ubiquitin-protein transferase activity)	K22371 G2H3; G2/M phase-specific E3 ubiquitin-protein ligase [EC:2.3.2.26]	XP_026099810.1	2.1e-123	448	XP_026099810.1 G2/M phase-specific E3 ubiquitin-protein ligase-like [Carassius auratus]	Q5F4A1|G2E3_CHICK	9.73e-22	101	G2/M phase-specific E3 ubiquitin-protein ligase OS=Gallus gallus OX=9031 GN=G2E3 PE=2 SV=1
Chr01.1529	138	KOG0427	6.49e-63	190	Posttranslational modification, protein turnover, chaperones	-	-	-	K10688 UBE2W, UBC16; ubiquitin-conjugating enzyme E2 W [EC:2.3.2.25]	XP_026993053.1	2.9e-55	219.9	XP_026993053.1 ubiquitin-conjugating enzyme E2 W-like isoform X6 [Tachysurus fulvidraco]	B5DEI4|UBE2W_RAT	2.88e-63	193	Ubiquitin-conjugating enzyme E2 W OS=Rattus norvegicus OX=10116 GN=Ube2w PE=2 SV=1
Chr01.153	386	KOG2287	9.15e-70	226	Carbohydrate transport and metabolism	GO:0006486(protein glycosylation)	GO:0016020(membrane)	-	K07820 B3GALT2; beta-1,3-galactosyltransferase 2 [EC:2.4.1.86]	XP_026786356.1	2.5e-176	623.6	XP_026786356.1 beta-1,3-galactosyltransferase 1-like isoform X1 [Pangasianodon hypophthalmus]	Q5R5Y3|B3GT2_PONAB	7.97e-70	228	Beta-1,3-galactosyltransferase 2 OS=Pongo abelii OX=9601 GN=B3GALT2 PE=2 SV=1
Chr01.1530	345	KOG0531	2.15e-166	469	Signal transduction mechanisms	-	-	GO:0005515(protein binding)	K17550 PPP1R7, SDS22; protein phosphatase 1 regulatory subunit 7	XP_026801963.1	4.6e-41	174.1	XP_026801963.1 protein phosphatase 1 regulatory subunit 7 [Pangasianodon hypophthalmus]	Q32PL1|PP1R7_DANRE	0	598	Protein phosphatase 1 regulatory subunit 7 OS=Danio rerio OX=7955 GN=ppp1r7 PE=2 SV=1
Chr01.1531	504	KOG2517	1.77e-114	351	Carbohydrate transport and metabolism	GO:0005975(carbohydrate metabolic process)	-	GO:0016773(phosphotransferase activity, alcohol group as acceptor)	K19583 GK5; putative glycerol kinase 5 [EC:2.7.1.30]	XP_026887885.1	2.4e-240	836.6	XP_026887885.1 putative glycerol kinase 5 isoform X1 [Electrophorus electricus]	A0JPE9|GLPK5_DANRE	0	813	Putative glycerol kinase 5 OS=Danio rerio OX=7955 GN=gk5 PE=2 SV=1
Chr01.1532	1658	KOG2045	0	1009	Replication, recombination and repair; Cell cycle control, cell division, chromosome partitioning	GO:0000956(nuclear-transcribed mRNA catabolic process)	-	GO:0003676(nucleic acid binding),GO:0004527(exonuclease activity),GO:0008409(5'-3' exonuclease activity)	K12618 XRN1, SEP1, KEM1; 5'-3' exoribonuclease 1 [EC:3.1.13.-]	XP_026886879.1	0	2488	XP_026886879.1 5'-3' exoribonuclease 1 [Electrophorus electricus]	Q8IZH2|XRN1_HUMAN	0	2048	5'-3' exoribonuclease 1 OS=Homo sapiens OX=9606 GN=XRN1 PE=1 SV=1
Chr01.1533	271	-	-	-	-	-	-	-	-	XP_026995577.1	7.1e-114	415.6	XP_026995577.1 LOW QUALITY PROTEIN: uncharacterized protein LOC113638505 [Tachysurus fulvidraco]	-	-	-	-
Chr01.1534	148	KOG1777	3.78e-42	139	General function prediction only	-	-	GO:0005515(protein binding)	K10312 FBXO36; F-box protein 36	XP_026995560.1	3e-66	256.5	XP_026995560.1 F-box only protein 36-like isoform X2 [Tachysurus fulvidraco]	Q9CQ24|FBX36_MOUSE	1.42e-45	150	F-box only protein 36 OS=Mus musculus OX=10090 GN=Fbxo36 PE=1 SV=1
Chr01.1535	166	-	-	-	-	-	-	-	-	ROL47706.1	1.1e-24	118.6	ROL47706.1 hypothetical protein DPX16_0335 [Anabarilius grahami]	-	-	-	-
Chr01.1536	336	-	-	-	-	-	-	-	-	XP_026995577.1	1.8e-159	567.4	XP_026995577.1 LOW QUALITY PROTEIN: uncharacterized protein LOC113638505 [Tachysurus fulvidraco]	-	-	-	-
Chr01.1537	201	-	-	-	-	-	-	-	-	-	-	-	-	-	-	-	-
Chr01.1538	336	-	-	-	-	-	-	-	-	XP_026995577.1	5.1e-162	575.9	XP_026995577.1 LOW QUALITY PROTEIN: uncharacterized protein LOC113638505 [Tachysurus fulvidraco]	-	-	-	-
Chr01.1539	300	KOG1841	1.72e-90	294	Defense mechanisms	-	-	GO:0046872(metal ion binding)	K04679 MADHIP, SARA; MAD, mothers against decapentaplegic interacting protein	XP_027016336.1	3e-137	493.4	XP_027016336.1 LOW QUALITY PROTEIN: zinc finger FYVE domain-containing protein 9-like [Tachysurus fulvidraco]	O95405|ZFYV9_HUMAN	6.98e-90	295	Zinc finger FYVE domain-containing protein 9 OS=Homo sapiens OX=9606 GN=ZFYVE9 PE=1 SV=2
Chr01.154	272	-	-	-	-	-	-	-	K00355 NQO1; NAD(P)H dehydrogenase (quinone) [EC:1.6.5.2]	XP_027008826.1	1e-152	544.7	XP_027008826.1 NAD(P)H dehydrogenase [quinone] 1 [Tachysurus fulvidraco]	Q8CHK7|NQO1_CAVPO	6.52e-108	316	NAD(P)H dehydrogenase [quinone] 1 OS=Cavia porcellus OX=10141 GN=NQO1 PE=2 SV=1
Chr01.1540	204	-	-	-	-	-	-	-	K04679 MADHIP, SARA; MAD, mothers against decapentaplegic interacting protein	XP_027016336.1	5.8e-92	342.4	XP_027016336.1 LOW QUALITY PROTEIN: zinc finger FYVE domain-containing protein 9-like [Tachysurus fulvidraco]	-	-	-	-
Chr01.1541	76	-	-	-	-	-	-	-	-	-	-	-	-	-	-	-	-
Chr01.1542	294	-	-	-	-	-	-	-	-	XP_026995577.1	1.7e-132	477.6	XP_026995577.1 LOW QUALITY PROTEIN: uncharacterized protein LOC113638505 [Tachysurus fulvidraco]	-	-	-	-
Chr01.1543	271	-	-	-	-	-	-	-	-	XP_026995577.1	3.9e-112	409.8	XP_026995577.1 LOW QUALITY PROTEIN: uncharacterized protein LOC113638505 [Tachysurus fulvidraco]	-	-	-	-
Chr01.1544	147	KOG0986	1.94e-16	76.3	Signal transduction mechanisms	GO:0006468(protein phosphorylation)	-	GO:0004672(protein kinase activity),GO:0005524(ATP binding)	K00909 GRK1_7; rhodopsin kinase [EC:2.7.11.14]	XP_026995576.1	6.1e-35	152.5	XP_026995576.1 rhodopsin kinase [Tachysurus fulvidraco]	Q49HM9|GRK7A_DANRE	1.38e-29	115	Rhodopsin kinase 1 OS=Danio rerio OX=7955 GN=grk7a PE=1 SV=2
Chr01.1545	549	KOG0986	0	606	Signal transduction mechanisms	GO:0006468(protein phosphorylation),GO:0007165(signal transduction)	-	GO:0004674(protein serine/threonine kinase activity),GO:0005524(ATP binding),GO:0004672(protein kinase activity),GO:0004703(G-protein coupled receptor kinase activity)	K00909 GRK1_7; rhodopsin kinase [EC:2.7.11.14]	XP_026995576.1	0	1094.3	XP_026995576.1 rhodopsin kinase [Tachysurus fulvidraco]	Q49HM9|GRK7A_DANRE	0	871	Rhodopsin kinase 1 OS=Danio rerio OX=7955 GN=grk7a PE=1 SV=2
Chr01.1546	250	-	-	-	-	-	-	-	-	XP_026995577.1	3.6e-112	409.8	XP_026995577.1 LOW QUALITY PROTEIN: uncharacterized protein LOC113638505 [Tachysurus fulvidraco]	-	-	-	-
Chr01.1547	394	KOG0702	2.43e-110	335	Signal transduction mechanisms	-	-	GO:0005096(GTPase activator activity)	K15044 AGFG1; Arf-GAP domain and FG repeats-containing protein 1	XP_026995538.1	3.5e-218	762.7	XP_026995538.1 arf-GAP domain and FG repeat-containing protein 1-like isoform X1 [Tachysurus fulvidraco]	P52594|AGFG1_HUMAN	1.16e-109	335	Arf-GAP domain and FG repeat-containing protein 1 OS=Homo sapiens OX=9606 GN=AGFG1 PE=1 SV=2
Chr01.1548	344	KOG2519	1.13e-81	254	Replication, recombination and repair	-	-	GO:0004518(nuclease activity),GO:0016788(hydrolase activity, acting on ester bonds),GO:0003677(DNA binding),GO:0003824(catalytic activity)	K04799 FEN1, RAD2; flap endonuclease-1 [EC:3.-.-.-]	XP_026995561.1	1.1e-183	647.9	XP_026995561.1 probable flap endonuclease 1 homolog isoform X1 [Tachysurus fulvidraco]	B0UXL7|FEN1B_DANRE	2.78e-163	462	Probable flap endonuclease 1 homolog OS=Danio rerio OX=7955 GN=si:dkeyp-13a3.3 PE=2 SV=1
Chr01.1549	2570	KOG0890	0	3214	Chromatin structure and dynamics; Signal transduction mechanisms; Cell cycle control, cell division, chromosome partitioning; Replication, recombination and repair	-	-	GO:0005515(protein binding),GO:0016301(kinase activity),GO:0004674(protein serine/threonine kinase activity)	K06640 ATR; serine/threonine-protein kinase ATR [EC:2.7.11.1]	XP_026995564.1	0	4853.5	XP_026995564.1 LOW QUALITY PROTEIN: serine/threonine-protein kinase ATR [Tachysurus fulvidraco]	Q13535|ATR_HUMAN	0	3217	Serine/threonine-protein kinase ATR OS=Homo sapiens OX=9606 GN=ATR PE=1 SV=3
Chr01.155	522	-	-	-	-	-	-	-	-	XP_027008979.1	9.7e-293	1010.7	XP_027008979.1 LOW QUALITY PROTEIN: uncharacterized protein KIAA0895-like [Tachysurus fulvidraco]	Q810A5|K895L_MOUSE	0	554	Uncharacterized protein KIAA0895-like OS=Mus musculus OX=10090 GN=Kiaa0895l PE=2 SV=1
Chr01.1550	879	-	-	-	-	-	-	-	-	XP_026767157.1	0	1178.7	XP_026767157.1 APC membrane recruitment protein 3 [Pangasianodon hypophthalmus]	Q6NS69|AMER3_MOUSE	9.16e-63	229	APC membrane recruitment protein 3 OS=Mus musculus OX=10090 GN=Amer3 PE=2 SV=1
Chr01.1551	2750	KOG3519	0	846	Signal transduction mechanisms	GO:0035556(intracellular signal transduction)	-	GO:0005085(guanyl-nucleotide exchange factor activity),GO:0005515(protein binding)	K05769 ARHGEF4_29, ASEF1_2; Rho guanine nucleotide exchange factor 4/29	XP_026995546.1	0	4119.7	XP_026995546.1 uncharacterized protein LOC113638494 isoform X2 [Tachysurus fulvidraco]	Q9NR80|ARHG4_HUMAN	0	846	Rho guanine nucleotide exchange factor 4 OS=Homo sapiens OX=9606 GN=ARHGEF4 PE=1 SV=3
Chr01.1552	360	KOG3725	0	561	Signal transduction mechanisms	-	GO:0005737(cytoplasm)	GO:0005515(protein binding)	K11248 SH3GLB1; endophilin-B1	XP_026995554.1	2.1e-182	643.7	XP_026995554.1 endophilin-B1-like isoform X1 [Tachysurus fulvidraco]	Q5ZIR1|SHLB1_CHICK	0	572	Endophilin-B1 OS=Gallus gallus OX=9031 GN=SH3GLB1 PE=2 SV=1
Chr01.1553	284	KOG3512	2.93e-148	421	Signal transduction mechanisms	-	-	-	K07522 NTNG1; netrin-G1	XP_027034242.1	1.5e-146	524.2	XP_027034242.1 netrin-G1-like [Tachysurus fulvidraco]	Q9Y2I2|NTNG1_HUMAN	1.84e-145	422	Netrin-G1 OS=Homo sapiens OX=9606 GN=NTNG1 PE=1 SV=3
Chr01.1554	512	KOG2212	0	797	Carbohydrate transport and metabolism	GO:0005975(carbohydrate metabolic process)	-	GO:0003824(catalytic activity),GO:0043169(cation binding)	K01176 AMY, amyA, malS; alpha-amylase [EC:3.2.1.1]	XP_027021786.1	8.6e-312	1073.9	XP_027021786.1 pancreatic alpha-amylase-like [Tachysurus fulvidraco]	P00690|AMYP_PIG	0	797	Pancreatic alpha-amylase OS=Sus scrofa OX=9823 GN=AMY2 PE=1 SV=3
Chr01.1555	1802	KOG3544	0	1651	Extracellular structures	-	-	GO:0005201(extracellular matrix structural constituent)	K19721 COL5AS; collagen, type V/XI/XXIV/XXVII, alpha	XP_027021858.1	2.2e-227	795.4	XP_027021858.1 collagen alpha-1(XI) chain-like isoform X1 [Tachysurus fulvidraco]	Q61245|COBA1_MOUSE	0	1719	Collagen alpha-1(XI) chain OS=Mus musculus OX=10090 GN=Col11a1 PE=1 SV=2
Chr01.1556	293	KOG1639	4.72e-50	169	Lipid transport and metabolism	-	-	-	K10258 TER, TSC13, CER10; very-long-chain enoyl-CoA reductase [EC:1.3.1.93]	XP_027021854.1	9.4e-136	488.4	XP_027021854.1 very-long-chain enoyl-CoA reductase-like [Tachysurus fulvidraco]	Q9NZ01|TECR_HUMAN	2.82e-100	299	Very-long-chain enoyl-CoA reductase OS=Homo sapiens OX=9606 GN=TECR PE=1 SV=1
Chr01.1557	83	KOG1639	1.73e-40	131	Lipid transport and metabolism	GO:0006629(lipid metabolic process)	-	GO:0016627(oxidoreductase activity, acting on the CH-CH group of donors)	K10258 TER, TSC13, CER10; very-long-chain enoyl-CoA reductase [EC:1.3.1.93]	XP_027021854.1	5e-42	175.3	XP_027021854.1 very-long-chain enoyl-CoA reductase-like [Tachysurus fulvidraco]	Q64232|TECR_RAT	6.13e-40	136	Very-long-chain enoyl-CoA reductase OS=Rattus norvegicus OX=10116 GN=Tecr PE=1 SV=1
Chr01.1558	2287	KOG0059	0	2922	Lipid transport and metabolism; General function prediction only	-	-	GO:0005524(ATP binding),GO:0016887(ATPase activity)	K05644 ABCA4; ATP-binding cassette, subfamily A (ABC1), member 4	XP_027021855.1	0	4329.6	XP_027021855.1 LOW QUALITY PROTEIN: retinal-specific ATP-binding cassette transporter-like [Tachysurus fulvidraco]	O35600|ABCA4_MOUSE	0	2945	Retinal-specific phospholipid-transporting ATPase ABCA4 OS=Mus musculus OX=10090 GN=Abca4 PE=2 SV=1
Chr01.1559	1215	KOG1453	0	834	Signal transduction mechanisms	GO:0035556(intracellular signal transduction),GO:0007165(signal transduction)	-	-	K20644 ARHGAP29_45; Rho GTPase-activating protein 29/45	XP_026886675.1	0	1328.5	XP_026886675.1 rho GTPase-activating protein 29-like isoform X3 [Electrophorus electricus]	Q6PCS4|RHG29_DANRE	0	1395	Rho GTPase-activating protein 29 OS=Danio rerio OX=7955 GN=arhgap29 PE=2 SV=1
Chr01.156	354	KOG0668	0	563	Transcription; Signal transduction mechanisms; Cell cycle control, cell division, chromosome partitioning	GO:0006468(protein phosphorylation)	-	GO:0004672(protein kinase activity),GO:0005524(ATP binding)	K03097 CSNK2A; casein kinase II subunit alpha [EC:2.7.11.1]	XP_026786622.1	1.9e-191	673.7	XP_026786622.1 casein kinase II subunit alpha'-like [Pangasianodon hypophthalmus]	P21869|CSK22_CHICK	0	565	Casein kinase II subunit alpha' OS=Gallus gallus OX=9031 PE=2 SV=1
Chr01.1560	311	-	-	-	-	GO:0007596(blood coagulation)	GO:0016021(integral component of membrane)	GO:0005515(protein binding)	K03901 F3, CD142; coagulation factor III (tissue factor)	XP_026998130.1	2e-112	411	XP_026998130.1 tissue factor-like [Tachysurus fulvidraco]	P20352|TF_MOUSE	1.47e-32	125	Tissue factor OS=Mus musculus OX=10090 GN=F3 PE=1 SV=2
Chr01.1561	963	KOG0035	0	1611	Cytoskeleton	-	-	GO:0005515(protein binding),GO:0005509(calcium ion binding)	K05699 ACTN1_4; actinin alpha 1/4	XP_026998125.1	0	1776.5	XP_026998125.1 alpha-actinin-4 isoform X1 [Tachysurus fulvidraco]	A5D7D1|ACTN4_BOVIN	0	1612	Alpha-actinin-4 OS=Bos taurus OX=9913 GN=ACTN4 PE=2 SV=1
Chr01.1562	331	-	-	-	-	GO:0007186(G-protein coupled receptor signaling pathway)	GO:0016021(integral component of membrane)	GO:0004930(G-protein coupled receptor activity)	-	XP_026998275.1	3.5e-171	606.3	XP_026998275.1 G-protein coupled receptor 4-like [Tachysurus fulvidraco]	Q4KLH9|GPR4_RAT	2.68e-67	218	G-protein coupled receptor 4 OS=Rattus norvegicus OX=10116 GN=Gpr4 PE=2 SV=1
Chr01.1563	326	KOG3252	1.2e-138	392	Function unknown	-	GO:0000786(nucleosome),GO:0005737(cytoplasm),GO:0005852(eukaryotic translation initiation factor 3 complex)	GO:0003677(DNA binding),GO:0046982(protein heterodimerization activity),GO:0003743(translation initiation factor activity)	K15028 EIF3K; translation initiation factor 3 subunit K	XP_026998330.1	2.2e-125	454.1	XP_026998330.1 LOW QUALITY PROTEIN: eukaryotic translation initiation factor 3 subunit K [Tachysurus fulvidraco]	Q567V6|EIF3K_DANRE	7.45e-153	430	Eukaryotic translation initiation factor 3 subunit K OS=Danio rerio OX=7955 GN=eif3k PE=2 SV=1
Chr01.1564	733	KOG3523	0	604	Signal transduction mechanisms	-	-	GO:0005515(protein binding),GO:0005085(guanyl-nucleotide exchange factor activity)	K07525 NGEF, EPHEXIN, ARHGEF27; neuronal guanine nucleotide exchange factor	XP_026998316.1	0	1322	XP_026998316.1 ephexin-1 [Tachysurus fulvidraco]	Q8N5V2|NGEF_HUMAN	0	604	Ephexin-1 OS=Homo sapiens OX=9606 GN=NGEF PE=1 SV=2
Chr01.1565	316	-	-	-	-	GO:0007186(G-protein coupled receptor signaling pathway)	GO:0016021(integral component of membrane)	GO:0004930(G-protein coupled receptor activity)	-	XP_026998265.1	6.9e-169	598.6	XP_026998265.1 lysophosphatidic acid receptor 6-like [Tachysurus fulvidraco]	P32250|LPAR6_CHICK	4.97e-42	150	Lysophosphatidic acid receptor 6 OS=Gallus gallus OX=9031 GN=LPAR6 PE=1 SV=1
Chr01.1566	256	KOG4681	4.13e-73	225	Function unknown	-	-	-	K18265 ITM2C, BRI3; integral membrane protein 2C	XP_026998217.1	3.5e-139	499.6	XP_026998217.1 integral membrane protein 2C-like [Tachysurus fulvidraco]	Q9NQX7|ITM2C_HUMAN	1.75e-72	225	Integral membrane protein 2C OS=Homo sapiens OX=9606 GN=ITM2C PE=1 SV=1
Chr01.1567	726	KOG3713	4.32e-62	218	Inorganic ion transport and metabolism	GO:0051260(protein homooligomerization),GO:0006811(ion transport),GO:0055085(transmembrane transport),GO:0006813(potassium ion transport)	GO:0016020(membrane),GO:0008076(voltage-gated potassium channel complex)	GO:0005216(ion channel activity),GO:0005249(voltage-gated potassium channel activity),GO:0005085(guanyl-nucleotide exchange factor activity)	K04935 KCNV2, KV8.2; potassium channel subfamily V member 2	XP_026998294.1	1.2e-139	502.7	XP_026998294.1 potassium voltage-gated channel subfamily V member 2-like [Tachysurus fulvidraco]	Q8CFS6|KCNV2_MOUSE	9.04e-62	219	Potassium voltage-gated channel subfamily V member 2 OS=Mus musculus OX=10090 GN=Kcnv2 PE=2 SV=1
Chr01.1568	438	KOG2579	1.28e-102	312	General function prediction only	-	-	-	K08767 ANGPTL4, PGAR; angiopoietin-like 4	XP_026998312.1	7.2e-225	785	XP_026998312.1 angiopoietin-related protein 4 [Tachysurus fulvidraco]	Q2TNK5|ANGL4_PIG	6.08e-105	320	Angiopoietin-related protein 4 OS=Sus scrofa OX=9823 GN=ANGPTL4 PE=2 SV=2
Chr01.1569	425	-	-	-	-	-	-	-	-	XP_010867826.1	2.9e-13	82	XP_010867826.1 PREDICTED: proline-rich receptor-like protein kinase PERK2 [Esox lucius]	-	-	-	-
Chr01.157	585	KOG1721	0	745	General function prediction only	-	-	-	-	XP_027009043.1	1.2e-65	256.5	XP_027009043.1 zinc finger protein 319-like [Tachysurus fulvidraco]	Q9ERR8|ZN319_MOUSE	0	751	Zinc finger protein 319 OS=Mus musculus OX=10090 GN=Znf319 PE=2 SV=1
Chr01.158	926	KOG0231	0	692	General function prediction only	-	-	-	K19530 JPH; junctophilin	XP_027008867.1	5.7e-264	916	XP_027008867.1 junctophilin-3-like [Tachysurus fulvidraco]	Q9ET77|JPH3_MOUSE	0	698	Junctophilin-3 OS=Mus musculus OX=10090 GN=Jph3 PE=1 SV=1
Chr01.159	359	KOG2908	0	553	Posttranslational modification, protein turnover, chaperones	-	-	-	K03039 PSMD13, RPN9; 26S proteasome regulatory subunit N9	XP_026786151.1	5.4e-194	682.2	XP_026786151.1 26S proteasome non-ATPase regulatory subunit 13 [Pangasianodon hypophthalmus]	P84169|PSD13_CHICK	0	558	26S proteasome non-ATPase regulatory subunit 13 OS=Gallus gallus OX=9031 GN=PSMD13 PE=1 SV=1
Chr01.16	122	KOG0490	3.08e-81	236	General function prediction only	-	-	-	-	XP_026067625.1	3.9e-35	152.9	XP_026067625.1 rhombotin-1 isoform X1 [Carassius auratus]	Q8JFQ2|RBTN1_DANRE	1.15e-81	239	Rhombotin-1 OS=Danio rerio OX=7955 GN=lmo1 PE=2 SV=1
Chr01.160	359	KOG2682	8.64e-139	401	Transcription; Chromatin structure and dynamics	-	-	GO:0070403(NAD+ binding)	K11413 SIRT3, SIR2L3; NAD-dependent deacetylase sirtuin 3 [EC:3.5.1.-]	XP_027008856.1	2.1e-201	706.8	XP_027008856.1 NAD-dependent protein deacetylase sirtuin-3, mitochondrial isoform X2 [Tachysurus fulvidraco]	Q9NTG7|SIR3_HUMAN	3.66e-138	401	NAD-dependent protein deacetylase sirtuin-3, mitochondrial OS=Homo sapiens OX=9606 GN=SIRT3 PE=1 SV=2
Chr01.161	395	KOG3656	8.59e-82	257	General function prediction only	GO:0007186(G-protein coupled receptor signaling pathway),GO:0007195(adenylate cyclase-inhibiting dopamine receptor signaling pathway)	GO:0016021(integral component of membrane),GO:0005887(integral component of plasma membrane)	GO:0004930(G-protein coupled receptor activity),GO:0004952(dopamine neurotransmitter receptor activity)	K04147 DRD4; dopamine receptor D4	XP_027009001.1	4e-222	775.8	XP_027009001.1 D(4) dopamine receptor-like [Tachysurus fulvidraco]	Q6TLJ0|DRD4_MUSPF	2.52e-122	361	D(4) dopamine receptor OS=Mustela putorius furo OX=9669 GN=DRD4 PE=2 SV=1
Chr01.162	702	KOG3594	4.64e-51	189	Function unknown	GO:0007156(homophilic cell adhesion via plasma membrane adhesion molecules)	GO:0016020(membrane)	GO:0005509(calcium ion binding)	K16505 CDHR5, MUCDHL; cadherin-related family member 5	XP_027008844.1	0	1338.6	XP_027008844.1 cadherin-related family member 5 isoform X2 [Tachysurus fulvidraco]	Q9HBB8|CDHR5_HUMAN	1.04e-47	184	Cadherin-related family member 5 OS=Homo sapiens OX=9606 GN=CDHR5 PE=1 SV=3
Chr01.163	435	KOG3656	8.78e-115	345	General function prediction only	GO:0007186(G-protein coupled receptor signaling pathway)	GO:0016021(integral component of membrane)	GO:0004930(G-protein coupled receptor activity)	K08397 RXFP3, RLN3R1; relaxin family peptide receptor 3	XP_027009013.1	2.5e-185	653.7	XP_027009013.1 relaxin-3 receptor 1-like [Tachysurus fulvidraco]	Q8BGE9|RL3R1_MOUSE	9.29e-117	352	Relaxin-3 receptor 1 OS=Mus musculus OX=10090 GN=Rxfp3 PE=2 SV=1
Chr01.164	1650	KOG3538	0	1090	Posttranslational modification, protein turnover, chaperones	GO:0006508(proteolysis)	-	GO:0008237(metallopeptidase activity),GO:0004222(metalloendopeptidase activity),GO:0008233(peptidase activity)	K08622 ADAMTS7; a disintegrin and metalloproteinase with thrombospondin motifs 7 [EC:3.4.24.-]	XP_027009016.1	0	3208.7	XP_027009016.1 A disintegrin and metalloproteinase with thrombospondin motifs 7 isoform X2 [Tachysurus fulvidraco]	Q68SA9|ATS7_MOUSE	0	1518	A disintegrin and metalloproteinase with thrombospondin motifs 7 OS=Mus musculus OX=10090 GN=Adamts7 PE=1 SV=3
Chr01.165	532	KOG3646	0	778	Intracellular trafficking, secretion, and vesicular transport	GO:0006811(ion transport),GO:0034220(ion transmembrane transport)	GO:0016021(integral component of membrane),GO:0045211(postsynaptic membrane)	GO:0005230(extracellular ligand-gated ion channel activity),GO:0004888(transmembrane signaling receptor activity),GO:0005216(ion channel activity),GO:0022848(acetylcholine-gated cation-selective channel activity)	K04809 CHRNA7; nicotinic acetylcholine receptor alpha-7	XP_027009036.1	9.2e-291	1004.2	XP_027009036.1 neuronal acetylcholine receptor subunit alpha-7-like isoform X1 [Tachysurus fulvidraco]	P22770|ACHA7_CHICK	0	782	Neuronal acetylcholine receptor subunit alpha-7 OS=Gallus gallus OX=9031 GN=CHRNA7 PE=1 SV=1
Chr01.166	564	KOG2845	0	684	Transcription	GO:0006355(regulation of transcription, DNA-templated)	GO:0005634(nucleus)	GO:0008270(zinc ion binding)	-	XP_027008977.1	2.8e-269	932.9	XP_027008977.1 activating signal cointegrator 1 [Tachysurus fulvidraco]	Q15650|TRIP4_HUMAN	0	689	Activating signal cointegrator 1 OS=Homo sapiens OX=9606 GN=TRIP4 PE=1 SV=4
Chr01.167	1328	-	-	-	-	-	-	-	-	XP_027008934.1	0	1795.8	XP_027008934.1 zinc finger protein 609 isoform X4 [Tachysurus fulvidraco]	O15014|ZN609_HUMAN	0	1349	Zinc finger protein 609 OS=Homo sapiens OX=9606 GN=ZNF609 PE=1 SV=2
Chr01.168	342	KOG1032	2.65e-72	229	Function unknown	-	-	-	-	XP_026786456.1	1e-170	604.7	XP_026786456.1 GRAM domain-containing protein 2A-like isoform X1 [Pangasianodon hypophthalmus]	Q3V3G7|GRM2A_MOUSE	9.72e-76	238	GRAM domain-containing protein 2A OS=Mus musculus OX=10090 GN=Gramd2a PE=2 SV=1
Chr01.169	212	KOG3246	1.16e-92	271	General function prediction only	GO:0006508(proteolysis)	-	GO:0008234(cysteine-type peptidase activity)	K08597 SENP8, NEDP1, DEN1; sentrin-specific protease 8 [EC:3.4.22.68]	XP_027008982.1	7e-117	425.2	XP_027008982.1 sentrin-specific protease 8 [Tachysurus fulvidraco]	Q5FVJ8|SENP8_RAT	2.12e-96	282	Sentrin-specific protease 8 OS=Rattus norvegicus OX=10116 GN=Senp8 PE=2 SV=1
Chr01.17	177	-	-	-	-	-	-	-	-	-	-	-	-	P23253|TCNA_TRYCR	6.78e-09	57.8	Sialidase OS=Trypanosoma cruzi OX=5693 GN=TCNA PE=2 SV=1
Chr01.170	2532	KOG4229	0	1947	Cell motility	GO:0035556(intracellular signal transduction),GO:0007165(signal transduction)	GO:0016459(myosin complex)	GO:0003774(motor activity),GO:0005524(ATP binding),GO:0005515(protein binding)	K10360 MYO9; myosin IX	XP_027008980.1	0	4454.8	XP_027008980.1 LOW QUALITY PROTEIN: unconventional myosin-IXa [Tachysurus fulvidraco]	E7EZG2|MY9AA_DANRE	0	3787	Unconventional myosin-IXAa OS=Danio rerio OX=7955 GN=myo9aa PE=3 SV=1
Chr01.171	324	KOG3088	2.98e-140	401	Intracellular trafficking, secretion, and vesicular transport	GO:0015031(protein transport)	GO:0016021(integral component of membrane)	-	K19995 SCAMP; secretory carrier-associated membrane protein	XP_027008981.1	1.6e-141	507.7	XP_027008981.1 LOW QUALITY PROTEIN: secretory carrier-associated membrane protein 2-like [Tachysurus fulvidraco]	O15127|SCAM2_HUMAN	1.26e-139	401	Secretory carrier-associated membrane protein 2 OS=Homo sapiens OX=9606 GN=SCAMP2 PE=1 SV=2
Chr01.172	1428	KOG4221	0	1888	Signal transduction mechanisms	-	GO:0016021(integral component of membrane)	GO:0005515(protein binding)	K06766 NEO1; neogenin	XP_027008890.1	0	2545.8	XP_027008890.1 neogenin-like isoform X1 [Tachysurus fulvidraco]	Q90610|NEO1_CHICK	0	1942	Neogenin (Fragment) OS=Gallus gallus OX=9031 PE=2 SV=1
Chr01.173	133	KOG0187	7.45e-85	245	Translation, ribosomal structure and biogenesis	GO:0006412(translation)	GO:0005840(ribosome)	GO:0003735(structural constituent of ribosome)	K02962 RP-S17e, RPS17; small subunit ribosomal protein S17e	XP_027008901.1	5.5e-67	258.8	XP_027008901.1 40S ribosomal protein S17-like [Tachysurus fulvidraco]	Q6QAP7|RS17_PIG	1.36e-84	246	40S ribosomal protein S17 OS=Sus scrofa OX=9823 GN=RPS17 PE=1 SV=3
Chr01.174	452	KOG1165	0	690	Signal transduction mechanisms	GO:0006468(protein phosphorylation)	-	GO:0004672(protein kinase activity),GO:0005524(ATP binding),GO:0004674(protein serine/threonine kinase activity)	K08958 CSNK1G; casein kinase 1, gamma [EC:2.7.11.1]	XP_022525747.1	4.1e-247	859	XP_022525747.1 casein kinase I [Astyanax mexicanus]	A7E3X2|KC1G1_BOVIN	0	806	Casein kinase I isoform gamma-1 OS=Bos taurus OX=9913 GN=CSNK1G1 PE=2 SV=1
Chr01.175	92	-	-	-	-	-	-	-	-	-	-	-	-	-	-	-	-
Chr01.176	436	KOG2856	0	567	Cytoskeleton; Intracellular trafficking, secretion, and vesicular transport; Signal transduction mechanisms	-	-	GO:0005515(protein binding)	K20123 PACSIN; protein kinase C and casein kinase substrate in neurons protein	XP_027008814.1	9.1e-220	768.1	XP_027008814.1 protein kinase C and casein kinase substrate in neurons protein 3 [Tachysurus fulvidraco]	Q99JB8|PACN3_MOUSE	0	569	Protein kinase C and casein kinase II substrate protein 3 OS=Mus musculus OX=10090 GN=Pacsin3 PE=1 SV=1
Chr01.177	182	-	-	-	-	GO:0007165(signal transduction),GO:0042981(regulation of apoptotic process)	-	GO:0005515(protein binding)	K02373 FADD; FAS-associated death domain protein	XP_027008822.1	1.8e-89	334	XP_027008822.1 FAS-associated death domain protein [Tachysurus fulvidraco]	Q61160|FADD_MOUSE	9.1e-33	119	FAS-associated death domain protein OS=Mus musculus OX=10090 GN=Fadd PE=1 SV=1
Chr01.178	967	KOG2514	0	970	Function unknown	-	-	GO:0046983(protein dimerization activity)	K19496 ANO1, DOG1, TMEM16A; anoctamin-1	XP_027008995.1	0	1877.8	XP_027008995.1 anoctamin-1 isoform X2 [Tachysurus fulvidraco]	Q8BHY3|ANO1_MOUSE	0	1170	Anoctamin-1 OS=Mus musculus OX=10090 GN=Ano1 PE=1 SV=2
Chr01.179	204	-	-	-	-	GO:0042981(regulation of apoptotic process)	-	-	K02159 BAX; apoptosis regulator BAX	XP_026786427.1	8.9e-101	371.7	XP_026786427.1 apoptosis regulator BAX-like [Pangasianodon hypophthalmus]	Q07812|BAX_HUMAN	5.67e-39	135	Apoptosis regulator BAX OS=Homo sapiens OX=9606 GN=BAX PE=1 SV=1
Chr01.18	805	KOG0032	1.64e-132	405	Signal transduction mechanisms	GO:0006468(protein phosphorylation),GO:0007165(signal transduction)	GO:0016020(membrane)	GO:0004672(protein kinase activity),GO:0005524(ATP binding),GO:0003924(GTPase activity),GO:0005525(GTP binding)	K08813 STK33; serine/threonine kinase 33 [EC:2.7.11.1]	XP_027023775.1	3.5e-217	760.4	XP_027023775.1 serine/threonine-protein kinase 33 [Tachysurus fulvidraco]	Q924X7|STK33_MOUSE	2.65e-136	416	Serine/threonine-protein kinase 33 OS=Mus musculus OX=10090 GN=Stk33 PE=1 SV=2
Chr01.180	265	KOG3885	4.93e-85	255	Signal transduction mechanisms	-	-	GO:0008083(growth factor activity)	K04358 FGF; fibroblast growth factor	XP_027009007.1	1.1e-132	478	XP_027009007.1 fibroblast growth factor 3 [Tachysurus fulvidraco]	P48802|FGF3_DANRE	2.38e-119	344	Fibroblast growth factor 3 OS=Danio rerio OX=7955 GN=fgf3 PE=1 SV=1
Chr01.181	217	KOG3885	9.83e-70	213	Signal transduction mechanisms	-	-	GO:0008083(growth factor activity)	K04358 FGF; fibroblast growth factor	XP_027008871.1	9.2e-96	355.1	XP_027008871.1 fibroblast growth factor 4 [Tachysurus fulvidraco]	P48806|FGF4B_XENLA	5.65e-92	270	Fibroblast growth factor 4B OS=Xenopus laevis OX=8355 GN=fgf4-b PE=2 SV=1
Chr01.182	197	KOG3885	2.41e-41	140	Signal transduction mechanisms	-	-	GO:0008083(growth factor activity)	K22603 FGF19; fibroblast growth factor 19	XP_027009014.1	2.1e-107	393.7	XP_027009014.1 fibroblast growth factor 19 [Tachysurus fulvidraco]	O95750|FGF19_HUMAN	1.02e-40	140	Fibroblast growth factor 19 OS=Homo sapiens OX=9606 GN=FGF19 PE=1 SV=1
Chr01.183	143	KOG4595	9.14e-51	159	Function unknown	-	-	-	-	XP_027008853.1	2.5e-49	200.3	XP_027008853.1 protein LTO1 homolog [Tachysurus fulvidraco]	Q8WV07|LTO1_HUMAN	3.87e-50	159	Protein LTO1 homolog OS=Homo sapiens OX=9606 GN=LTO1 PE=1 SV=2
Chr01.184	388	KOG0656	2.12e-147	420	Cell cycle control, cell division, chromosome partitioning	-	GO:0042025(host cell nucleus)	-	K04503 CCND1; G1/S-specific cyclin-D1	XP_027008990.1	2.2e-161	573.9	XP_027008990.1 G1/S-specific cyclin-D1 [Tachysurus fulvidraco]	Q90459|CCND1_DANRE	0	567	G1/S-specific cyclin-D1 OS=Danio rerio OX=7955 GN=ccnd1 PE=2 SV=1
Chr01.185	93	-	-	-	-	-	-	-	-	-	-	-	-	-	-	-	-
Chr01.186	113	-	-	-	-	-	-	-	-	-	-	-	-	-	-	-	-
Chr01.187	109	-	-	-	-	-	-	-	-	-	-	-	-	-	-	-	-
Chr01.188	797	KOG2301	0	754	Inorganic ion transport and metabolism; Signal transduction mechanisms	GO:0006811(ion transport),GO:0055085(transmembrane transport)	GO:0016020(membrane)	GO:0005216(ion channel activity)	K14077 TPCN2; two pore calcium channel protein 2	XP_027009052.1	0	1470.3	XP_027009052.1 two pore calcium channel protein 2 isoform X3 [Tachysurus fulvidraco]	A0JMD4|TPC2_DANRE	0	1110	Two pore calcium channel protein 2 OS=Danio rerio OX=7955 GN=tpcn2 PE=2 SV=1
Chr01.189	701	KOG2303	0	1083	Coenzyme transport and metabolism; General function prediction only	GO:0009435(NAD biosynthetic process),GO:0006807(nitrogen compound metabolic process)	GO:0005737(cytoplasm)	GO:0003952(NAD+ synthase (glutamine-hydrolyzing) activity),GO:0004359(glutaminase activity),GO:0005524(ATP binding)	K01950 E6.3.5.1, NADSYN1, QNS1, nadE; NAD+ synthase (glutamine-hydrolysing) [EC:6.3.5.1]	XP_027009018.1	0	1438.3	XP_027009018.1 glutamine-dependent NAD(+) synthetase isoform X1 [Tachysurus fulvidraco]	Q5ZMA6|NADE_CHICK	0	1095	Glutamine-dependent NAD(+) synthetase OS=Gallus gallus OX=9031 GN=NADSYN1 PE=2 SV=1
Chr01.19	1054	KOG2177	5.1e-78	275	Posttranslational modification, protein turnover, chaperones	-	-	GO:0005515(protein binding),GO:0008270(zinc ion binding)	K12032 TRIM66; tripartite motif-containing protein 66	XP_026786426.1	0	1310	XP_026786426.1 tripartite motif-containing protein 66 [Pangasianodon hypophthalmus]	Q924W6|TRI66_MOUSE	8.89e-78	282	Tripartite motif-containing protein 66 OS=Mus musculus OX=10090 GN=Trim66 PE=1 SV=3
Chr01.190	546	KOG1435	0	712	Lipid transport and metabolism; Signal transduction mechanisms	GO:0055114(oxidation-reduction process),GO:0016126(sterol biosynthetic process)	GO:0016020(membrane)	GO:0016628(oxidoreductase activity, acting on the CH-CH group of donors, NAD or NADP as acceptor)	K00213 DHCR7; 7-dehydrocholesterol reductase [EC:1.3.1.21]	XP_027009040.1	2.8e-290	1002.7	XP_027009040.1 7-dehydrocholesterol reductase [Tachysurus fulvidraco]	Q7SXF1|DHCR7_DANRE	0	838	7-dehydrocholesterol reductase OS=Danio rerio OX=7955 GN=dhcr7 PE=2 SV=1
Chr01.191	616	KOG1565	0	704	Extracellular structures; Posttranslational modification, protein turnover, chaperones	GO:0006508(proteolysis)	GO:0031012(extracellular matrix)	GO:0004222(metalloendopeptidase activity),GO:0008270(zinc ion binding),GO:0008237(metallopeptidase activity)	K07995 MMP15; matrix metalloproteinase-15 (membrane-inserted) [EC:3.4.24.-]	XP_027008970.1	2.3e-253	880.2	XP_027008970.1 matrix metalloproteinase-15-like [Tachysurus fulvidraco]	O54732|MMP15_MOUSE	0	707	Matrix metalloproteinase-15 OS=Mus musculus OX=10090 GN=Mmp15 PE=2 SV=1
Chr01.192	1388	KOG4193	7.98e-51	197	Signal transduction mechanisms	GO:0007166(cell surface receptor signaling pathway),GO:0007186(G-protein coupled receptor signaling pathway)	GO:0016021(integral component of membrane)	GO:0004888(transmembrane signaling receptor activity),GO:0004930(G-protein coupled receptor activity)	K08463 ADGRG6, GPR126; adhesion G-protein coupled receptor G6	XP_027008923.1	3e-301	1040.4	XP_027008923.1 adhesion G-protein coupled receptor G5-like [Tachysurus fulvidraco]	Q86Y34|AGRG3_HUMAN	1.49e-58	215	Adhesion G protein-coupled receptor G3 OS=Homo sapiens OX=9606 GN=ADGRG3 PE=1 SV=1
Chr01.193	395	KOG4193	4.1e-48	169	Signal transduction mechanisms	GO:0007186(G-protein coupled receptor signaling pathway),GO:0007166(cell surface receptor signaling pathway)	GO:0016021(integral component of membrane)	GO:0004930(G-protein coupled receptor activity),GO:0004888(transmembrane signaling receptor activity)	K08451 ADGRG2, GPR64; adhesion G-protein coupled receptor G2	XP_027008869.1	3.3e-200	703	XP_027008869.1 adhesion G protein-coupled receptor G3-like [Tachysurus fulvidraco]	Q86Y34|AGRG3_HUMAN	1.45e-55	194	Adhesion G protein-coupled receptor G3 OS=Homo sapiens OX=9606 GN=ADGRG3 PE=1 SV=1
Chr01.194	467	KOG4193	1.09e-56	199	Signal transduction mechanisms	GO:0007186(G-protein coupled receptor signaling pathway),GO:0007166(cell surface receptor signaling pathway)	GO:0016021(integral component of membrane)	GO:0004930(G-protein coupled receptor activity),GO:0004888(transmembrane signaling receptor activity)	K08452 ADGRG3, GPR97; adhesion G-protein coupled receptor G3	XP_027009034.1	4.5e-241	839	XP_027009034.1 LOW QUALITY PROTEIN: adhesion G protein-coupled receptor G3-like [Tachysurus fulvidraco]	Q8R0T6|AGRG3_MOUSE	5.95e-70	234	Adhesion G protein-coupled receptor G3 OS=Mus musculus OX=10090 GN=Adgrg3 PE=2 SV=3
Chr01.195	289	-	-	-	-	-	-	-	-	XP_027009029.1	3.6e-71	273.9	XP_027009029.1 golgin subfamily A member 6-like protein 22 [Tachysurus fulvidraco]	-	-	-	-
Chr01.196	92	-	-	-	-	-	-	-	-	-	-	-	-	-	-	-	-
Chr01.197	1486	KOG2080	0	1505	Signal transduction mechanisms	-	-	GO:0005515(protein binding)	K20164 DENND5; DENN domain-containing protein 5	XP_027009026.1	0	2499.2	XP_027009026.1 DENN domain-containing protein 5A isoform X1 [Tachysurus fulvidraco]	Q6IQ26|DEN5A_HUMAN	0	2185	DENN domain-containing protein 5A OS=Homo sapiens OX=9606 GN=DENND5A PE=1 SV=2
Chr01.198	281	KOG3140	4.48e-157	440	Function unknown	-	-	-	-	XP_027009004.1	4.3e-146	522.7	XP_027009004.1 transmembrane protein 41B [Tachysurus fulvidraco]	A1A5V7|TM41B_DANRE	3.29e-173	482	Transmembrane protein 41B OS=Danio rerio OX=7955 GN=tmem41b PE=2 SV=1
Chr01.199	1039	KOG1991	0	1821	Nuclear structure; Intracellular trafficking, secretion, and vesicular transport	GO:0006886(intracellular protein transport)	-	GO:0008536(Ran GTPase binding)	K20223 IPO7, RANBP7; importin-7	XP_027008971.1	0	1935.6	XP_027008971.1 importin-7 isoform X1 [Tachysurus fulvidraco]	Q9EPL8|IPO7_MOUSE	0	1822	Importin-7 OS=Mus musculus OX=10090 GN=Ipo7 PE=1 SV=2
Chr01.2	256	-	-	-	-	-	-	-	-	XP_027027373.1	5.1e-45	186.8	XP_027027373.1 interferon-induced protein 44-like isoform X2 [Tachysurus fulvidraco]	Q8TCB0|IFI44_HUMAN	1.35e-08	58.5	Interferon-induced protein 44 OS=Homo sapiens OX=9606 GN=IFI44 PE=2 SV=2
Chr01.20	1119	KOG3569	0	1176	Signal transduction mechanisms	-	-	-	K20161 DENND2; DENN domain-containing protein 2	XP_026786055.1	0	1753	XP_026786055.1 suppression of tumorigenicity 5 protein [Pangasianodon hypophthalmus]	Q924W7|ST5_MOUSE	0	1214	Suppression of tumorigenicity 5 protein OS=Mus musculus OX=10090 GN=St5 PE=1 SV=1
Chr01.200	2085	KOG3599	2.42e-116	387	Inorganic ion transport and metabolism; Signal transduction mechanisms	-	GO:0016020(membrane)	GO:0005515(protein binding),GO:0005509(calcium ion binding)	K04988 PKD1L2; polycystin 1L2	XP_027008924.1	0	3701	XP_027008924.1 LOW QUALITY PROTEIN: polycystic kidney disease protein 1-like 2 [Tachysurus fulvidraco]	Q7Z442|PK1L2_HUMAN	0	788	Polycystic kidney disease protein 1-like 2 OS=Homo sapiens OX=9606 GN=PKD1L2 PE=1 SV=5
Chr01.201	530	KOG1285	0	640	Secondary metabolites biosynthesis, transport and catabolism	GO:0055114(oxidation-reduction process)	-	GO:0016702(oxidoreductase activity, acting on single donors with incorporation of molecular oxygen, incorporation of two atoms of oxygen)	K00515 BCMO1, BCDO1; beta-carotene 15,15'-dioxygenase [EC:1.13.11.63]	XP_027008829.1	6.5e-305	1051.2	XP_027008829.1 beta,beta-carotene 15,15'-dioxygenase-like isoform X1 [Tachysurus fulvidraco]	Q9I993|BCDO1_CHICK	0	671	Beta,beta-carotene 15,15'-dioxygenase OS=Gallus gallus OX=9031 GN=BCO1 PE=1 SV=1
Chr01.202	534	KOG1285	0	664	Secondary metabolites biosynthesis, transport and catabolism	GO:0055114(oxidation-reduction process)	-	GO:0016702(oxidoreductase activity, acting on single donors with incorporation of molecular oxygen, incorporation of two atoms of oxygen)	K00515 BCMO1, BCDO1; beta-carotene 15,15'-dioxygenase [EC:1.13.11.63]	XP_027009075.1	0	1078.9	XP_027009075.1 beta,beta-carotene 15,15'-dioxygenase-like [Tachysurus fulvidraco]	Q9I993|BCDO1_CHICK	0	682	Beta,beta-carotene 15,15'-dioxygenase OS=Gallus gallus OX=9031 GN=BCO1 PE=1 SV=1
Chr01.203	105	-	-	-	-	-	-	-	K22075 BOLA3; BolA-like protein 3	XP_027008832.1	6.7e-52	208.4	XP_027008832.1 bolA-like protein 3 [Tachysurus fulvidraco]	Q3SZ84|BOLA3_BOVIN	1.62e-42	137	BolA-like protein 3 OS=Bos taurus OX=9913 GN=BOLA3 PE=3 SV=1
Chr01.204	447	KOG1198	3.04e-168	480	Energy production and conversion; General function prediction only	GO:0055114(oxidation-reduction process)	-	GO:0016491(oxidoreductase activity)	-	XP_027008827.1	1.3e-176	624.8	XP_027008827.1 synaptic vesicle membrane protein VAT-1 homolog-like [Tachysurus fulvidraco]	Q80TB8|VAT1L_MOUSE	2.55e-168	482	Synaptic vesicle membrane protein VAT-1 homolog-like OS=Mus musculus OX=10090 GN=Vat1l PE=1 SV=2
Chr01.205	155	KOG4297	4.31e-74	221	Signal transduction mechanisms; Defense mechanisms	-	-	-	K17519 CLEC3A; C-type lectin domain family 3 member A	XP_027008913.1	2.9e-88	329.7	XP_027008913.1 C-type lectin domain family 3 member A isoform X2 [Tachysurus fulvidraco]	P26258|TETN_CARPZ	8.81e-77	228	Tetranectin-like protein OS=Carcharhinus perezii OX=303935 PE=1 SV=1
Chr01.206	1332	KOG4598	0	601	Posttranslational modification, protein turnover, chaperones	GO:0016579(protein deubiquitination),GO:0006511(ubiquitin-dependent protein catabolic process)	-	GO:0005515(protein binding),GO:0036459(thiol-dependent ubiquitinyl hydrolase activity)	K11857 USP47; ubiquitin carboxyl-terminal hydrolase 47 [EC:3.4.19.12]	XP_027008907.1	0	2473.4	XP_027008907.1 ubiquitin carboxyl-terminal hydrolase 47 isoform X1 [Tachysurus fulvidraco]	Q96K76|UBP47_HUMAN	0	2142	Ubiquitin carboxyl-terminal hydrolase 47 OS=Homo sapiens OX=9606 GN=USP47 PE=1 SV=3
Chr01.207	298	KOG1218	1.49e-31	118	Signal transduction mechanisms	GO:0007275(multicellular organism development),GO:0030178(negative regulation of Wnt signaling pathway)	GO:0005576(extracellular region)	-	-	XP_027008889.1	5.4e-163	578.9	XP_027008889.1 LOW QUALITY PROTEIN: dickkopf-related protein 3 [Tachysurus fulvidraco]	Q90839|DKK3_CHICK	1.74e-48	167	Dickkopf-related protein 3 OS=Gallus gallus OX=9031 GN=DKK3 PE=2 SV=1
Chr01.208	944	KOG1700	0	1131	Cytoskeleton; Signal transduction mechanisms	-	-	GO:0005515(protein binding),GO:0071949(FAD binding)	K19947 MICAL; F-actin monooxygenase [EC:1.14.13.225]	XP_027008953.1	0	1800.4	XP_027008953.1 LOW QUALITY PROTEIN: F-actin-monooxygenase MICAL2 [Tachysurus fulvidraco]	D4A1F2|MICA2_RAT	0	1239	[F-actin]-monooxygenase MICAL2 OS=Rattus norvegicus OX=10116 GN=Mical2 PE=3 SV=1
Chr01.209	107	-	-	-	-	-	-	-	-	-	-	-	-	-	-	-	-
Chr01.21	190	KOG4007	3.82e-86	253	Function unknown	-	GO:0016021(integral component of membrane)	-	-	XP_026992405.1	5.2e-95	352.4	XP_026992405.1 transmembrane protein 9B [Tachysurus fulvidraco]	Q9JJR8|TMM9B_MOUSE	3.85e-88	259	Transmembrane protein 9B OS=Mus musculus OX=10090 GN=Tmem9b PE=1 SV=1
Chr01.210	372	KOG3631	0	679	Cytoskeleton	GO:0007155(cell adhesion),GO:0031532(actin cytoskeleton reorganization)	-	GO:0005515(protein binding),GO:0003779(actin binding)	K06275 PARV; parvin	XP_026867340.1	3.1e-192	676.4	XP_026867340.1 alpha-parvin isoform X1 [Electrophorus electricus]	Q9NVD7|PARVA_HUMAN	0	679	Alpha-parvin OS=Homo sapiens OX=9606 GN=PARVA PE=1 SV=1
Chr01.211	76	-	-	-	-	-	-	-	-	-	-	-	-	-	-	-	-
Chr01.212	142	-	-	-	-	-	-	-	-	-	-	-	-	-	-	-	-
Chr01.213	486	KOG3841	0	788	Transcription	GO:0035329(hippo signaling),GO:0006355(regulation of transcription, DNA-templated)	-	GO:0003700(DNA-binding transcription factor activity)	K09448 TEAD; transcriptional enhancer factor	XP_027008880.1	2.2e-230	803.5	XP_027008880.1 transcriptional enhancer factor TEF-1 isoform X3 [Tachysurus fulvidraco]	P28347|TEAD1_HUMAN	0	815	Transcriptional enhancer factor TEF-1 OS=Homo sapiens OX=9606 GN=TEAD1 PE=1 SV=2
Chr01.214	454	KOG1574	2.01e-114	348	Extracellular structures	GO:0007165(signal transduction)	-	-	K09856 RASSF9_10; Ras association domain-containing protein 9/10	XP_027008852.1	8.8e-234	814.7	XP_027008852.1 ras association domain-containing protein 10 [Tachysurus fulvidraco]	B1A193|RASFA_XENLA	2.43e-141	415	Ras association domain-containing protein 10 OS=Xenopus laevis OX=8355 GN=rassf10 PE=2 SV=1
Chr01.215	84	-	-	-	-	-	-	-	-	-	-	-	-	-	-	-	-
Chr01.216	628	KOG3561	0	1056	Transcription	GO:0006355(regulation of transcription, DNA-templated)	GO:0005634(nucleus),GO:0005667(transcription factor complex),GO:0005737(cytoplasm)	GO:0046983(protein dimerization activity),GO:0003700(DNA-binding transcription factor activity)	K02296 ARNTL, BMAL1, CYC; aryl hydrocarbon receptor nuclear translocator-like protein 1	XP_027008940.1	0	1195.3	XP_027008940.1 aryl hydrocarbon receptor nuclear translocator-like protein 1 isoform X1 [Tachysurus fulvidraco]	Q6YGZ5|BMAL1_TYTAL	0	1069	Aryl hydrocarbon receptor nuclear translocator-like protein 1 OS=Tyto alba OX=56313 GN=ARNTL PE=2 SV=1
Chr01.217	426	KOG3840	1.44e-146	425	General function prediction only	-	-	GO:0005515(protein binding)	K10482 BTBD10; BTB/POZ domain-containing protein 10	XP_027008946.1	2.2e-242	843.2	XP_027008946.1 BTB/POZ domain-containing protein 10 [Tachysurus fulvidraco]	Q80X66|BTBDA_MOUSE	0	662	BTB/POZ domain-containing protein 10 OS=Mus musculus OX=10090 GN=Btbd10 PE=1 SV=1
Chr01.218	716	KOG1721	3.23e-97	330	General function prediction only	-	-	-	-	XP_027008975.1	3.8e-183	647.1	XP_027008975.1 zinc finger protein 710-like isoform X1 [Tachysurus fulvidraco]	Q3U288|ZN710_MOUSE	0	593	Zinc finger protein 710 OS=Mus musculus OX=10090 GN=Znf710 PE=2 SV=1
Chr01.219	204	KOG1693	6.16e-86	254	Intracellular trafficking, secretion, and vesicular transport	-	-	-	K20350 TMED3; p24 family protein gamma-4	XP_027008813.1	7.5e-108	395.2	XP_027008813.1 transmembrane emp24 domain-containing protein 3-like [Tachysurus fulvidraco]	Q6AY25|TMED3_RAT	1.47e-86	257	Transmembrane emp24 domain-containing protein 3 OS=Rattus norvegicus OX=10116 GN=Tmed3 PE=1 SV=1
Chr01.22	1098	KOG1217	0	1222	Signal transduction mechanisms	-	-	GO:0005509(calcium ion binding)	-	XP_026992391.1	0	1385.5	XP_026992391.1 signal peptide, CUB and EGF-like domain-containing protein 2 isoform X1 [Tachysurus fulvidraco]	Q5G872|SCUB2_DANRE	0	1556	Signal peptide, CUB and EGF-like domain-containing protein 2 OS=Danio rerio OX=7955 GN=scube2 PE=2 SV=1
Chr01.220	567	KOG3530	4.72e-81	266	General function prediction only	-	GO:0005856(cytoskeleton)	GO:0008092(cytoskeletal protein binding)	-	XP_027008825.1	0	1109.7	XP_027008825.1 FERM domain-containing protein 5 isoform X2 [Tachysurus fulvidraco]	Q7Z6J6|FRMD5_HUMAN	0	817	FERM domain-containing protein 5 OS=Homo sapiens OX=9606 GN=FRMD5 PE=1 SV=1
Chr01.221	165	KOG0583	3.64e-32	118	Signal transduction mechanisms	GO:0006468(protein phosphorylation)	-	GO:0004672(protein kinase activity),GO:0005524(ATP binding)	K04702 PIM1; proto-oncogene serine/threonine-protein kinase Pim-1 [EC:2.7.11.1]	XP_026768617.1	1.1e-43	181.8	XP_026768617.1 CBL-interacting serine/threonine-protein kinase 25-like [Pangasianodon hypophthalmus]	Q9YHZ5|PIM2_DANRE	9.52e-33	121	Serine/threonine-protein kinase pim-2 OS=Danio rerio OX=7955 GN=pim2 PE=2 SV=2
Chr01.222	673	KOG0583	1.37e-71	236	Signal transduction mechanisms	GO:0006468(protein phosphorylation)	-	GO:0005524(ATP binding),GO:0004672(protein kinase activity)	K04702 PIM1; proto-oncogene serine/threonine-protein kinase Pim-1 [EC:2.7.11.1]	XP_027008862.1	0	1245	XP_027008862.1 uncharacterized protein LOC113646659 isoform X1 [Tachysurus fulvidraco]	Q9N0P9|PIM1_BOVIN	6.32e-72	238	Serine/threonine-protein kinase pim-1 OS=Bos taurus OX=9913 GN=PIM1 PE=2 SV=1
Chr01.223	535	KOG0583	7.46e-72	233	Signal transduction mechanisms	GO:0006468(protein phosphorylation)	-	GO:0005524(ATP binding),GO:0004672(protein kinase activity)	K04702 PIM1; proto-oncogene serine/threonine-protein kinase Pim-1 [EC:2.7.11.1]	XP_027008902.1	2.3e-297	1026.2	XP_027008902.1 serine/threonine-protein kinase pim-1-like isoform X1 [Tachysurus fulvidraco]	Q9N0P9|PIM1_BOVIN	3.72e-72	235	Serine/threonine-protein kinase pim-1 OS=Bos taurus OX=9913 GN=PIM1 PE=2 SV=1
Chr01.224	182	-	-	-	-	-	-	-	-	XP_027017291.1	3.7e-82	309.7	XP_027017291.1 uncharacterized protein LOC113652426 isoform X3 [Tachysurus fulvidraco]	-	-	-	-
Chr01.225	556	-	-	-	-	-	-	-	-	XP_027028727.1	1.3e-276	957.2	XP_027028727.1 uncharacterized protein LOC113659875 isoform X1 [Tachysurus fulvidraco]	-	-	-	-
Chr01.226	674	KOG0583	9.55e-71	233	Signal transduction mechanisms	GO:0006468(protein phosphorylation)	-	GO:0004672(protein kinase activity),GO:0005524(ATP binding)	K04702 PIM1; proto-oncogene serine/threonine-protein kinase Pim-1 [EC:2.7.11.1]	XP_027008862.1	0	1265	XP_027008862.1 uncharacterized protein LOC113646659 isoform X1 [Tachysurus fulvidraco]	Q9N0P9|PIM1_BOVIN	5.62e-71	236	Serine/threonine-protein kinase pim-1 OS=Bos taurus OX=9913 GN=PIM1 PE=2 SV=1
Chr01.227	845	-	-	-	-	-	-	GO:0005515(protein binding)	K22614 NLRC3, NOD3; NLR family CARD domain-containing protein 3	XP_027016283.1	0	1216.8	XP_027016283.1 NLR family CARD domain-containing protein 3-like [Tachysurus fulvidraco]	Q7RTR2|NLRC3_HUMAN	3.33e-85	297	NLR family CARD domain-containing protein 3 OS=Homo sapiens OX=9606 GN=NLRC3 PE=1 SV=2
Chr01.228	206	KOG0395	3.75e-128	360	General function prediction only	GO:0007165(signal transduction)	GO:0016020(membrane)	GO:0005525(GTP binding),GO:0003924(GTPase activity)	K07835 RALB; Ras-related protein Ral-B	XP_006169639.1	3.7e-94	349.7	XP_006169639.1 PREDICTED: ras-related protein Ral-B [Tupaia chinensis]	P22124|RAL_DIPOM	1.37e-137	386	Ras-related protein O-RAL OS=Diplobatis ommata OX=1870830 PE=2 SV=1
Chr01.229	388	KOG3900	0	589	Signal transduction mechanisms	-	-	GO:0008083(growth factor activity)	K22687 INHBB; inhibin beta B chain	XP_027019845.1	3.8e-225	785.8	XP_027019845.1 inhibin beta B chain-like [Tachysurus fulvidraco]	P27093|INHBB_CHICK	0	596	Inhibin beta B chain OS=Gallus gallus OX=9031 GN=INHBB PE=2 SV=2
Chr01.23	308	KOG4852	8.37e-58	189	Function unknown	-	-	-	-	XP_026992402.1	3.4e-144	516.5	XP_026992402.1 probable RNA polymerase II nuclear localization protein SLC7A6OS [Tachysurus fulvidraco]	Q5U3I2|S7A6O_DANRE	2.58e-135	389	Probable RNA polymerase II nuclear localization protein SLC7A6OS OS=Danio rerio OX=7955 GN=slc7a6os PE=2 SV=1
Chr01.230	1473	KOG1721	0	959	General function prediction only	-	-	-	K16798 GLI2; zinc finger protein GLI2	XP_027019543.1	0	2421.4	XP_027019543.1 zinc finger protein GLI2-like isoform X1 [Tachysurus fulvidraco]	Q0VGT2|GLI2_MOUSE	0	1355	Zinc finger protein GLI2 OS=Mus musculus OX=10090 GN=Gli2 PE=1 SV=2
Chr01.231	90	-	-	-	-	-	-	-	-	-	-	-	-	-	-	-	-
Chr01.232	1509	KOG2956	0	964	General function prediction only	-	-	-	K16578 CLASP1_2; CLIP-associating protein 1/2	XP_027019523.1	0	2594.7	XP_027019523.1 CLIP-associating protein 1-like isoform X29 [Tachysurus fulvidraco]	Q7Z460|CLAP1_HUMAN	0	2236	CLIP-associating protein 1 OS=Homo sapiens OX=9606 GN=CLASP1 PE=1 SV=1
Chr01.233	566	-	-	-	-	GO:0007186(G-protein coupled receptor signaling pathway)	GO:0016021(integral component of membrane)	GO:0004930(G-protein coupled receptor activity)	K08402 HCAR2_3, GPR109; hydroxycarboxylic acid receptor 2/3	XP_027017221.1	2.1e-123	448.4	XP_027017221.1 hydroxycarboxylic acid receptor 2-like [Tachysurus fulvidraco]	Q9EP66|HCAR2_MOUSE	2.55e-51	182	Hydroxycarboxylic acid receptor 2 OS=Mus musculus OX=10090 GN=Hcar2 PE=1 SV=1
Chr01.234	314	-	-	-	-	-	-	-	K21124 TRAF3IP2, ACT1; adaptor protein CIKS	XP_027019318.1	9.3e-174	614.8	XP_027019318.1 adapter protein CIKS-like [Tachysurus fulvidraco]	O43734|CIKS_HUMAN	4e-48	172	Adapter protein CIKS OS=Homo sapiens OX=9606 GN=TRAF3IP2 PE=1 SV=3
Chr01.235	768	KOG0475	0	1404	Inorganic ion transport and metabolism	GO:0006821(chloride transport),GO:0055085(transmembrane transport)	GO:0016020(membrane)	GO:0005247(voltage-gated chloride channel activity)	K05012 CLCN3_4_5; chloride channel 3/4/5	XP_027019307.1	0	1542.7	XP_027019307.1 LOW QUALITY PROTEIN: H(+)/Cl(-) exchange transporter 4-like [Tachysurus fulvidraco]	P51793|CLCN4_HUMAN	0	1411	H(+)/Cl(-) exchange transporter 4 OS=Homo sapiens OX=9606 GN=CLCN4 PE=1 SV=2
Chr01.236	222	-	-	-	-	-	GO:0016021(integral component of membrane)	-	K06087 CLDN; claudin	XP_027019797.1	1.4e-120	437.6	XP_027019797.1 putative claudin-24 [Tachysurus fulvidraco]	Q8N7P3|CLD22_HUMAN	2.14e-43	148	Claudin-22 OS=Homo sapiens OX=9606 GN=CLDN22 PE=2 SV=3
Chr01.237	260	-	-	-	-	-	GO:0016021(integral component of membrane)	-	-	XP_027019295.1	2.4e-143	513.5	XP_027019295.1 claudin-34-like [Tachysurus fulvidraco]	H7C241|CLD34_HUMAN	4.49e-36	130	Claudin-34 OS=Homo sapiens OX=9606 GN=CLDN34 PE=3 SV=2
Chr01.238	1368	-	-	-	-	-	-	GO:0005515(protein binding),GO:0051015(actin filament binding)	K18625 SHROOM; protein Shroom	XP_027017207.1	0	2402.9	XP_027017207.1 LOW QUALITY PROTEIN: protein Shroom2-like [Tachysurus fulvidraco]	Q13796|SHRM2_HUMAN	2.67e-121	418	Protein Shroom2 OS=Homo sapiens OX=9606 GN=SHROOM2 PE=1 SV=1
Chr01.239	386	KOG0286	0	655	General function prediction only	-	-	GO:0005515(protein binding)	K04538 GNB4; guanine nucleotide-binding protein subunit beta-4	XP_027019284.1	1.2e-138	498.4	XP_027019284.1 LOW QUALITY PROTEIN: guanine nucleotide-binding protein subunit beta-4-like [Tachysurus fulvidraco]	Q9HAV0|GBB4_HUMAN	0	655	Guanine nucleotide-binding protein subunit beta-4 OS=Homo sapiens OX=9606 GN=GNB4 PE=1 SV=3
Chr01.24	498	KOG1287	0	775	Amino acid transport and metabolism	GO:0055085(transmembrane transport)	GO:0016020(membrane)	GO:0022857(transmembrane transporter activity)	K13872 SLC7A6; solute carrier family 7 (L-type amino acid transporter), member 6	XP_026992379.1	6.2e-273	944.9	XP_026992379.1 Y+L amino acid transporter 2 [Tachysurus fulvidraco]	Q59I64|YLAT2_DANRE	0	877	Y+L amino acid transporter 2 OS=Danio rerio OX=7955 GN=slc7a6 PE=2 SV=1
Chr01.240	775	KOG0448	0	1040	Posttranslational modification, protein turnover, chaperones	GO:0008053(mitochondrial fusion)	GO:0005741(mitochondrial outer membrane),GO:0016021(integral component of membrane)	GO:0003924(GTPase activity),GO:0005525(GTP binding)	K21356 MFN1; mitofusin 1 [EC:3.6.5.-]	XP_027019225.1	0	1377.1	XP_027019225.1 mitofusin-1 isoform X1 [Tachysurus fulvidraco]	Q8R4Z9|MFN1_RAT	0	1085	Mitofusin-1 OS=Rattus norvegicus OX=10116 GN=Mfn1 PE=1 SV=1
Chr01.241	1266	KOG1931	0	1719	General function prediction only	-	-	-	K20307 TRAPPC10, TRS130; trafficking protein particle complex subunit 10	XP_027019132.1	0	2488.4	XP_027019132.1 trafficking protein particle complex subunit 10 [Tachysurus fulvidraco]	P48553|TPC10_HUMAN	0	1719	Trafficking protein particle complex subunit 10 OS=Homo sapiens OX=9606 GN=TRAPPC10 PE=1 SV=2
Chr01.242	1044	-	-	-	-	-	-	-	K16453 CCP110, CEP110; centrosomal protein CEP110	XP_027019142.1	0	1798.1	XP_027019142.1 centriolar coiled-coil protein of 110 kDa isoform X1 [Tachysurus fulvidraco]	O43303|CP110_HUMAN	9.74e-22	105	Centriolar coiled-coil protein of 110 kDa OS=Homo sapiens OX=9606 GN=CCP110 PE=1 SV=3
Chr01.243	169	KOG4196	3.34e-102	291	Transcription	GO:0006355(regulation of transcription, DNA-templated)	GO:0042025(host cell nucleus)	GO:0003700(DNA-binding transcription factor activity),GO:0003677(DNA binding)	K09037 MAFF_G_K; transcription factor MAFF/G/K	XP_027019101.1	3.7e-60	236.5	XP_027019101.1 transcription factor MafG isoform X2 [Tachysurus fulvidraco]	O54790|MAFG_MOUSE	2.14e-102	293	Transcription factor MafG OS=Mus musculus OX=10090 GN=Mafg PE=1 SV=1
Chr01.244	687	KOG3124	1.3e-177	509	Amino acid transport and metabolism	GO:0006561(proline biosynthetic process),GO:0055114(oxidation-reduction process)	GO:0016020(membrane)	GO:0004735(pyrroline-5-carboxylate reductase activity)	K00286 proC; pyrroline-5-carboxylate reductase [EC:1.5.1.2]	XP_007185944.1	2.9e-196	690.6	XP_007185944.1 PREDICTED: pyrroline-5-carboxylate reductase 1, mitochondrial isoform X1 [Balaenoptera acutorostrata scammoni]	Q17QJ7|P5CR2_BOVIN	1.42e-178	513	Pyrroline-5-carboxylate reductase 2 OS=Bos taurus OX=9913 GN=PYCR2 PE=2 SV=1
Chr01.245	608	KOG2699	1.28e-78	260	Posttranslational modification, protein turnover, chaperones	-	-	GO:0005515(protein binding)	K15627 ASPSCR1, ASPL; tether containing UBX domain for GLUT4	XP_027019044.1	1.3e-304	1050.4	XP_027019044.1 tether containing UBX domain for GLUT4 [Tachysurus fulvidraco]	Q8VBT9|ASPC1_MOUSE	4.04e-137	414	Tether containing UBX domain for GLUT4 OS=Mus musculus OX=10090 GN=Aspscr1 PE=1 SV=1
Chr01.246	435	KOG4287	4.2e-158	451	Cell wall/membrane/envelope biogenesis	-	-	GO:0016787(hydrolase activity)	K19882 NOTUM; O-palmitoleoyl-L-serine hydrolase [EC:3.1.1.98]	XP_027019061.1	2.5e-246	856.3	XP_027019061.1 palmitoleoyl-protein carboxylesterase NOTUM [Tachysurus fulvidraco]	C5H5C4|NOT1A_DANRE	0	682	Palmitoleoyl-protein carboxylesterase notum1a OS=Danio rerio OX=7955 GN=notum1a PE=2 SV=1
Chr01.247	803	-	-	-	-	-	GO:0016021(integral component of membrane)	-	K21988 TMC; transmembrane channel-like protein	XP_027019003.1	0	1488	XP_027019003.1 transmembrane channel-like protein 6 isoform X2 [Tachysurus fulvidraco]	Q7Z403|TMC6_HUMAN	0	699	Transmembrane channel-like protein 6 OS=Homo sapiens OX=9606 GN=TMC6 PE=1 SV=2
Chr01.248	667	-	-	-	-	-	GO:0016021(integral component of membrane)	-	K21988 TMC; transmembrane channel-like protein	XP_027019025.1	0	1187.9	XP_027019025.1 transmembrane channel-like protein 7 isoform X2 [Tachysurus fulvidraco]	Q4R7U0|TMC7_MACFA	1.55e-109	350	Transmembrane channel-like protein 7 OS=Macaca fascicularis OX=9541 GN=TMC7 PE=2 SV=1
Chr01.249	428	-	-	-	-	-	-	-	-	XP_027018918.1	3.9e-223	779.2	XP_027018918.1 cell adhesion molecule-related/down-regulated by oncogenes-like isoform X2 [Tachysurus fulvidraco]	Q96RD9|FCRL5_HUMAN	3.66e-07	56.2	Fc receptor-like protein 5 OS=Homo sapiens OX=9606 GN=FCRL5 PE=1 SV=3
Chr01.25	529	KOG0192	1.41e-39	152	Signal transduction mechanisms	GO:0042981(regulation of apoptotic process),GO:0006468(protein phosphorylation)	-	GO:0004672(protein kinase activity),GO:0005524(ATP binding)	K08846 RIPK2; receptor-interacting serine/threonine-protein kinase 2 [EC:2.7.11.1]	XP_026992377.1	1.6e-290	1003.4	XP_026992377.1 receptor-interacting serine/threonine-protein kinase 2-like isoform X1 [Tachysurus fulvidraco]	O43353|RIPK2_HUMAN	5.98e-39	152	Receptor-interacting serine/threonine-protein kinase 2 OS=Homo sapiens OX=9606 GN=RIPK2 PE=1 SV=2
Chr01.250	513	-	-	-	-	-	-	-	-	XP_026786308.1	3.2e-155	553.9	XP_026786308.1 uncharacterized protein LOC113536523 [Pangasianodon hypophthalmus]	Q6DN72|FCRL6_HUMAN	1.32e-08	60.8	Fc receptor-like protein 6 OS=Homo sapiens OX=9606 GN=FCRL6 PE=1 SV=2
Chr01.251	238	KOG4016	7.73e-60	189	Intracellular trafficking, secretion, and vesicular transport; Signal transduction mechanisms	-	GO:0016020(membrane)	-	-	XP_027018889.1	9.7e-115	418.3	XP_027018889.1 synaptogyrin-2-like [Tachysurus fulvidraco]	A7E3W5|SNG2_BOVIN	1.06e-66	208	Synaptogyrin-2 OS=Bos taurus OX=9913 GN=SYNGR2 PE=2 SV=1
Chr01.252	231	KOG3125	3.13e-110	317	Nucleotide transport and metabolism	-	-	GO:0004797(thymidine kinase activity),GO:0005524(ATP binding)	K00857 tdk, TK; thymidine kinase [EC:2.7.1.21]	XP_027018899.1	1.5e-128	464.2	XP_027018899.1 thymidine kinase, cytosolic [Tachysurus fulvidraco]	P04047|KITH_CHICK	2.46e-113	326	Thymidine kinase, cytosolic OS=Gallus gallus OX=9031 GN=TK1 PE=1 SV=1
Chr01.253	269	KOG4627	6.3e-87	262	Amino acid transport and metabolism	GO:0019441(tryptophan catabolic process to kynurenine)	-	GO:0016787(hydrolase activity),GO:0004061(arylformamidase activity)	K01432 AFMID; arylformamidase [EC:3.5.1.9]	XP_027019857.1	5.4e-146	522.3	XP_027019857.1 kynurenine formamidase isoform X1 [Tachysurus fulvidraco]	Q566U4|KFA_DANRE	1.69e-163	457	Kynurenine formamidase OS=Danio rerio OX=7955 GN=afmid PE=2 SV=2
Chr01.254	454	KOG4494	7.12e-179	507	Nucleotide transport and metabolism	-	-	GO:0005509(calcium ion binding),GO:0017110(nucleoside-diphosphatase activity)	K12304 CANT1; soluble calcium-activated nucleotidase 1 [EC:3.6.1.6]	XP_027018860.1	1.5e-233	813.9	XP_027018860.1 soluble calcium-activated nucleotidase 1 isoform X2 [Tachysurus fulvidraco]	Q8K4Y7|CANT1_RAT	0	516	Soluble calcium-activated nucleotidase 1 OS=Rattus norvegicus OX=10116 GN=Cant1 PE=1 SV=1
Chr01.255	684	KOG3698	1.14e-168	508	Posttranslational modification, protein turnover, chaperones	-	-	-	K15719 NCOAT, MGEA5; protein O-GlcNAcase / histone acetyltransferase [EC:3.2.1.169 2.3.1.48]	XP_027018846.1	0	1373.2	XP_027018846.1 protein O-GlcNAcase-like [Tachysurus fulvidraco]	Q9EQQ9|OGA_MOUSE	3.21e-168	508	Protein O-GlcNAcase OS=Mus musculus OX=10090 GN=Oga PE=1 SV=2
Chr01.256	1044	-	-	-	-	-	-	GO:0003676(nucleic acid binding)	K17963 PPRC1, PRC; peroxisome proliferator-activated receptor gamma coactivator-related protein 1	XP_026786617.1	0	1278.5	XP_026786617.1 peroxisome proliferator-activated receptor gamma coactivator-related protein 1-like isoform X1 [Pangasianodon hypophthalmus]	Q6NZN1|PPRC1_MOUSE	1.36e-45	183	Peroxisome proliferator-activated receptor gamma coactivator-related protein 1 OS=Mus musculus OX=10090 GN=Pprc1 PE=1 SV=1
Chr01.257	412	KOG2181	0	726	Transcription	-	-	-	K15617 LDB1; LIM domain-binding protein 1	XP_027018760.1	9.8e-224	781.2	XP_027018760.1 LIM domain-binding protein 1 isoform X3 [Tachysurus fulvidraco]	O42252|LDB1_CHICK	0	804	LIM domain-binding protein 1 OS=Gallus gallus OX=9031 GN=LDB1 PE=2 SV=1
Chr01.258	618	KOG2928	0	658	Replication, recombination and repair	GO:0006260(DNA replication)	GO:0000808(origin recognition complex),GO:0005634(nucleus)	-	K02604 ORC2; origin recognition complex subunit 2	XP_027018695.1	2.6e-281	973	XP_027018695.1 origin recognition complex subunit 2 [Tachysurus fulvidraco]	Q91628|ORC2_XENLA	0	716	Origin recognition complex subunit 2 OS=Xenopus laevis OX=8355 GN=orc2 PE=2 SV=1
Chr01.259	248	KOG2123	1.03e-75	231	Function unknown	-	-	GO:0005515(protein binding)	-	XP_027018714.1	2e-102	377.5	XP_027018714.1 protein C21orf2 [Tachysurus fulvidraco]	O43822|CF410_HUMAN	4.39e-75	231	Cilia- and flagella-associated protein 410 OS=Homo sapiens OX=9606 GN=CFAP410 PE=1 SV=1
Chr01.26	636	KOG4193	1.37e-33	138	Signal transduction mechanisms	GO:0007166(cell surface receptor signaling pathway),GO:0007186(G-protein coupled receptor signaling pathway)	GO:0016021(integral component of membrane)	GO:0004888(transmembrane signaling receptor activity),GO:0004930(G-protein coupled receptor activity)	K08450 ADGRG1, GPR56; adhesion G-protein coupled receptor G1	XP_026992389.1	0	1147.9	XP_026992389.1 adhesion G-protein coupled receptor G5-like isoform X2 [Tachysurus fulvidraco]	C6KFA3|AGRG6_DANRE	3.49e-37	152	Adhesion G-protein coupled receptor G6 OS=Danio rerio OX=7955 GN=adgrg6 PE=1 SV=1
Chr01.260	778	KOG2440	0	1321	Carbohydrate transport and metabolism	GO:0006096(glycolytic process),GO:0006002(fructose 6-phosphate metabolic process)	GO:0005737(cytoplasm)	GO:0003872(6-phosphofructokinase activity),GO:0005524(ATP binding)	K00850 pfkA, PFK; 6-phosphofructokinase 1 [EC:2.7.1.11]	XP_027018682.1	0	1555	XP_027018682.1 ATP-dependent 6-phosphofructokinase, liver type [Tachysurus fulvidraco]	P30835|PFKAL_RAT	0	1342	ATP-dependent 6-phosphofructokinase, liver type OS=Rattus norvegicus OX=10116 GN=Pfkl PE=1 SV=3
Chr01.261	92	KOG0402	2.51e-61	182	Translation, ribosomal structure and biogenesis	GO:0006412(translation)	GO:0005840(ribosome)	GO:0003735(structural constituent of ribosome)	K02921 RP-L37Ae, RPL37A; large subunit ribosomal protein L37Ae	NP_001187062.1	6.3e-46	188.3	NP_001187062.1 60S ribosomal protein L37a [Ictalurus punctatus]	Q90YT0|RL37A_ICTPU	1.63e-61	184	60S ribosomal protein L37a OS=Ictalurus punctatus OX=7998 GN=rpl37a PE=3 SV=3
Chr01.262	406	KOG0328	0	816	Translation, ribosomal structure and biogenesis	-	-	GO:0003676(nucleic acid binding),GO:0005524(ATP binding)	K13025 EIF4A3, FAL1; ATP-dependent RNA helicase [EC:3.6.4.13]	XP_027018653.1	8.2e-231	804.7	XP_027018653.1 eukaryotic initiation factor 4A-III [Tachysurus fulvidraco]	B7ZTW1|IF4A3_XENTR	0	823	Eukaryotic initiation factor 4A-III OS=Xenopus tropicalis OX=8364 GN=eif4a3 PE=2 SV=1
Chr01.263	408	KOG3656	4.42e-41	149	General function prediction only	GO:0007186(G-protein coupled receptor signaling pathway)	GO:0016021(integral component of membrane)	GO:0004930(G-protein coupled receptor activity)	-	XP_027018640.1	2e-213	746.9	XP_027018640.1 opsin-5-like [Tachysurus fulvidraco]	O14718|OPSX_HUMAN	1.88e-40	149	Visual pigment-like receptor peropsin OS=Homo sapiens OX=9606 GN=RRH PE=1 SV=1
Chr01.264	785	KOG0642	0	1177	Cell cycle control, cell division, chromosome partitioning	-	-	GO:0005515(protein binding)	K17608 STRN1_3_4; striatin 1/3/4	XP_027018630.1	0	1310	XP_027018630.1 striatin-like [Tachysurus fulvidraco]	O55106|STRN_MOUSE	0	1186	Striatin OS=Mus musculus OX=10090 GN=Strn PE=1 SV=2
Chr01.265	152	KOG1654	9.49e-47	149	Cytoskeleton	-	-	-	K10435 MAP1LC; microtubule-associated protein 1 light chain	XP_027017381.1	6e-78	295.4	XP_027017381.1 microtubule-associated proteins 1A/1B light chain 3C-like [Tachysurus fulvidraco]	Q9BXW4|MLP3C_HUMAN	1.8e-61	189	Microtubule-associated proteins 1A/1B light chain 3C OS=Homo sapiens OX=9606 GN=MAP1LC3C PE=1 SV=1
Chr01.266	515	KOG3579	7.96e-152	446	Posttranslational modification, protein turnover, chaperones	-	-	-	K22383 IRF2BP; interferon regulatory factor 2-binding protein	XP_027018573.1	2.2e-257	893.3	XP_027018573.1 interferon regulatory factor 2-binding protein 2 [Tachysurus fulvidraco]	Q7T2G1|I2B2B_DANRE	0	730	Interferon regulatory factor 2-binding protein 2-B OS=Danio rerio OX=7955 GN=irf2bp2b PE=2 SV=1
Chr01.267	72	-	-	-	-	-	-	-	-	-	-	-	-	-	-	-	-
Chr01.268	156	-	-	-	-	-	-	-	-	XP_026786118.1	2.7e-17	94	XP_026786118.1 uncharacterized protein LOC113536424 [Pangasianodon hypophthalmus]	-	-	-	-
Chr01.269	146	KOG4056	1.38e-81	238	Intracellular trafficking, secretion, and vesicular transport	GO:0006605(protein targeting),GO:0006886(intracellular protein transport)	GO:0005742(mitochondrial outer membrane translocase complex)	-	K17770 TOM20; mitochondrial import receptor subunit TOM20	XP_027018555.1	9.6e-73	278.1	XP_027018555.1 mitochondrial import receptor subunit TOM20 homolog [Tachysurus fulvidraco]	Q6DH66|TM20B_DANRE	7.73e-87	253	Mitochondrial import receptor subunit TOM20 homolog B OS=Danio rerio OX=7955 GN=tomm20b PE=1 SV=1
Chr01.27	588	-	-	-	-	-	-	-	K20072 SWAP70; switch-associated protein 70	XP_026992386.1	1.6e-243	847.4	XP_026992386.1 LOW QUALITY PROTEIN: switch-associated protein 70-like [Tachysurus fulvidraco]	Q6A028|SWP70_MOUSE	0	776	Switch-associated protein 70 OS=Mus musculus OX=10090 GN=Swap70 PE=1 SV=2
Chr01.270	438	KOG0118	4.39e-35	135	General function prediction only	-	-	GO:0003676(nucleic acid binding)	K14837 NOP12; nucleolar protein 12	XP_027018546.1	2.8e-168	597	XP_027018546.1 RNA-binding protein 34 [Tachysurus fulvidraco]	Q5M9F1|RBM34_RAT	2.56e-92	288	RNA-binding protein 34 OS=Rattus norvegicus OX=10116 GN=Rbm34 PE=1 SV=1
Chr01.271	533	KOG3207	0	536	Posttranslational modification, protein turnover, chaperones	-	-	GO:0005515(protein binding)	K21768 TBCE; tubulin-specific chaperone E	XP_027018533.1	7.8e-290	1001.1	XP_027018533.1 tubulin-specific chaperone E [Tachysurus fulvidraco]	Q5U378|TBCE_DANRE	0	733	Tubulin-specific chaperone E OS=Danio rerio OX=7955 GN=tbce PE=2 SV=2
Chr01.272	1251	KOG1214	0	1228	Cell wall/membrane/envelope biogenesis; Extracellular structures	GO:0007160(cell-matrix adhesion)	-	GO:0005509(calcium ion binding)	K06826 NID; nidogen (entactin)	XP_027018562.1	0	2155.6	XP_027018562.1 LOW QUALITY PROTEIN: nidogen-1 [Tachysurus fulvidraco]	P14543|NID1_HUMAN	0	1230	Nidogen-1 OS=Homo sapiens OX=9606 GN=NID1 PE=1 SV=3
Chr01.273	391	-	-	-	-	-	-	-	-	XP_027018516.1	4.3e-213	745.7	XP_027018516.1 integral membrane protein GPR137B [Tachysurus fulvidraco]	Q8BNQ3|G137B_MOUSE	0	530	Integral membrane protein GPR137B OS=Mus musculus OX=10090 GN=Gpr137b PE=2 SV=2
Chr01.274	507	KOG2608	0	734	Intracellular trafficking, secretion, and vesicular transport; Posttranslational modification, protein turnover, chaperones	GO:0055114(oxidation-reduction process)	GO:0005783(endoplasmic reticulum)	GO:0003756(protein disulfide isomerase activity),GO:0016671(oxidoreductase activity, acting on a sulfur group of donors, disulfide as acceptor)	K10976 ERO1LB; ERO1-like protein beta [EC:1.8.4.-]	XP_027018497.1	9.4e-301	1037.3	XP_027018497.1 ERO1-like protein beta isoform X1 [Tachysurus fulvidraco]	Q8R2E9|ERO1B_MOUSE	0	744	ERO1-like protein beta OS=Mus musculus OX=10090 GN=Ero1b PE=1 SV=1
Chr01.275	851	KOG1030	0	612	General function prediction only	-	-	-	-	XP_027018467.1	0	1616.7	XP_027018467.1 multiple C2 and transmembrane domain-containing protein 2 isoform X1 [Tachysurus fulvidraco]	Q6DN12|MCTP2_HUMAN	0	832	Multiple C2 and transmembrane domain-containing protein 2 OS=Homo sapiens OX=9606 GN=MCTP2 PE=1 SV=3
Chr01.276	433	KOG0014	9.11e-129	382	Transcription	GO:0045944(positive regulation of transcription by RNA polymerase II)	-	GO:0003677(DNA binding),GO:0046983(protein dimerization activity),GO:0000977(RNA polymerase II regulatory region sequence-specific DNA binding)	K09260 MEF2A; MADS-box transcription enhancer factor 2A	XP_027016941.1	6.9e-236	821.6	XP_027016941.1 LOW QUALITY PROTEIN: myocyte-specific enhancer factor 2A-like [Tachysurus fulvidraco]	Q02078|MEF2A_HUMAN	3.86e-128	382	Myocyte-specific enhancer factor 2A OS=Homo sapiens OX=9606 GN=MEF2A PE=1 SV=1
Chr01.277	364	-	-	-	-	-	-	GO:0005515(protein binding)	-	XP_027019810.1	2.3e-131	474.2	XP_027019810.1 LOW QUALITY PROTEIN: leucine-rich repeat-containing protein 28 [Tachysurus fulvidraco]	Q32KX5|LRC28_BOVIN	2.13e-166	472	Leucine-rich repeat-containing protein 28 OS=Bos taurus OX=9913 GN=LRRC28 PE=2 SV=1
Chr01.278	1358	KOG4258	0	1645	Signal transduction mechanisms	GO:0006468(protein phosphorylation),GO:0007169(transmembrane receptor protein tyrosine kinase signaling pathway),GO:0046777(protein autophosphorylation)	GO:0016020(membrane),GO:0016021(integral component of membrane)	GO:0005515(protein binding),GO:0004714(transmembrane receptor protein tyrosine kinase activity),GO:0005524(ATP binding),GO:0043548(phosphatidylinositol 3-kinase binding),GO:0043560(insulin receptor substrate binding),GO:0004713(protein tyrosine kinase activity),GO:0004672(protein kinase activity)	K05087 IGF1R, CD221; insulin-like growth factor 1 receptor [EC:2.7.10.1]	XP_026786390.1	0	2586.6	XP_026786390.1 insulin-like growth factor 1 receptor [Pangasianodon hypophthalmus]	P24062|IGF1R_RAT	0	1651	Insulin-like growth factor 1 receptor OS=Rattus norvegicus OX=10116 GN=Igf1r PE=2 SV=2
Chr01.279	961	KOG1046	0	1124	Amino acid transport and metabolism; Posttranslational modification, protein turnover, chaperones	GO:0006508(proteolysis)	-	GO:0008237(metallopeptidase activity),GO:0008270(zinc ion binding)	K11140 ANPEP, CD13; aminopeptidase N [EC:3.4.11.2]	XP_027019984.1	0	1903.3	XP_027019984.1 aminopeptidase N-like isoform X2 [Tachysurus fulvidraco]	P15145|AMPN_PIG	0	1158	Aminopeptidase N OS=Sus scrofa OX=9823 GN=ANPEP PE=1 SV=4
Chr01.28	390	KOG0601	5.97e-133	396	Cell cycle control, cell division, chromosome partitioning	GO:0006468(protein phosphorylation)	-	GO:0004672(protein kinase activity),GO:0005524(ATP binding)	K06632 WEE1; wee1-like protein kinase [EC:2.7.11.1]	XP_026992369.1	1.8e-198	697.2	XP_026992369.1 wee1-like protein kinase [Tachysurus fulvidraco]	P30291|WEE1_HUMAN	2.53e-132	396	Wee1-like protein kinase OS=Homo sapiens OX=9606 GN=WEE1 PE=1 SV=2
Chr01.280	237	KOG4029	1.03e-23	97.4	Transcription	-	-	GO:0046983(protein dimerization activity)	K09076 MESP; mesoderm posterior	XP_027017197.1	1.9e-126	457.2	XP_027017197.1 mesogenin-1-like [Tachysurus fulvidraco]	Q9BRJ9|MESP1_HUMAN	4.37e-23	97.4	Mesoderm posterior protein 1 OS=Homo sapiens OX=9606 GN=MESP1 PE=2 SV=1
Chr01.281	257	KOG4029	8.07e-28	108	Transcription	-	-	GO:0046983(protein dimerization activity)	K09076 MESP; mesoderm posterior	XP_027017184.1	3.7e-136	489.6	XP_027017184.1 mesogenin-1-like [Tachysurus fulvidraco]	Q9BRJ9|MESP1_HUMAN	3.42e-27	108	Mesoderm posterior protein 1 OS=Homo sapiens OX=9606 GN=MESP1 PE=2 SV=1
Chr01.282	689	KOG0255	0	826	General function prediction only	GO:0055085(transmembrane transport),GO:0007268(chemical synaptic transmission)	GO:0016021(integral component of membrane),GO:0016020(membrane)	GO:0022857(transmembrane transporter activity)	K06258 SV2; MFS transporter, VNT family, synaptic vesicle glycoprotein 2	XP_027016953.1	0	1199.1	XP_027016953.1 synaptic vesicle glycoprotein 2B-like [Tachysurus fulvidraco]	Q8BG39|SV2B_MOUSE	0	836	Synaptic vesicle glycoprotein 2B OS=Mus musculus OX=10090 GN=Sv2b PE=1 SV=1
Chr01.283	2306	KOG3520	0	1031	Signal transduction mechanisms	GO:0035556(intracellular signal transduction)	-	GO:0005085(guanyl-nucleotide exchange factor activity)	K16529 ARHGEF13; A-kinase anchor protein 13	XP_027018444.1	0	3483.3	XP_027018444.1 LOW QUALITY PROTEIN: A-kinase anchor protein 13 [Tachysurus fulvidraco]	E9Q394|AKP13_MOUSE	0	1046	A-kinase anchor protein 13 OS=Mus musculus OX=10090 GN=Akap13 PE=1 SV=1
Chr01.284	812	KOG1026	0	1223	Intracellular trafficking, secretion, and vesicular transport; Signal transduction mechanisms	GO:0006468(protein phosphorylation),GO:0007169(transmembrane receptor protein tyrosine kinase signaling pathway)	GO:0016020(membrane),GO:0005887(integral component of plasma membrane)	GO:0004713(protein tyrosine kinase activity),GO:0004714(transmembrane receptor protein tyrosine kinase activity),GO:0005524(ATP binding),GO:0004672(protein kinase activity),GO:0005515(protein binding)	K05101 NTRK3, TRKC; neurotrophic tyrosine kinase, receptor type 3 [EC:2.7.10.1]	XP_027018432.1	0	1647.1	XP_027018432.1 LOW QUALITY PROTEIN: NT-3 growth factor receptor [Tachysurus fulvidraco]	Q6VNS1|NTRK3_MOUSE	0	1229	NT-3 growth factor receptor OS=Mus musculus OX=10090 GN=Ntrk3 PE=1 SV=1
Chr01.285	283	KOG4548	4.74e-69	214	Translation, ribosomal structure and biogenesis	-	-	GO:0016787(hydrolase activity)	K17427 MRPL46; large subunit ribosomal protein L46	XP_027018411.1	1.3e-155	554.3	XP_027018411.1 39S ribosomal protein L46, mitochondrial [Tachysurus fulvidraco]	Q3SZ22|RM46_BOVIN	8.62e-82	250	39S ribosomal protein L46, mitochondrial OS=Bos taurus OX=9913 GN=MRPL46 PE=2 SV=1
Chr01.286	202	KOG0408	4.11e-61	190	Translation, ribosomal structure and biogenesis	GO:0006412(translation)	GO:0005840(ribosome)	GO:0003735(structural constituent of ribosome)	K02948 RP-S11, MRPS11, rpsK; small subunit ribosomal protein S11	XP_027018420.1	1.3e-107	394.4	XP_027018420.1 28S ribosomal protein S11, mitochondrial [Tachysurus fulvidraco]	P82911|RT11_BOVIN	2.23e-67	207	28S ribosomal protein S11, mitochondrial OS=Bos taurus OX=9913 GN=MRPS11 PE=1 SV=2
Chr01.287	1356	-	-	-	-	GO:0007018(microtubule-based movement)	-	GO:0003777(microtubule motor activity),GO:0005524(ATP binding),GO:0008017(microtubule binding)	K18806 KIF7; kinesin family member 7	XP_027018392.1	0	2061.2	XP_027018392.1 kinesin-like protein KIF7 [Tachysurus fulvidraco]	Q58G59|KIF7_DANRE	0	2117	Kinesin-like protein kif7 OS=Danio rerio OX=7955 GN=kif7 PE=1 SV=1
Chr01.288	134	-	-	-	-	-	-	-	-	-	-	-	-	-	-	-	-
Chr01.289	495	KOG3796	0	563	General function prediction only; Intracellular trafficking, secretion, and vesicular transport	GO:0015696(ammonium transport)	GO:0016020(membrane),GO:0005887(integral component of plasma membrane)	GO:0008519(ammonium transmembrane transporter activity)	K06580 SLC42A, RHAG, RHBG, RHCG, CD241; ammonium transporter Rh	XP_027017261.1	2.4e-264	916.4	XP_027017261.1 ammonium transporter Rh type C 2-like [Tachysurus fulvidraco]	Q7T3R4|RHCG2_TAKRU	0	786	Ammonium transporter Rh type C 2 OS=Takifugu rubripes OX=31033 GN=rhcg2 PE=1 SV=1
Chr01.29	580	KOG1721	0	620	General function prediction only	-	-	-	K20828 ZNF143_76, STAF; zinc finger protein 143/76	XP_026992364.1	7.2e-172	609.4	XP_026992364.1 zinc finger protein 143-like isoform X1 [Tachysurus fulvidraco]	Q1LYE3|ZN143_DANRE	0	643	Zinc finger protein 143 OS=Danio rerio OX=7955 GN=znf143 PE=2 SV=2
Chr01.290	725	KOG0194	0	812	Signal transduction mechanisms	GO:0018108(peptidyl-tyrosine phosphorylation),GO:0006468(protein phosphorylation)	-	GO:0004713(protein tyrosine kinase activity),GO:0004672(protein kinase activity),GO:0005524(ATP binding)	K07527 FES, FPS; tyrosine-protein kinase Fes/Fps [EC:2.7.10.2]	XP_027018362.1	0	1396.3	XP_027018362.1 tyrosine-protein kinase Fes/Fps isoform X2 [Tachysurus fulvidraco]	P00530|FPS_FUJSV	0	881	Tyrosine-protein kinase transforming protein Fps OS=Fujinami sarcoma virus OX=11885 GN=V-FPS PE=3 SV=1
Chr01.291	80	KOG0194	3.48e-13	64.3	Signal transduction mechanisms	-	-	-	K07527 FES, FPS; tyrosine-protein kinase Fes/Fps [EC:2.7.10.2]	XP_027018383.1	2e-40	169.9	XP_027018383.1 tyrosine-protein kinase Fes/Fps isoform X4 [Tachysurus fulvidraco]	P00530|FPS_FUJSV	5.83e-24	96.7	Tyrosine-protein kinase transforming protein Fps OS=Fujinami sarcoma virus OX=11885 GN=V-FPS PE=3 SV=1
Chr01.292	811	KOG3525	0	1016	Posttranslational modification, protein turnover, chaperones	GO:0006508(proteolysis)	-	GO:0004252(serine-type endopeptidase activity)	K01349 FURIN, PCSK3; furin [EC:3.4.21.75]	XP_027018303.1	0	1592.8	XP_027018303.1 furin-1-like [Tachysurus fulvidraco]	P29119|FURI1_XENLA	0	1054	Furin-1 OS=Xenopus laevis OX=8355 GN=furin PE=2 SV=1
Chr01.293	1913	-	-	-	-	-	-	-	-	XP_027017151.1	0	3675.2	XP_027017151.1 LOW QUALITY PROTEIN: stereocilin-like [Tachysurus fulvidraco]	Q7RTU9|STRC_HUMAN	0	795	Stereocilin OS=Homo sapiens OX=9606 GN=STRC PE=2 SV=1
Chr01.294	270	KOG1558	5e-65	207	Inorganic ion transport and metabolism	GO:0030001(metal ion transport),GO:0055085(transmembrane transport)	GO:0016020(membrane)	GO:0046873(metal ion transmembrane transporter activity)	K14709 SLC39A1_2_3, ZIP1_2_3; solute carrier family 39 (zinc transporter), member 1/2/3	XP_027019955.1	1.8e-125	454.1	XP_027019955.1 zinc transporter ZIP1-like [Tachysurus fulvidraco]	P59889|S39A1_DANRE	5.37e-134	383	Zinc transporter ZIP1 OS=Danio rerio OX=7955 GN=slc39a1 PE=2 SV=1
Chr01.295	312	KOG1471	3.89e-155	437	Lipid transport and metabolism	-	-	-	K19625 RLBP1; retinaldehyde-binding protein 1	XP_027017914.1	2.6e-176	623.2	XP_027017914.1 LOW QUALITY PROTEIN: retinaldehyde-binding protein 1 [Tachysurus fulvidraco]	P10123|RLBP1_BOVIN	1.92e-156	442	Retinaldehyde-binding protein 1 OS=Bos taurus OX=9913 GN=RLBP1 PE=1 SV=4
Chr01.296	485	KOG1838	0	706	General function prediction only	-	-	-	K13697 ABHD2; abhydrolase domain-containing protein 2	XP_027018248.1	7.2e-258	894.8	XP_027018248.1 monoacylglycerol lipase ABHD2 [Tachysurus fulvidraco]	Q802V6|ABH2A_DANRE	0	828	Monoacylglycerol lipase ABHD2 OS=Danio rerio OX=7955 GN=abhd2a PE=2 SV=1
Chr01.297	294	-	-	-	-	GO:0015721(bile acid and bile salt transport)	GO:0005886(plasma membrane)	GO:0022857(transmembrane transporter activity),GO:0046982(protein heterodimerization activity)	K14361 OSTBETA, OSTB, SLC51A2; organic solute transporter subunit beta	XP_027018293.1	3.2e-160	569.7	XP_027018293.1 uncharacterized protein LOC113653059 [Tachysurus fulvidraco]	Q80WK2|OSTB_MOUSE	4.33e-06	48.5	Organic solute transporter subunit beta OS=Mus musculus OX=10090 GN=Slc51b PE=1 SV=1
Chr01.298	255	KOG0395	7.04e-110	318	General function prediction only	GO:0007165(signal transduction)	GO:0016020(membrane)	GO:0005525(GTP binding),GO:0003924(GTPase activity)	K07854 RASL12, RIS; Ras-like protein family member 12	XP_027018263.1	3.5e-139	499.6	XP_027018263.1 ras-like protein family member 12 isoform X1 [Tachysurus fulvidraco]	Q7SZ59|RASLC_DANRE	4.26e-161	449	Ras-like protein family member 12 OS=Danio rerio OX=7955 GN=RASL12 PE=2 SV=1
Chr01.299	453	KOG1072	2.92e-149	434	General function prediction only	-	-	GO:0005515(protein binding)	K21913 KBTBD13; kelch repeat and BTB domain-containing protein 13	XP_027018234.1	2.2e-245	853.2	XP_027018234.1 kelch repeat and BTB domain-containing protein 13 [Tachysurus fulvidraco]	C9JR72|KBTBD_HUMAN	1.24e-148	434	Kelch repeat and BTB domain-containing protein 13 OS=Homo sapiens OX=9606 GN=KBTBD13 PE=1 SV=1
Chr01.3	94	KOG0241	8.75e-34	123	Cytoskeleton	GO:0007018(microtubule-based movement)	-	GO:0003777(microtubule motor activity),GO:0005524(ATP binding),GO:0008017(microtubule binding)	K17914 KIF13; kinesin family member 13	XP_026778412.1	6.7e-27	125.2	XP_026778412.1 kinesin-like protein KIF13B isoform X2 [Pangasianodon hypophthalmus]	Q9NQT8|KI13B_HUMAN	3.09e-34	126	Kinesin-like protein KIF13B OS=Homo sapiens OX=9606 GN=KIF13B PE=1 SV=2
Chr01.30	1900	KOG3599	7.58e-124	408	Inorganic ion transport and metabolism; Signal transduction mechanisms	GO:0055114(oxidation-reduction process)	GO:0016020(membrane)	GO:0005515(protein binding),GO:0004096(catalase activity),GO:0020037(heme binding),GO:0005509(calcium ion binding)	K04988 PKD1L2; polycystin 1L2	XP_026992419.1	0	3298.1	XP_026992419.1 polycystic kidney disease protein 1-like 2 [Tachysurus fulvidraco]	Q7Z442|PK1L2_HUMAN	0	791	Polycystic kidney disease protein 1-like 2 OS=Homo sapiens OX=9606 GN=PKD1L2 PE=1 SV=5
Chr01.300	378	-	-	-	-	-	-	GO:0005515(protein binding)	-	XP_027019631.1	4.8e-193	679.1	XP_027019631.1 ubiquitin-associated protein 1-like [Tachysurus fulvidraco]	F5GYI3|UBA1L_HUMAN	4.57e-35	135	Ubiquitin-associated protein 1-like OS=Homo sapiens OX=9606 GN=UBAP1L PE=2 SV=1
Chr01.301	537	-	-	-	-	-	-	-	-	XP_027019620.1	3.7e-207	726.5	XP_027019620.1 LOW QUALITY PROTEIN: programmed cell death protein 7 [Tachysurus fulvidraco]	Q9WTY1|PDCD7_MOUSE	4.85e-76	251	Programmed cell death protein 7 OS=Mus musculus OX=10090 GN=Pdcd7 PE=1 SV=1
Chr01.302	625	KOG0745	0	949	Posttranslational modification, protein turnover, chaperones	-	-	GO:0005524(ATP binding)	K03544 clpX, CLPX; ATP-dependent Clp protease ATP-binding subunit ClpX	XP_027018213.1	0	1155.6	XP_027018213.1 ATP-dependent Clp protease ATP-binding subunit clpX-like, mitochondrial isoform X1 [Tachysurus fulvidraco]	O76031|CLPX_HUMAN	0	949	ATP-dependent Clp protease ATP-binding subunit clpX-like, mitochondrial OS=Homo sapiens OX=9606 GN=CLPX PE=1 SV=2
Chr01.303	311	-	-	-	-	-	-	-	K19367 SPG21; maspardin	XP_027018190.1	2.9e-180	636.3	XP_027018190.1 maspardin [Tachysurus fulvidraco]	Q6PC62|SPG21_DANRE	0	622	Maspardin OS=Danio rerio OX=7955 GN=spg21 PE=2 SV=1
Chr01.304	492	KOG4177	2.8e-104	324	Cell wall/membrane/envelope biogenesis	GO:0007165(signal transduction)	-	GO:0005515(protein binding)	-	XP_027018178.1	1.2e-63	249.6	XP_027018178.1 ankyrin repeat and death domain-containing protein 1A [Tachysurus fulvidraco]	Q495B1|AKD1A_HUMAN	0	541	Ankyrin repeat and death domain-containing protein 1A OS=Homo sapiens OX=9606 GN=ANKDD1A PE=2 SV=2
Chr01.305	720	-	-	-	-	-	-	-	-	XP_027018167.1	6e-277	958.7	XP_027018167.1 pleckstrin homology domain-containing family O member 2 [Tachysurus fulvidraco]	Q8TD55|PKHO2_HUMAN	1.12e-61	218	Pleckstrin homology domain-containing family O member 2 OS=Homo sapiens OX=9606 GN=PLEKHO2 PE=1 SV=1
Chr01.306	910	KOG3525	0	1316	Posttranslational modification, protein turnover, chaperones	GO:0006508(proteolysis)	-	GO:0004252(serine-type endopeptidase activity),GO:0008233(peptidase activity)	K08672 PCSK6; proprotein convertase subtilisin/kexin type 6 [EC:3.4.21.-]	XP_027018141.1	0	1797.3	XP_027018141.1 proprotein convertase subtilisin/kexin type 6 isoform X1 [Tachysurus fulvidraco]	P29122|PCSK6_HUMAN	0	1306	Proprotein convertase subtilisin/kexin type 6 OS=Homo sapiens OX=9606 GN=PCSK6 PE=1 SV=1
Chr01.307	333	KOG1644	6.4e-141	400	RNA processing and modification	-	-	GO:0005515(protein binding)	K11092 SNRPA1; U2 small nuclear ribonucleoprotein A'	XP_027019743.1	2.7e-147	526.9	XP_027019743.1 U2 small nuclear ribonucleoprotein A' [Tachysurus fulvidraco]	P57784|RU2A_MOUSE	9.64e-142	404	U2 small nuclear ribonucleoprotein A' OS=Mus musculus OX=10090 GN=Snrpa1 PE=1 SV=2
Chr01.308	355	-	-	-	-	-	-	-	-	XP_027006836.1	1.2e-108	398.7	XP_027006836.1 uncharacterized protein LOC113645434 isoform X1 [Tachysurus fulvidraco]	-	-	-	-
Chr01.309	227	-	-	-	-	-	-	-	-	-	-	-	-	-	-	-	-
Chr01.31	326	KOG1556	0	529	Posttranslational modification, protein turnover, chaperones	-	GO:0005838(proteasome regulatory particle)	GO:0005515(protein binding)	K03038 PSMD7, RPN8; 26S proteasome regulatory subunit N8	XP_026992406.1	3.6e-152	543.1	XP_026992406.1 26S proteasome non-ATPase regulatory subunit 7 [Tachysurus fulvidraco]	Q3ZBD0|PSMD7_BOVIN	0	548	26S proteasome non-ATPase regulatory subunit 7 OS=Bos taurus OX=9913 GN=PSMD7 PE=2 SV=1
Chr01.310	780	-	-	-	-	-	-	-	-	XP_027006836.1	1.3e-115	422.9	XP_027006836.1 uncharacterized protein LOC113645434 isoform X1 [Tachysurus fulvidraco]	-	-	-	-
Chr01.311	188	-	-	-	-	GO:0006886(intracellular protein transport)	GO:0030176(integral component of endoplasmic reticulum membrane)	-	K14025 SELS, VIMP; selenoprotein S	XP_027019610.1	2.4e-84	317	XP_027019610.1 LOW QUALITY PROTEIN: selenoprotein S [Tachysurus fulvidraco]	Q0VFV6|SELS_DANRE	2.01e-74	224	Selenoprotein S OS=Danio rerio OX=7955 GN=vimp PE=2 SV=2
Chr01.312	802	KOG3588	0	1290	Carbohydrate transport and metabolism	-	GO:0032580(Golgi cisterna membrane)	GO:0008376(acetylgalactosaminyltransferase activity)	K13499 CHSY; chondroitin sulfate synthase [EC:2.4.1.175 2.4.1.226]	XP_027018121.1	0	1613.6	XP_027018121.1 chondroitin sulfate synthase 1 [Tachysurus fulvidraco]	Q6ZQ11|CHSS1_MOUSE	0	1305	Chondroitin sulfate synthase 1 OS=Mus musculus OX=10090 GN=Chsy1 PE=2 SV=2
Chr01.313	2025	KOG0619	6.94e-170	530	General function prediction only	GO:0006468(protein phosphorylation)	-	GO:0005515(protein binding),GO:0004672(protein kinase activity),GO:0005524(ATP binding)	K08843 LRRK1; leucine-rich repeat kinase 1 [EC:2.7.11.1]	XP_027018105.1	0	4018	XP_027018105.1 leucine-rich repeat serine/threonine-protein kinase 1 isoform X3 [Tachysurus fulvidraco]	Q3UHC2|LRRK1_MOUSE	0	2520	Leucine-rich repeat serine/threonine-protein kinase 1 OS=Mus musculus OX=10090 GN=Lrrk1 PE=1 SV=1
Chr01.314	509	KOG2450	0	781	Energy production and conversion	GO:0055114(oxidation-reduction process)	-	GO:0016491(oxidoreductase activity),GO:0016620(oxidoreductase activity, acting on the aldehyde or oxo group of donors, NAD or NADP as acceptor)	K00129 E1.2.1.5; aldehyde dehydrogenase (NAD(P)+) [EC:1.2.1.5]	XP_027019943.1	4e-291	1005.4	XP_027019943.1 aldehyde dehydrogenase family 1 member A3 [Tachysurus fulvidraco]	P47895|AL1A3_HUMAN	0	781	Aldehyde dehydrogenase family 1 member A3 OS=Homo sapiens OX=9606 GN=ALDH1A3 PE=1 SV=2
Chr01.315	385	KOG4177	1.58e-165	465	Cell wall/membrane/envelope biogenesis	-	-	GO:0005515(protein binding)	K10329 ASB7; ankyrin repeat and SOCS box protein 7	XP_027018057.1	8e-103	379.4	XP_027018057.1 ankyrin repeat and SOCS box protein 7 [Tachysurus fulvidraco]	Q91ZU0|ASB7_MOUSE	0	527	Ankyrin repeat and SOCS box protein 7 OS=Mus musculus OX=10090 GN=Asb7 PE=2 SV=2
Chr01.316	374	KOG1607	3.79e-118	344	Intracellular trafficking, secretion, and vesicular transport	-	GO:0016021(integral component of membrane)	GO:0003677(DNA binding)	K04710 CERS; ceramide synthetase [EC:2.3.1.24]	XP_027018027.1	2.4e-213	746.5	XP_027018027.1 ceramide synthase 3 [Tachysurus fulvidraco]	Q3ZBF8|CERS2_BOVIN	5.57e-173	489	Ceramide synthase 2 OS=Bos taurus OX=9913 GN=CERS2 PE=2 SV=1
Chr01.317	1134	KOG3538	0	1433	Posttranslational modification, protein turnover, chaperones	GO:0006508(proteolysis)	-	GO:0004222(metalloendopeptidase activity),GO:0008233(peptidase activity),GO:0008237(metallopeptidase activity)	K08631 ADAMTS17; a disintegrin and metalloproteinase with thrombospondin motifs 17 [EC:3.4.24.-]	XP_027016924.1	0	2363.2	XP_027016924.1 A disintegrin and metalloproteinase with thrombospondin motifs 17 isoform X1 [Tachysurus fulvidraco]	Q8TE56|ATS17_HUMAN	0	1520	A disintegrin and metalloproteinase with thrombospondin motifs 17 OS=Homo sapiens OX=9606 GN=ADAMTS17 PE=2 SV=2
Chr01.318	356	-	-	-	-	-	-	-	-	XP_027017368.1	6.5e-208	728.4	XP_027017368.1 major intrinsically disordered Notch2-binding receptor 1 [Tachysurus fulvidraco]	A0A140LFM6|MNAR1_DANRE	0	597	Major intrinsically disordered Notch2-binding receptor 1 OS=Danio rerio OX=7955 GN=minar1 PE=2 SV=3
Chr01.319	379	-	-	-	-	-	-	-	-	XP_026786179.1	1.3e-198	697.6	XP_026786179.1 major intrinsically disordered Notch2-binding receptor 1 [Pangasianodon hypophthalmus]	A0A140LFM6|MNAR1_DANRE	0	672	Major intrinsically disordered Notch2-binding receptor 1 OS=Danio rerio OX=7955 GN=minar1 PE=2 SV=3
Chr01.32	1261	-	-	-	-	GO:0006355(regulation of transcription, DNA-templated)	-	GO:0003700(DNA-binding transcription factor activity),GO:0003677(DNA binding)	K17335 NFAT5; nuclear factor of activated T-cells 5	XP_026992371.1	0	2073.9	XP_026992371.1 nuclear factor of activated T-cells 5-like isoform X1 [Tachysurus fulvidraco]	Q9WV30|NFAT5_MOUSE	0	809	Nuclear factor of activated T-cells 5 OS=Mus musculus OX=10090 GN=Nfat5 PE=1 SV=2
Chr01.320	199	KOG3093	3.84e-92	269	Coenzyme transport and metabolism	-	-	-	K01934 MTHFS; 5-formyltetrahydrofolate cyclo-ligase [EC:6.3.3.2]	XP_027017982.1	1.5e-105	387.5	XP_027017982.1 5-formyltetrahydrofolate cyclo-ligase-like [Tachysurus fulvidraco]	P49914|MTHFS_HUMAN	1.63e-91	269	5-formyltetrahydrofolate cyclo-ligase OS=Homo sapiens OX=9606 GN=MTHFS PE=1 SV=2
Chr01.321	197	KOG3173	3.38e-68	208	General function prediction only	-	-	GO:0003677(DNA binding),GO:0008270(zinc ion binding)	-	XP_027017992.1	2.5e-60	237.3	XP_027017992.1 AN1-type zinc finger protein 6 [Tachysurus fulvidraco]	Q6FIF0|ZFAN6_HUMAN	1.43e-67	208	AN1-type zinc finger protein 6 OS=Homo sapiens OX=9606 GN=ZFAND6 PE=1 SV=2
Chr01.322	456	KOG2843	0	679	Carbohydrate transport and metabolism	GO:0009072(aromatic amino acid family metabolic process)	-	GO:0003824(catalytic activity),GO:0004334(fumarylacetoacetase activity)	K01555 FAH, fahA; fumarylacetoacetase [EC:3.7.1.2]	XP_027017973.1	1.6e-262	910.2	XP_027017973.1 fumarylacetoacetase [Tachysurus fulvidraco]	P25093|FAAA_RAT	0	682	Fumarylacetoacetase OS=Rattus norvegicus OX=10116 GN=Fah PE=1 SV=1
Chr01.323	106	-	-	-	-	-	-	-	-	XP_027018613.1	8.3e-26	121.7	XP_027018613.1 cortexin domain-containing 1 [Tachysurus fulvidraco]	A0A1B0GST9|CTXD1_MOUSE	1.43e-32	111	Cortexin domain-containing 1 OS=Mus musculus OX=10090 GN=Ctxnd1 PE=3 SV=1
Chr01.324	710	KOG3561	0	1222	Transcription	GO:0006355(regulation of transcription, DNA-templated)	GO:0005634(nucleus),GO:0005667(transcription factor complex),GO:0005737(cytoplasm)	GO:0046983(protein dimerization activity),GO:0005515(protein binding),GO:0003700(DNA-binding transcription factor activity)	K15589 ARNT2; aryl hydrocarbon receptor nuclear translocator 2	XP_027017943.1	0	1389.8	XP_027017943.1 aryl hydrocarbon receptor nuclear translocator 2 isoform X3 [Tachysurus fulvidraco]	Q9DG12|ARNT2_DANRE	0	1299	Aryl hydrocarbon receptor nuclear translocator 2 OS=Danio rerio OX=7955 GN=arnt2 PE=1 SV=2
Chr01.325	287	KOG1552	0	530	General function prediction only	-	-	-	K01076 ABHD17; abhydrolase domain-containing protein 17 [EC:3.1.2.22]	XP_027017895.1	7.4e-170	601.7	XP_027017895.1 alpha/beta hydrolase domain-containing protein 17C [Tachysurus fulvidraco]	Q7ZVZ7|AB17C_DANRE	0	574	Alpha/beta hydrolase domain-containing protein 17C OS=Danio rerio OX=7955 GN=abhd17c PE=2 SV=1
Chr01.326	1348	-	-	-	-	-	-	-	K19031 CEMIP, KIAA1199; cell migration-inducing and hyaluronan-binding protein [EC:3.2.1.35]	XP_026786113.1	0	2712.2	XP_026786113.1 cell migration-inducing and hyaluronan-binding protein [Pangasianodon hypophthalmus]	Q8WUJ3|CEMIP_HUMAN	0	1922	Cell migration-inducing and hyaluronan-binding protein OS=Homo sapiens OX=9606 GN=CEMIP PE=1 SV=2
Chr01.327	209	KOG4357	2.67e-92	271	General function prediction only	GO:0006457(protein folding)	-	-	-	XP_027017878.1	2.7e-92	343.6	XP_027017878.1 LRP chaperone MESD [Tachysurus fulvidraco]	A1L243|MESD_DANRE	5.57e-111	318	LRP chaperone MESD OS=Danio rerio OX=7955 GN=mesd PE=2 SV=2
Chr01.328	355	KOG4261	2.77e-174	489	Cytoskeleton	-	-	-	-	XP_027017872.1	2e-188	663.7	XP_027017872.1 talin rod domain-containing protein 1 [Tachysurus fulvidraco]	Q9ERE8|TLRN1_MOUSE	7.7e-175	493	Talin rod domain-containing protein 1 OS=Mus musculus OX=10090 GN=Tlnrd1 PE=1 SV=1
Chr01.329	1524	-	-	-	-	-	-	GO:0005515(protein binding)	K22628 IL16; interleukin 16	XP_027017859.1	0	2767.3	XP_027017859.1 pro-interleukin-16 [Tachysurus fulvidraco]	Q14005|IL16_HUMAN	4.35e-119	410	Pro-interleukin-16 OS=Homo sapiens OX=9606 GN=IL16 PE=1 SV=4
Chr01.33	576	KOG1885	0	985	Translation, ribosomal structure and biogenesis	GO:0006430(lysyl-tRNA aminoacylation),GO:0006418(tRNA aminoacylation for protein translation)	GO:0005737(cytoplasm)	GO:0004824(lysine-tRNA ligase activity),GO:0005524(ATP binding),GO:0000166(nucleotide binding),GO:0003676(nucleic acid binding),GO:0004812(aminoacyl-tRNA ligase activity)	K04567 KARS, lysS; lysyl-tRNA synthetase, class II [EC:6.1.1.6]	XP_026992385.1	0	1100.5	XP_026992385.1 LOW QUALITY PROTEIN: lysine--tRNA ligase [Tachysurus fulvidraco]	Q99MN1|SYK_MOUSE	0	997	Lysine--tRNA ligase OS=Mus musculus OX=10090 GN=Kars PE=1 SV=1
Chr01.330	209	KOG3845	2.13e-54	170	Lipid transport and metabolism	-	-	GO:0008289(lipid binding)	-	XP_027019933.1	2e-119	433.7	XP_027019933.1 LOW QUALITY PROTEIN: stAR-related lipid transfer protein 5 [Tachysurus fulvidraco]	Q9EPQ7|STAR5_MOUSE	8.56e-101	293	StAR-related lipid transfer protein 5 OS=Mus musculus OX=10090 GN=Stard5 PE=1 SV=2
Chr01.331	1105	-	-	-	-	-	GO:0016021(integral component of membrane)	-	K21988 TMC; transmembrane channel-like protein	XP_027017791.1	0	2061.2	XP_027017791.1 transmembrane channel-like protein 3 isoform X1 [Tachysurus fulvidraco]	Q5YCC7|TMC3_CHICK	0	1304	Transmembrane channel-like protein 3 OS=Gallus gallus OX=9031 GN=Tmc3 PE=2 SV=1
Chr01.332	534	KOG2113	3.56e-114	338	General function prediction only	-	-	GO:0003723(RNA binding),GO:0003676(nucleic acid binding)	K15686 MEX3, RKHD; RNA-binding protein MEX3 [EC:2.3.2.27]	XP_027019919.1	1.5e-269	933.7	XP_027019919.1 RNA-binding protein MEX3B [Tachysurus fulvidraco]	A1L3F4|MEX3B_XENLA	0	668	RNA-binding protein MEX3B OS=Xenopus laevis OX=8355 GN=mex3b PE=2 SV=1
Chr01.333	1142	KOG0467	0	1135	Translation, ribosomal structure and biogenesis	-	-	GO:0005525(GTP binding),GO:0003924(GTPase activity)	K14536 RIA1; ribosome assembly protein 1 [EC:3.6.5.-]	XP_027017752.1	0	2103.2	XP_027017752.1 elongation factor-like GTPase 1 [Tachysurus fulvidraco]	Q7Z2Z2|EFL1_HUMAN	0	1576	Elongation factor-like GTPase 1 OS=Homo sapiens OX=9606 GN=EFL1 PE=1 SV=2
Chr01.334	460	-	-	-	-	-	-	-	-	XP_027017778.1	5.3e-186	656	XP_027017778.1 stabilizer of axonemal microtubules 2 [Tachysurus fulvidraco]	Q8BQB6|SAXO2_MOUSE	9.94e-123	365	Stabilizer of axonemal microtubules 2 OS=Mus musculus OX=10090 GN=Saxo2 PE=2 SV=2
Chr01.335	1650	KOG3538	0	1578	Posttranslational modification, protein turnover, chaperones	-	-	GO:0008233(peptidase activity)	-	XP_026786423.1	0	3169	XP_026786423.1 ADAMTS-like protein 3 isoform X1 [Pangasianodon hypophthalmus]	P82987|ATL3_HUMAN	0	1578	ADAMTS-like protein 3 OS=Homo sapiens OX=9606 GN=ADAMTSL3 PE=1 SV=4
Chr01.336	74	KOG0977	1.41e-16	73.6	Nuclear structure; Cell cycle control, cell division, chromosome partitioning	-	-	-	-	-	-	-	-	P13648|LMNA_CHICK	5.34e-16	73.6	Lamin-A OS=Gallus gallus OX=9031 GN=LMNA PE=2 SV=1
Chr01.337	948	KOG0977	6.84e-167	501	Nuclear structure; Cell cycle control, cell division, chromosome partitioning	GO:0007154(cell communication)	GO:0005922(connexin complex)	-	-	XP_026786594.1	1.3e-181	642.5	XP_026786594.1 gap junction delta-2 protein-like [Pangasianodon hypophthalmus]	P10999|LAML3_XENLA	3.67e-176	526	Lamin-L(III) OS=Xenopus laevis OX=8355 PE=2 SV=2
Chr01.338	471	KOG1118	0	540	Lipid transport and metabolism; Signal transduction mechanisms	GO:0006355(regulation of transcription, DNA-templated),GO:0006897(endocytosis)	GO:0005737(cytoplasm)	GO:0003700(DNA-binding transcription factor activity),GO:0005515(protein binding)	K11247 SH3GL; endophilin-A	XP_027017741.1	2.5e-215	753.4	XP_027017741.1 endophilin-A3-like [Tachysurus fulvidraco]	Q8AXU9|SH3G3_CHICK	0	585	Endophilin-A3 OS=Gallus gallus OX=9031 GN=SH3GL3 PE=1 SV=1
Chr01.339	369	KOG4628	1.77e-162	461	Posttranslational modification, protein turnover, chaperones	-	-	-	K15692 RNF13, RZF; E3 ubiquitin-protein ligase RNF13 [EC:2.3.2.27]	XP_026786116.1	3.2e-149	533.5	XP_026786116.1 E3 ubiquitin-protein ligase RNF13 [Pangasianodon hypophthalmus]	Q90972|RNF13_CHICK	7.29e-169	479	E3 ubiquitin-protein ligase RNF13 OS=Gallus gallus OX=9031 GN=RNF13 PE=1 SV=1
Chr01.34	172	KOG3373	2.21e-52	165	Amino acid transport and metabolism	GO:0019464(glycine decarboxylation via glycine cleavage system)	GO:0005960(glycine cleavage complex)	-	K02437 gcvH, GCSH; glycine cleavage system H protein	XP_026992407.1	1e-89	334.7	XP_026992407.1 glycine cleavage system H protein, mitochondrial-like [Tachysurus fulvidraco]	Q9N121|GCSH_RABIT	1.45e-62	193	Glycine cleavage system H protein, mitochondrial OS=Oryctolagus cuniculus OX=9986 GN=GCSH PE=2 SV=1
Chr01.340	363	KOG0015	2.29e-109	330	Transcription	GO:0045944(positive regulation of transcription by RNA polymerase II)	-	GO:0003677(DNA binding),GO:0046983(protein dimerization activity),GO:0000981(DNA-binding transcription factor activity, RNA polymerase II-specific),GO:0000987(proximal promoter sequence-specific DNA binding)	K04378 SRF; serum response factor	XP_027017706.1	1.4e-173	614.4	XP_027017706.1 serum response factor-like isoform X2 [Tachysurus fulvidraco]	Q9JM73|SRF_MOUSE	3.33e-109	331	Serum response factor OS=Mus musculus OX=10090 GN=Srf PE=1 SV=1
Chr01.341	882	KOG1829	0	724	Signal transduction mechanisms	-	-	-	K19330 RUBCN; run domain Beclin-1 interacting and cysteine-rich containing protein	XP_027017659.1	0	1716.4	XP_027017659.1 run domain Beclin-1-interacting and cysteine-rich domain-containing protein [Tachysurus fulvidraco]	Q92622|RUBIC_HUMAN	0	902	Run domain Beclin-1-interacting and cysteine-rich domain-containing protein OS=Homo sapiens OX=9606 GN=RUBCN PE=1 SV=4
Chr01.342	465	KOG3645	9.64e-111	337	Signal transduction mechanisms	GO:0006811(ion transport),GO:0034220(ion transmembrane transport)	GO:0016021(integral component of membrane)	GO:0005230(extracellular ligand-gated ion channel activity),GO:0004888(transmembrane signaling receptor activity),GO:0005216(ion channel activity)	K04819 HTR3; 5-hydroxytryptamine receptor 3	XP_027017394.1	1.1e-252	877.5	XP_027017394.1 LOW QUALITY PROTEIN: 5-hydroxytryptamine receptor 3A-like [Tachysurus fulvidraco]	P35563|5HT3A_RAT	6.89e-116	352	5-hydroxytryptamine receptor 3A OS=Rattus norvegicus OX=10116 GN=Htr3a PE=1 SV=2
Chr01.343	161	-	-	-	-	-	-	-	-	XP_027017355.1	2.9e-86	323.2	XP_027017355.1 receptor-transporting protein 3-like [Tachysurus fulvidraco]	Q9BQQ7|RTP3_HUMAN	5.04e-27	104	Receptor-transporting protein 3 OS=Homo sapiens OX=9606 GN=RTP3 PE=1 SV=1
Chr01.344	309	-	-	-	-	-	-	-	-	XP_027017321.1	4.3e-123	446.4	XP_027017321.1 uncharacterized protein LOC113652448 [Tachysurus fulvidraco]	-	-	-	-
Chr01.345	124	KOG4108	1.8e-48	153	Cell motility	-	-	-	-	XP_027019695.1	1.1e-64	251.1	XP_027019695.1 tctex1 domain-containing protein 2 [Tachysurus fulvidraco]	Q32P71|TC1D2_BOVIN	1.27e-49	157	Tctex1 domain-containing protein 2 OS=Bos taurus OX=9913 GN=TCTEX1D2 PE=2 SV=2
Chr01.346	419	KOG3656	1.29e-119	355	General function prediction only	GO:0007186(G-protein coupled receptor signaling pathway)	GO:0016021(integral component of membrane)	GO:0001607(neuromedin U receptor activity),GO:0004930(G-protein coupled receptor activity)	K05052 NMUR1; neuromedin U receptor 1	XP_027019641.1	1.9e-235	820.1	XP_027019641.1 neuromedin-U receptor 1-like [Tachysurus fulvidraco]	O55040|NMUR1_MOUSE	5.44e-121	361	Neuromedin-U receptor 1 OS=Mus musculus OX=10090 GN=Nmur1 PE=2 SV=2
Chr01.347	86	-	-	-	-	-	-	-	-	-	-	-	-	-	-	-	-
Chr01.348	523	-	-	-	-	-	-	-	K18201 AGPHD1; hydroxylysine kinase [EC:2.7.1.81]	XP_027017646.1	2.7e-146	524.2	XP_027017646.1 hydroxylysine kinase-like isoform X2 [Tachysurus fulvidraco]	A8WFT6|HYKK_DANRE	2.96e-139	409	Hydroxylysine kinase OS=Danio rerio OX=7955 GN=hykk PE=2 SV=1
Chr01.349	349	KOG2461	7.47e-62	196	Transcription	-	-	GO:0005515(protein binding)	K20796 PRDM7_9; histone-lysine N-methyltransferase PRDM7/9 [EC:2.1.1.43]	XP_027016981.1	6.5e-160	568.9	XP_027016981.1 histone-lysine N-methyltransferase PRDM9-like isoform X2 [Tachysurus fulvidraco]	P0C6Y7|PRDM9_RAT	1.23e-66	227	Histone-lysine N-methyltransferase PRDM9 OS=Rattus norvegicus OX=10116 GN=Prdm9 PE=3 SV=1
Chr01.35	661	-	-	-	-	-	-	-	-	XP_027010423.1	0	1089.7	XP_027010423.1 protein asteroid homolog 1-like [Tachysurus fulvidraco]	Q1LYL8|ASTE1_DANRE	1.22e-179	529	Protein asteroid homolog 1 OS=Danio rerio OX=7955 GN=aste1 PE=2 SV=1
Chr01.350	913	KOG0196	0	1491	Signal transduction mechanisms	GO:0006468(protein phosphorylation),GO:0007169(transmembrane receptor protein tyrosine kinase signaling pathway)	GO:0016021(integral component of membrane),GO:0005887(integral component of plasma membrane)	GO:0005515(protein binding),GO:0004672(protein kinase activity),GO:0004713(protein tyrosine kinase activity),GO:0005524(ATP binding),GO:0005003(ephrin receptor activity)	K05112 EPHB3, HEK2, ETK2; Eph receptor B3 [EC:2.7.10.1]	XP_027010993.1	0	1801.2	XP_027010993.1 ephrin type-B receptor 3 isoform X4 [Tachysurus fulvidraco]	Q07498|EPHB3_CHICK	0	1494	Ephrin type-B receptor 3 (Fragment) OS=Gallus gallus OX=9031 GN=EPHB3 PE=2 SV=1
Chr01.351	467	KOG2325	2.19e-20	95.5	General function prediction only	GO:0055085(transmembrane transport)	-	GO:0022857(transmembrane transporter activity)	K12307 MSFD8, CLN7; MFS transporter, ceroid-lipofuscinosis neuronal protein 7	XP_027013304.1	5.1e-237	825.5	XP_027013304.1 LOW QUALITY PROTEIN: major facilitator superfamily domain-containing protein 8-like [Tachysurus fulvidraco]	Q6GPQ3|MFSD8_XENLA	2.19e-20	97.1	Major facilitator superfamily domain-containing protein 8 OS=Xenopus laevis OX=8355 GN=mfsd8 PE=2 SV=1
Chr01.352	170	KOG3400	6.79e-104	295	Transcription	GO:0006351(transcription, DNA-templated)	-	-	K03016 RPB8, POLR2H; DNA-directed RNA polymerases I, II, and III subunit RPABC3	XP_026786567.1	1.9e-80	303.9	XP_026786567.1 DNA-directed RNA polymerases I, II, and III subunit RPABC3 [Pangasianodon hypophthalmus]	Q923G2|RPAB3_MOUSE	2.88e-103	295	DNA-directed RNA polymerases I, II, and III subunit RPABC3 OS=Mus musculus OX=10090 GN=Polr2h PE=1 SV=3
Chr01.353	776	-	-	-	-	-	-	GO:0005515(protein binding)	-	XP_027013181.1	0	1209.5	XP_027013181.1 lisH domain-containing protein ARMC9 isoform X2 [Tachysurus fulvidraco]	E7F187|ARMC9_DANRE	0	832	LisH domain-containing protein ARMC9 OS=Danio rerio OX=7955 GN=armc9 PE=2 SV=3
Chr01.354	309	KOG2287	2.28e-80	250	Carbohydrate transport and metabolism	GO:0006486(protein glycosylation)	GO:0016020(membrane)	-	K09664 B3GNT7; beta-1,3-N-acetylglucosaminyltransferase 7 [EC:2.4.1.-]	XP_027013345.1	1.4e-129	468	XP_027013345.1 UDP-GlcNAc:betaGal beta-1,3-N-acetylglucosaminyltransferase 7 [Tachysurus fulvidraco]	Q8NFL0|B3GN7_HUMAN	9.67e-80	250	UDP-GlcNAc:betaGal beta-1,3-N-acetylglucosaminyltransferase 7 OS=Homo sapiens OX=9606 GN=B3GNT7 PE=2 SV=1
Chr01.355	843	KOG0521	0	1071	Signal transduction mechanisms	-	-	GO:0005096(GTPase activator activity),GO:0005515(protein binding)	K12489 ACAP; Arf-GAP with coiled-coil, ANK repeat and PH domain-containing protein	XP_027013132.1	0	1394.4	XP_027013132.1 arf-GAP with coiled-coil, ANK repeat and PH domain-containing protein 2 isoform X5 [Tachysurus fulvidraco]	Q15057|ACAP2_HUMAN	0	1107	Arf-GAP with coiled-coil, ANK repeat and PH domain-containing protein 2 OS=Homo sapiens OX=9606 GN=ACAP2 PE=1 SV=3
Chr01.356	477	KOG4126	0	528	Inorganic ion transport and metabolism	-	-	GO:0016791(phosphatase activity),GO:0003824(catalytic activity)	K01077 E3.1.3.1, phoA, phoB; alkaline phosphatase [EC:3.1.3.1]	XP_027013936.1	2.1e-257	893.3	XP_027013936.1 alkaline phosphatase-like [Tachysurus fulvidraco]	P15693|PPBI1_RAT	0	540	Intestinal-type alkaline phosphatase 1 OS=Rattus norvegicus OX=10116 GN=Alpi PE=1 SV=1
Chr01.357	214	KOG4126	1.47e-30	119	Inorganic ion transport and metabolism	-	-	GO:0016791(phosphatase activity),GO:0003824(catalytic activity)	K01077 E3.1.3.1, phoA, phoB; alkaline phosphatase [EC:3.1.3.1]	XP_027013294.1	1.3e-78	298.1	XP_027013294.1 alkaline phosphatase-like [Tachysurus fulvidraco]	P83456|PPB_GADMO	2.27e-32	125	Alkaline phosphatase OS=Gadus morhua OX=8049 PE=1 SV=1
Chr01.358	1010	KOG4126	0	621	Inorganic ion transport and metabolism	-	-	GO:0003824(catalytic activity),GO:0016791(phosphatase activity)	K01077 E3.1.3.1, phoA, phoB; alkaline phosphatase [EC:3.1.3.1]	RLQ75705.1	0	1080.9	RLQ75705.1 ALPI [Cricetulus griseus]	P24822|PPBI_MOUSE	0	624	Intestinal-type alkaline phosphatase OS=Mus musculus OX=10090 GN=Iap PE=2 SV=1
Chr01.359	200	KOG4041	1.01e-62	194	Signal transduction mechanisms; Posttranslational modification, protein turnover, chaperones	GO:0009966(regulation of signal transduction),GO:0043666(regulation of phosphoprotein phosphatase activity)	-	GO:0004864(protein phosphatase inhibitor activity)	K16833 PPP1R2, IPP2; protein phosphatase inhibitor 2	XP_027013741.1	1e-48	198.7	XP_027013741.1 protein phosphatase inhibitor 2-like isoform X4 [Tachysurus fulvidraco]	P11845|IPP2_RABIT	3.41e-66	205	Protein phosphatase inhibitor 2 OS=Oryctolagus cuniculus OX=9986 GN=PPP1R2 PE=1 SV=3
Chr01.36	224	KOG3295	1.5e-103	299	Translation, ribosomal structure and biogenesis	GO:0006412(translation)	GO:0005840(ribosome)	GO:0003735(structural constituent of ribosome)	K02873 RP-L13e, RPL13; large subunit ribosomal protein L13e	XP_026992367.1	1.4e-78	298.1	XP_026992367.1 60S ribosomal protein L13 [Tachysurus fulvidraco]	Q90YV5|RL13_ICTPU	2.37e-108	313	60S ribosomal protein L13 OS=Ictalurus punctatus OX=7998 GN=rpl13 PE=2 SV=3
Chr01.360	694	KOG0123	7.55e-138	422	RNA processing and modification; Translation, ribosomal structure and biogenesis	-	-	GO:0003676(nucleic acid binding)	K11294 NCL, NSR1; nucleolin	XP_027013207.1	1.5e-208	731.5	XP_027013207.1 nucleolin [Tachysurus fulvidraco]	P20397|NUCL_XENLA	3.32e-141	431	Nucleolin OS=Xenopus laevis OX=8355 GN=ncl PE=2 SV=3
Chr01.361	975	KOG2062	0	1678	Posttranslational modification, protein turnover, chaperones	GO:0042176(regulation of protein catabolic process)	GO:0000502(proteasome complex)	GO:0030234(enzyme regulator activity)	K03032 PSMD1, RPN2; 26S proteasome regulatory subunit N2	XP_027013048.1	0	1720.3	XP_027013048.1 26S proteasome non-ATPase regulatory subunit 1 [Tachysurus fulvidraco]	Q5R5S4|PSMD1_PONAB	0	1685	26S proteasome non-ATPase regulatory subunit 1 OS=Pongo abelii OX=9601 GN=PSMD1 PE=2 SV=1
Chr01.362	286	-	-	-	-	-	-	-	-	XP_027013683.1	1.4e-155	554.3	XP_027013683.1 uncharacterized protein LOC113649892 [Tachysurus fulvidraco]	-	-	-	-
Chr01.363	2402	-	-	-	-	-	-	-	-	XP_027019116.1	7.4e-13	83.2	XP_027019116.1 integumentary mucin C.1-like [Tachysurus fulvidraco]	-	-	-	-
Chr01.364	92	-	-	-	-	-	-	-	-	XP_027004126.1	1.5e-15	87.4	XP_027004126.1 mucin-2-like [Tachysurus fulvidraco]	-	-	-	-
Chr01.365	83	-	-	-	-	-	-	-	-	XP_027004126.1	5.9e-19	98.6	XP_027004126.1 mucin-2-like [Tachysurus fulvidraco]	-	-	-	-
Chr01.366	110	-	-	-	-	-	-	-	-	XP_027004126.1	3e-18	96.7	XP_027004126.1 mucin-2-like [Tachysurus fulvidraco]	-	-	-	-
Chr01.367	713	-	-	-	-	-	-	GO:0005515(protein binding),GO:0003676(nucleic acid binding)	-	XP_027014008.1	1.4e-294	1017.3	XP_027014008.1 tetratricopeptide repeat protein 14 isoform X1 [Tachysurus fulvidraco]	Q96N46|TTC14_HUMAN	0	578	Tetratricopeptide repeat protein 14 OS=Homo sapiens OX=9606 GN=TTC14 PE=1 SV=1
Chr01.368	330	KOG0527	3.26e-132	380	Transcription	GO:0006355(regulation of transcription, DNA-templated)	-	-	K16796 SOX2; transcription factor SOX2 (SOX group B)	XP_027014531.1	2.8e-136	490.3	XP_027014531.1 transcription factor SOX-2 [Tachysurus fulvidraco]	P48430|SOX2_CHICK	2.3e-142	407	Transcription factor SOX-2 OS=Gallus gallus OX=9031 GN=SOX2 PE=1 SV=1
Chr01.369	116	KOG0723	6.88e-66	196	Posttranslational modification, protein turnover, chaperones	-	-	-	K09539 DNAJC19; DnaJ homolog subfamily C member 19	XP_027014583.1	3.8e-56	222.6	XP_027014583.1 mitochondrial import inner membrane translocase subunit TIM14 isoform X2 [Tachysurus fulvidraco]	Q6PBT7|TIM14_DANRE	4.77e-67	200	Mitochondrial import inner membrane translocase subunit TIM14 OS=Danio rerio OX=7955 GN=dnajc19 PE=3 SV=1
Chr01.37	559	KOG1327	0	790	Signal transduction mechanisms	-	-	-	-	XP_026992416.1	0	1139.8	XP_026992416.1 copine-7 isoform X1 [Tachysurus fulvidraco]	H1UBN0|CPNE7_RAT	0	902	Copine-7 OS=Rattus norvegicus OX=10116 GN=Cpne7 PE=1 SV=1
Chr01.370	637	-	-	-	-	-	-	GO:0003723(RNA binding),GO:0003676(nucleic acid binding)	K15516 FMR; fragile X mental retardation protein	XP_027014398.1	2.8e-302	1042.7	XP_027014398.1 fragile X mental retardation syndrome-related protein 1 isoform X6 [Tachysurus fulvidraco]	Q61584|FXR1_MOUSE	0	803	Fragile X mental retardation syndrome-related protein 1 OS=Mus musculus OX=10090 GN=Fxr1 PE=1 SV=2
Chr01.371	1140	KOG0206	0	1178	General function prediction only	GO:0015914(phospholipid transport)	GO:0016021(integral component of membrane)	GO:0000287(magnesium ion binding),GO:0005524(ATP binding),GO:0000166(nucleotide binding)	K01530 E7.6.2.1; phospholipid-translocating ATPase [EC:7.6.2.1]	XP_027014269.1	0	2114.3	XP_027014269.1 probable phospholipid-transporting ATPase IF isoform X3 [Tachysurus fulvidraco]	Q9Y2G3|AT11B_HUMAN	0	1948	Probable phospholipid-transporting ATPase IF OS=Homo sapiens OX=9606 GN=ATP11B PE=1 SV=2
Chr01.372	695	KOG0238	0	1010	Lipid transport and metabolism; Amino acid transport and metabolism	-	-	GO:0005524(ATP binding),GO:0046872(metal ion binding)	K01968 E6.4.1.4A; 3-methylcrotonyl-CoA carboxylase alpha subunit [EC:6.4.1.4]	XP_027014339.1	0	1265.4	XP_027014339.1 methylcrotonoyl-CoA carboxylase subunit alpha, mitochondrial [Tachysurus fulvidraco]	Q5I0C3|MCCA_RAT	0	1022	Methylcrotonoyl-CoA carboxylase subunit alpha, mitochondrial OS=Rattus norvegicus OX=10116 GN=Mccc1 PE=1 SV=1
Chr01.373	259	KOG4818	6.61e-34	128	General function prediction only	-	GO:0016020(membrane)	-	K06562 LAMP3, CD208; lysosomal-associated membrane protein 3	XP_027014543.1	6.3e-128	462.2	XP_027014543.1 lysosome-associated membrane glycoprotein 3 isoform X1 [Tachysurus fulvidraco]	Q9UQV4|LAMP3_HUMAN	2.58e-33	128	Lysosome-associated membrane glycoprotein 3 OS=Homo sapiens OX=9606 GN=LAMP3 PE=1 SV=3
Chr01.374	366	-	-	-	-	-	-	GO:0004869(cysteine-type endopeptidase inhibitor activity)	K03898 KNG; kininogen	XP_027014478.1	1.3e-190	671	XP_027014478.1 kininogen-1 isoform X1 [Tachysurus fulvidraco]	P08934|KNG1_RAT	1.29e-30	126	Kininogen-1 OS=Rattus norvegicus OX=10116 GN=Kng1 PE=2 SV=1
Chr01.375	353	KOG1607	1.83e-129	375	Intracellular trafficking, secretion, and vesicular transport	-	GO:0016021(integral component of membrane)	-	K04710 CERS; ceramide synthetase [EC:2.3.1.24]	XP_027014499.1	1.1e-196	691	XP_027014499.1 ceramide synthase 1 [Tachysurus fulvidraco]	P27545|CERS1_MOUSE	1.01e-140	405	Ceramide synthase 1 OS=Mus musculus OX=10090 GN=Cers1 PE=1 SV=1
Chr01.376	561	KOG2526	0	853	Amino acid transport and metabolism	GO:0009966(regulation of signal transduction)	GO:0016020(membrane)	-	-	XP_027014438.1	0	1076.6	XP_027014438.1 LOW QUALITY PROTEIN: nicalin-1-like [Tachysurus fulvidraco]	Q6NZ07|NCLN_DANRE	0	969	Nicalin-1 OS=Danio rerio OX=7955 GN=ncl1 PE=2 SV=1
Chr01.377	383	-	-	-	-	GO:0007186(G-protein coupled receptor signaling pathway)	GO:0016021(integral component of membrane)	GO:0038036(sphingosine-1-phosphate receptor activity),GO:0004930(G-protein coupled receptor activity)	K04293 S1PR4, EDG6; sphingosine 1-phosphate receptor 4	XP_027014464.1	3.6e-204	716.1	XP_027014464.1 sphingosine 1-phosphate receptor 1-like [Tachysurus fulvidraco]	P21453|S1PR1_HUMAN	4.55e-87	271	Sphingosine 1-phosphate receptor 1 OS=Homo sapiens OX=9606 GN=S1PR1 PE=1 SV=2
Chr01.378	134	-	-	-	-	-	-	-	-	-	-	-	-	-	-	-	-
Chr01.379	2099	KOG4229	0	1510	Cell motility	GO:0007165(signal transduction),GO:0035556(intracellular signal transduction)	GO:0016459(myosin complex)	GO:0005515(protein binding),GO:0003774(motor activity),GO:0005524(ATP binding)	K10360 MYO9; myosin IX	XP_027014070.1	0	3666.7	XP_027014070.1 unconventional myosin-IXb isoform X5 [Tachysurus fulvidraco]	Q13459|MYO9B_HUMAN	0	1526	Unconventional myosin-IXb OS=Homo sapiens OX=9606 GN=MYO9B PE=1 SV=3
Chr01.38	108	-	-	-	-	-	-	-	-	-	-	-	-	-	-	-	-
Chr01.380	231	KOG2678	4.26e-107	310	Function unknown	-	-	-	K08507 USE1; unconventional SNARE in the endoplasmic reticulum protein 1	XP_027014557.1	4.8e-119	432.6	XP_027014557.1 vesicle transport protein USE1 [Tachysurus fulvidraco]	Q7ZTY7|USE1_DANRE	2e-138	391	Vesicle transport protein USE1 OS=Danio rerio OX=7955 GN=use1 PE=2 SV=1
Chr01.381	1343	KOG4258	0	1888	Signal transduction mechanisms	GO:0006468(protein phosphorylation),GO:0007169(transmembrane receptor protein tyrosine kinase signaling pathway),GO:0046777(protein autophosphorylation)	GO:0016020(membrane),GO:0016021(integral component of membrane)	GO:0004672(protein kinase activity),GO:0005515(protein binding),GO:0004713(protein tyrosine kinase activity),GO:0004714(transmembrane receptor protein tyrosine kinase activity),GO:0005524(ATP binding),GO:0043548(phosphatidylinositol 3-kinase binding),GO:0043560(insulin receptor substrate binding)	K04527 INSR, CD220; insulin receptor [EC:2.7.10.1]	XP_027014214.1	0	2696.4	XP_027014214.1 insulin receptor-like isoform X1 [Tachysurus fulvidraco]	P15208|INSR_MOUSE	0	1894	Insulin receptor OS=Mus musculus OX=10090 GN=Insr PE=1 SV=2
Chr01.382	1467	KOG3520	0	756	Signal transduction mechanisms	GO:0007264(small GTPase mediated signal transduction),GO:0035556(intracellular signal transduction)	-	GO:0005085(guanyl-nucleotide exchange factor activity)	K21066 ARHGEF18; A-kinase anchor protein 18	XP_027014156.1	0	2315	XP_027014156.1 rho guanine nucleotide exchange factor 18 isoform X4 [Tachysurus fulvidraco]	Q6P9R4|ARHGI_MOUSE	0	815	Rho guanine nucleotide exchange factor 18 OS=Mus musculus OX=10090 GN=Arhgef18 PE=1 SV=3
Chr01.383	589	KOG4441	0	968	General function prediction only; Signal transduction mechanisms	-	-	GO:0005515(protein binding)	K10462 KLHL25_37, ENC1, ENC2; kelch-like protein 25/37 (ectoderm-neural cortex protein)	XP_027014426.1	0	1194.9	XP_027014426.1 ectoderm-neural cortex protein 1-like [Tachysurus fulvidraco]	O35709|ENC1_MOUSE	0	970	Ectoderm-neural cortex protein 1 OS=Mus musculus OX=10090 GN=Enc1 PE=2 SV=2
Chr01.384	79	KOG1733	2.46e-49	151	Intracellular trafficking, secretion, and vesicular transport	-	-	-	K17781 TIM13; mitochondrial import inner membrane translocase subunit TIM13	XP_026786279.1	3e-36	156	XP_026786279.1 mitochondrial import inner membrane translocase subunit Tim13 [Pangasianodon hypophthalmus]	Q6GPY0|TI13A_XENLA	3.57e-51	157	Mitochondrial import inner membrane translocase subunit Tim13-A OS=Xenopus laevis OX=8355 GN=timm13-a PE=3 SV=2
Chr01.385	811	KOG3627	6.59e-79	271	Amino acid transport and metabolism	GO:0006508(proteolysis)	-	GO:0004252(serine-type endopeptidase activity),GO:0005515(protein binding)	K09640 TMPRSS9; transmembrane protease serine 9 [EC:3.4.21.-]	XP_027014325.1	0	1479.9	XP_027014325.1 transmembrane protease serine 9-like isoform X3 [Tachysurus fulvidraco]	P69526|TMPS9_RAT	2.91e-164	507	Transmembrane protease serine 9 OS=Rattus norvegicus OX=10116 GN=Tmprss9 PE=3 SV=1
Chr01.386	103	KOG1781	2.53e-69	203	RNA processing and modification	GO:0000398(mRNA splicing, via spliceosome),GO:0000956(nuclear-transcribed mRNA catabolic process)	-	-	K12626 LSM7; U6 snRNA-associated Sm-like protein LSm7	XP_027014643.1	2.7e-53	213	XP_027014643.1 U6 snRNA-associated Sm-like protein LSm7 [Tachysurus fulvidraco]	Q9UK45|LSM7_HUMAN	1.07e-68	203	U6 snRNA-associated Sm-like protein LSm7 OS=Homo sapiens OX=9606 GN=LSM7 PE=1 SV=1
Chr01.387	649	-	-	-	-	-	-	-	K16487 SAS-6, SASS6; spindle assembly abnormal protein 6	XP_027014411.1	2.4e-168	597.8	XP_027014411.1 spindle assembly abnormal protein 6 homolog isoform X1 [Tachysurus fulvidraco]	Q7ZVT3|SAS6_DANRE	0	971	Spindle assembly abnormal protein 6 homolog OS=Danio rerio OX=7955 GN=sass6 PE=1 SV=1
Chr01.388	485	KOG2816	0	855	General function prediction only	GO:0055085(transmembrane transport)	GO:0016021(integral component of membrane)	GO:0022857(transmembrane transporter activity)	-	XP_027014448.1	1.6e-270	936.8	XP_027014448.1 hippocampus abundant transcript 1 protein [Tachysurus fulvidraco]	P70187|MF14A_MOUSE	0	856	Hippocampus abundant transcript 1 protein OS=Mus musculus OX=10090 GN=Mfsd14a PE=2 SV=3
Chr01.389	335	-	-	-	-	-	-	-	-	XP_027014511.1	4e-167	592.8	XP_027014511.1 interferon-induced protein 44-like isoform X2 [Tachysurus fulvidraco]	Q8TCB0|IFI44_HUMAN	1.28e-45	164	Interferon-induced protein 44 OS=Homo sapiens OX=9606 GN=IFI44 PE=2 SV=2
Chr01.39	361	KOG3656	1.33e-20	92.8	General function prediction only	GO:0007186(G-protein coupled receptor signaling pathway)	GO:0016021(integral component of membrane)	GO:0004930(G-protein coupled receptor activity)	-	XP_027034289.1	8.4e-203	711.4	XP_027034289.1 adenosine receptor A2b-like [Tachysurus fulvidraco]	P29275|AA2BR_HUMAN	5.65e-20	92.8	Adenosine receptor A2b OS=Homo sapiens OX=9606 GN=ADORA2B PE=2 SV=1
Chr01.390	1320	KOG3592	0	655	Cytoskeleton	-	-	-	K10429 MAP1; microtubule-associated protein 1	XP_027014232.1	0	1996.9	XP_027014232.1 microtubule-associated protein 1B-like [Tachysurus fulvidraco]	P15205|MAP1B_RAT	0	659	Microtubule-associated protein 1B OS=Rattus norvegicus OX=10116 GN=Map1b PE=1 SV=3
Chr01.391	970	KOG2209	0	1292	Signal transduction mechanisms	-	-	GO:0005515(protein binding)	K20174 OSBPL1_2, ORP1_2; oxysterol-binding protein-related protein 1/2	XP_027014672.1	0	1810.4	XP_027014672.1 oxysterol-binding protein-related protein 1-like isoform X2 [Tachysurus fulvidraco]	Q9BXW6|OSBL1_HUMAN	0	1292	Oxysterol-binding protein-related protein 1 OS=Homo sapiens OX=9606 GN=OSBPL1A PE=1 SV=2
Chr01.392	468	KOG2811	0	537	Function unknown	GO:0008033(tRNA processing)	-	GO:0008168(methyltransferase activity)	K15446 TRM13, CCDC76; tRNA:m4X modification enzyme [EC:2.1.1.225]	XP_027014686.1	2.1e-262	909.8	XP_027014686.1 tRNA:m(4)X modification enzyme TRM13 homolog [Tachysurus fulvidraco]	Q8BYH3|TRM13_MOUSE	0	540	tRNA:m(4)X modification enzyme TRM13 homolog OS=Mus musculus OX=10090 GN=Trmt13 PE=2 SV=1
Chr01.393	331	KOG0619	6.07e-128	370	General function prediction only	-	-	GO:0005515(protein binding)	-	XP_027014695.1	6.6e-61	240	XP_027014695.1 leucine-rich repeat-containing protein 39 [Tachysurus fulvidraco]	F1R6I3|LRC39_DANRE	6.21e-178	499	Leucine-rich repeat-containing protein 39 OS=Danio rerio OX=7955 GN=lrrc39 PE=2 SV=2
Chr01.394	150	KOG4108	2.1e-19	81.3	Cell motility	-	-	-	-	XP_027015069.1	2e-65	253.8	XP_027015069.1 tctex1 domain-containing protein 1-like [Tachysurus fulvidraco]	Q8N7M0|TC1D1_HUMAN	8.91e-19	81.3	Tctex1 domain-containing protein 1 OS=Homo sapiens OX=9606 GN=TCTEX1D1 PE=1 SV=2
Chr01.395	494	KOG0558	0	666	Energy production and conversion	-	-	GO:0016746(transferase activity, transferring acyl groups)	K09699 DBT, bkdB; 2-oxoisovalerate dehydrogenase E2 component (dihydrolipoyl transacylase) [EC:2.3.1.168]	XP_027014931.1	1.2e-265	920.6	XP_027014931.1 lipoamide acyltransferase component of branched-chain alpha-keto acid dehydrogenase complex, mitochondrial isoform X1 [Tachysurus fulvidraco]	P53395|ODB2_MOUSE	0	682	Lipoamide acyltransferase component of branched-chain alpha-keto acid dehydrogenase complex, mitochondrial OS=Mus musculus OX=10090 GN=Dbt PE=1 SV=2
Chr01.396	364	KOG3980	0	561	RNA processing and modification	GO:0006396(RNA processing)	-	GO:0003963(RNA-3'-phosphate cyclase activity),GO:0003824(catalytic activity)	K01974 RTCA, rtcA; RNA 3'-terminal phosphate cyclase (ATP) [EC:6.5.1.4]	XP_027015006.1	3.8e-203	712.6	XP_027015006.1 RNA 3'-terminal phosphate cyclase [Tachysurus fulvidraco]	Q2HJ88|RTCA_BOVIN	0	563	RNA 3'-terminal phosphate cyclase OS=Bos taurus OX=9913 GN=RTCA PE=2 SV=1
Chr01.397	610	KOG1720	0	736	Defense mechanisms	GO:0006470(protein dephosphorylation),GO:0016311(dephosphorylation)	-	GO:0008138(protein tyrosine/serine/threonine phosphatase activity),GO:0016791(phosphatase activity),GO:0004725(protein tyrosine phosphatase activity)	K06639 CDC14; cell division cycle 14 [EC:3.1.3.16 3.1.3.48]	XP_027004224.1	0	1085.5	XP_027004224.1 dual specificity protein phosphatase CDC14A [Tachysurus fulvidraco]	A0A0R4IVA4|CC14A_DANRE	0	844	Dual specificity protein phosphatase CDC14AB OS=Danio rerio OX=7955 GN=cdc14ab PE=3 SV=1
Chr01.398	336	KOG3656	1.23e-48	169	General function prediction only	GO:0007186(G-protein coupled receptor signaling pathway)	GO:0016021(integral component of membrane)	GO:0004930(G-protein coupled receptor activity)	K08422 GPR88; G protein-coupled receptor 88	XP_027015014.1	3.8e-181	639.4	XP_027015014.1 probable G-protein coupled receptor 88 [Tachysurus fulvidraco]	Q9GZN0|GPR88_HUMAN	4.04e-48	169	Probable G-protein coupled receptor 88 OS=Homo sapiens OX=9606 GN=GPR88 PE=2 SV=2
Chr01.399	640	-	-	-	-	GO:0098609(cell-cell adhesion)	GO:0016020(membrane)	-	K06527 VCAM1, CD106; vascular cell adhesion molecule 1	XP_027004237.1	0	1090.5	XP_027004237.1 vascular cell adhesion protein 1 [Tachysurus fulvidraco]	P29533|VCAM1_MOUSE	2.37e-57	209	Vascular cell adhesion protein 1 OS=Mus musculus OX=10090 GN=Vcam1 PE=1 SV=1
Chr01.4	75	-	-	-	-	-	-	-	-	-	-	-	-	-	-	-	-
Chr01.40	125	-	-	-	-	-	-	-	-	-	-	-	-	Q9GLP1|FA5_PIG	4.17e-12	65.1	Coagulation factor V OS=Sus scrofa OX=9823 GN=F5 PE=2 SV=1
Chr01.400	389	KOG1484	0	565	Inorganic ion transport and metabolism	GO:0006812(cation transport),GO:0055085(transmembrane transport)	GO:0016021(integral component of membrane)	GO:0008324(cation transmembrane transporter activity)	K14692 SLC30A5_7, ZNT5_7, MTP, MSC2; solute carrier family 30 (zinc transporter), member 5/7	XP_027014970.1	2.7e-154	550.4	XP_027014970.1 zinc transporter 7 [Tachysurus fulvidraco]	A5PMX1|ZNT7_DANRE	0	587	Zinc transporter 7 OS=Danio rerio OX=7955 GN=slc30a7 PE=2 SV=1
Chr01.401	288	KOG3123	4.88e-157	441	Translation, ribosomal structure and biogenesis	GO:0017183(peptidyl-diphthamide biosynthetic process from peptidyl-histidine)	-	GO:0008168(methyltransferase activity),GO:0004164(diphthine synthase activity)	K00586 DPH5; diphthine methyl ester synthase [EC:2.1.1.314]	XP_027015027.1	7.7e-159	565.1	XP_027015027.1 diphthine methyl ester synthase isoform X1 [Tachysurus fulvidraco]	Q9H2P9|DPH5_HUMAN	3.31e-164	460	Diphthine methyl ester synthase OS=Homo sapiens OX=9606 GN=DPH5 PE=1 SV=2
Chr01.402	365	-	-	-	-	GO:0007186(G-protein coupled receptor signaling pathway)	GO:0016021(integral component of membrane)	GO:0038036(sphingosine-1-phosphate receptor activity),GO:0004930(G-protein coupled receptor activity)	K04288 S1PR1, EDG1, CD363; sphingosine 1-phosphate receptor 1	XP_027014995.1	2.2e-198	696.8	XP_027014995.1 sphingosine 1-phosphate receptor 1 [Tachysurus fulvidraco]	Q9DDK4|S1PR1_DANRE	0	679	Sphingosine 1-phosphate receptor 1 OS=Danio rerio OX=7955 GN=s1pr1 PE=2 SV=2
Chr01.403	419	KOG1721	5.22e-61	203	General function prediction only	-	-	-	K10509 ZBTB37; zinc finger and BTB domain-containing protein 37	XP_027014878.1	1.3e-159	568.2	XP_027014878.1 zinc finger and BTB domain-containing protein 37 [Tachysurus fulvidraco]	Q5TC79|ZBT37_HUMAN	9.22e-160	462	Zinc finger and BTB domain-containing protein 37 OS=Homo sapiens OX=9606 GN=ZBTB37 PE=2 SV=1
Chr01.404	1525	KOG3161	0	597	Posttranslational modification, protein turnover, chaperones	-	-	GO:0046872(metal ion binding)	K15690 RC3H; RING finger and CCCH-type zinc finger domain-containing protein	XP_027014719.1	0	2074.7	XP_027014719.1 roquin-1-like isoform X1 [Tachysurus fulvidraco]	Q5TC82|RC3H1_HUMAN	0	1224	Roquin-1 OS=Homo sapiens OX=9606 GN=RC3H1 PE=1 SV=1
Chr01.405	1215	-	-	-	-	-	-	-	K16724 STIL; SCL-interrupting locus protein	XP_027014710.1	0	2044.2	XP_027014710.1 LOW QUALITY PROTEIN: SCL-interrupting locus protein [Tachysurus fulvidraco]	Q8JGS1|STIL_DANRE	0	1233	SCL-interrupting locus protein homolog OS=Danio rerio OX=7955 GN=stil PE=1 SV=2
Chr01.406	912	KOG0998	0	1169	Intracellular trafficking, secretion, and vesicular transport; Signal transduction mechanisms	-	-	GO:0005515(protein binding),GO:0005509(calcium ion binding)	K12472 EPS15; epidermal growth factor receptor substrate 15	XP_027014755.1	2.1e-295	1020.4	XP_027014755.1 epidermal growth factor receptor substrate 15-like 1 isoform X1 [Tachysurus fulvidraco]	Q60902|EP15R_MOUSE	0	1199	Epidermal growth factor receptor substrate 15-like 1 OS=Mus musculus OX=10090 GN=Eps15l1 PE=1 SV=3
Chr01.407	391	KOG1721	2.31e-74	236	General function prediction only	-	-	-	K17845 KLF2; krueppel-like factor 2	XP_027014982.1	4e-190	669.5	XP_027014982.1 Krueppel-like factor 2 [Tachysurus fulvidraco]	Q60843|KLF2_MOUSE	1.48e-74	238	Krueppel-like factor 2 OS=Mus musculus OX=10090 GN=Klf2 PE=1 SV=2
Chr01.408	112	KOG3410	6.68e-40	130	Function unknown	-	-	-	K13120 FAM32A; protein FAM32A	XP_027015081.1	9.4e-36	154.8	XP_027015081.1 protein FAM32A [Tachysurus fulvidraco]	Q6GQN4|FA32A_DANRE	2.62e-50	157	Protein FAM32A-like OS=Danio rerio OX=7955 GN=fam32al PE=3 SV=1
Chr01.409	165	KOG3435	1.9e-09	54.3	Translation, ribosomal structure and biogenesis	-	-	-	K17435 MRPL54; large subunit ribosomal protein L54	XP_027015059.1	7.5e-66	255.4	XP_027015059.1 39S ribosomal protein L54, mitochondrial [Tachysurus fulvidraco]	Q1LXI5|RM54_DANRE	3.68e-49	157	39S ribosomal protein L54, mitochondrial OS=Danio rerio OX=7955 GN=mrpl54 PE=3 SV=2
Chr01.41	1421	KOG0924	0	1891	RNA processing and modification	-	-	GO:0004386(helicase activity),GO:0003676(nucleic acid binding),GO:0005524(ATP binding),GO:0020037(heme binding)	K12815 DHX38, PRP16; pre-mRNA-splicing factor ATP-dependent RNA helicase DHX38/PRP16 [EC:3.6.4.13]	NP_957170.1	0	2002.6	NP_957170.1 pre-mRNA-splicing factor ATP-dependent RNA helicase PRP16 [Danio rerio]	Q17R09|PRP16_BOVIN	0	2033	Pre-mRNA-splicing factor ATP-dependent RNA helicase PRP16 OS=Bos taurus OX=9913 GN=DHX38 PE=2 SV=1
Chr01.410	777	-	-	-	-	GO:0006508(proteolysis)	-	GO:0004197(cysteine-type endopeptidase activity)	K07369 MALT1; mucosa-associated lymphoid tissue lymphoma translocation protein 1 [EC:3.4.22.-]	XP_027014867.1	0	1535	XP_027014867.1 LOW QUALITY PROTEIN: mucosa-associated lymphoid tissue lymphoma translocation protein 1 homolog [Tachysurus fulvidraco]	Q9UDY8|MALT1_HUMAN	0	620	Mucosa-associated lymphoid tissue lymphoma translocation protein 1 OS=Homo sapiens OX=9606 GN=MALT1 PE=1 SV=1
Chr01.411	835	KOG4661	5.2e-172	523	Transcription	-	-	GO:0003676(nucleic acid binding)	-	XP_027014847.1	1.6e-265	921	XP_027014847.1 scaffold attachment factor B2-like isoform X3 [Tachysurus fulvidraco]	Q14151|SAFB2_HUMAN	2.21e-171	523	Scaffold attachment factor B2 OS=Homo sapiens OX=9606 GN=SAFB2 PE=1 SV=1
Chr01.412	665	KOG3658	2.19e-151	457	Extracellular structures	GO:0006508(proteolysis)	-	GO:0008237(metallopeptidase activity),GO:0004222(metalloendopeptidase activity)	K06704 ADAM10, CD156c; disintegrin and metalloproteinase domain-containing protein 10 [EC:3.4.24.81]	XP_027004794.1	0	1165.6	XP_027004794.1 LOW QUALITY PROTEIN: disintegrin and metalloproteinase domain-containing protein 10-like [Tachysurus fulvidraco]	O14672|ADA10_HUMAN	9.28e-151	457	Disintegrin and metalloproteinase domain-containing protein 10 OS=Homo sapiens OX=9606 GN=ADAM10 PE=1 SV=1
Chr01.413	498	-	-	-	-	GO:0006629(lipid metabolic process)	-	GO:0052689(carboxylic ester hydrolase activity),GO:0005515(protein binding),GO:0004806(triglyceride lipase activity),GO:0004465(lipoprotein lipase activity)	K01059 LPL; lipoprotein lipase [EC:3.1.1.34]	XP_027015120.1	3e-283	979.2	XP_027015120.1 lipoprotein lipase-like isoform X2 [Tachysurus fulvidraco]	P06858|LIPL_HUMAN	1.96e-168	486	Lipoprotein lipase OS=Homo sapiens OX=9606 GN=LPL PE=1 SV=1
Chr01.414	510	-	-	-	-	GO:0006629(lipid metabolic process)	-	GO:0005515(protein binding),GO:0004806(triglyceride lipase activity),GO:0004465(lipoprotein lipase activity),GO:0052689(carboxylic ester hydrolase activity)	K01059 LPL; lipoprotein lipase [EC:3.1.1.34]	XP_027015132.1	5.9e-295	1018.1	XP_027015132.1 LOW QUALITY PROTEIN: lipoprotein lipase-like [Tachysurus fulvidraco]	P11602|LIPL_CHICK	0	638	Lipoprotein lipase OS=Gallus gallus OX=9031 GN=LPL PE=1 SV=1
Chr01.415	284	KOG1003	7.29e-154	432	Cytoskeleton	-	-	-	K10375 TPM4; tropomyosin 4	-	-	-	-	Q01173|TPM1_XENLA	4.1e-152	429	Tropomyosin alpha-1 chain OS=Xenopus laevis OX=8355 GN=tpm1 PE=2 SV=1
Chr01.416	317	-	-	-	-	-	-	-	-	XP_027004250.1	8.8e-172	608.2	XP_027004250.1 hematopoietic SH2 domain-containing protein isoform X1 [Tachysurus fulvidraco]	Q56A36|HSH2D_DANRE	4.79e-71	227	Hematopoietic SH2 domain-containing protein homolog OS=Danio rerio OX=7955 GN=hsh2d PE=2 SV=1
Chr01.417	997	-	-	-	-	-	-	GO:0005515(protein binding)	-	XP_027015177.1	0	1642.5	XP_027015177.1 LOW QUALITY PROTEIN: ankyrin repeat and MYND domain-containing protein 1-like [Tachysurus fulvidraco]	Q8C0W1|ANMY1_MOUSE	0	557	Ankyrin repeat and MYND domain-containing protein 1 OS=Mus musculus OX=10090 GN=Ankmy1 PE=1 SV=1
Chr01.418	556	KOG3821	0	528	Signal transduction mechanisms	GO:0009966(regulation of signal transduction)	GO:0046658(anchored component of plasma membrane),GO:0062023(collagen-containing extracellular matrix)	-	K08107 GPC1; glypican 1	XP_027015189.1	9.4e-312	1074.7	XP_027015189.1 glypican-1-like [Tachysurus fulvidraco]	F1QCC6|GPC1_DANRE	0	879	Glypican-1 OS=Danio rerio OX=7955 GN=gpc1 PE=2 SV=1
Chr01.419	546	KOG3821	6.04e-99	310	Signal transduction mechanisms	GO:0009966(regulation of signal transduction)	GO:0046658(anchored component of plasma membrane),GO:0062023(collagen-containing extracellular matrix)	-	K08111 GPC5; glypican 5	XP_027003706.1	3.1e-265	919.5	XP_027003706.1 glypican-5-like isoform X1 [Tachysurus fulvidraco]	P78333|GPC5_HUMAN	7.77e-98	311	Glypican-5 OS=Homo sapiens OX=9606 GN=GPC5 PE=2 SV=1
Chr01.42	1489	-	-	-	-	-	-	-	-	XP_026786522.1	6.3e-103	381.7	XP_026786522.1 polyamine-modulated factor 1-binding protein 1 isoform X2 [Pangasianodon hypophthalmus]	Q8TBY8|PMFBP_HUMAN	3.61e-24	114	Polyamine-modulated factor 1-binding protein 1 OS=Homo sapiens OX=9606 GN=PMFBP1 PE=1 SV=3
Chr01.420	149	-	-	-	-	GO:0055085(transmembrane transport)	GO:0016020(membrane)	GO:0015267(channel activity)	K09871 AQP12; aquaporin-12	XP_027003727.1	1.2e-73	281.2	XP_027003727.1 aquaporin-12-like [Tachysurus fulvidraco]	A6NM10|AQ12B_HUMAN	1.27e-39	137	Aquaporin-12B OS=Homo sapiens OX=9606 GN=AQP12B PE=2 SV=1
Chr01.421	155	KOG4394	3.05e-50	159	RNA processing and modification	-	-	-	K03540 RPR2, RPP21; ribonuclease P protein subunit RPR2 [EC:3.1.26.5]	XP_027003739.1	7.3e-79	298.5	XP_027003739.1 ribonuclease P protein subunit p21-like [Tachysurus fulvidraco]	Q8R040|RPP21_MOUSE	1.58e-52	166	Ribonuclease P protein subunit p21 OS=Mus musculus OX=10090 GN=Rpp21 PE=1 SV=2
Chr01.423	531	KOG0578	0	840	Signal transduction mechanisms	GO:0006468(protein phosphorylation)	-	GO:0004672(protein kinase activity),GO:0005524(ATP binding),GO:0004674(protein serine/threonine kinase activity)	K04410 PAK2; p21-activated kinase 2 [EC:2.7.11.1]	XP_027015190.1	1e-294	1017.3	XP_027015190.1 serine/threonine-protein kinase PAK 2 [Tachysurus fulvidraco]	Q13177|PAK2_HUMAN	0	848	Serine/threonine-protein kinase PAK 2 OS=Homo sapiens OX=9606 GN=PAK2 PE=1 SV=3
Chr01.424	249	-	-	-	-	GO:0006506(GPI anchor biosynthetic process)	GO:0005789(endoplasmic reticulum membrane)	-	K07541 PIGX; phosphatidylinositol glycan, class X	XP_027015239.1	1.5e-105	387.9	XP_027015239.1 phosphatidylinositol-glycan biosynthesis class X protein isoform X1 [Tachysurus fulvidraco]	Q8TBF5|PIGX_HUMAN	1.89e-22	95.9	Phosphatidylinositol-glycan biosynthesis class X protein OS=Homo sapiens OX=9606 GN=PIGX PE=2 SV=3
Chr01.425	241	KOG1973	3.78e-128	363	Chromatin structure and dynamics	-	-	-	K11345 ING5; inhibitor of growth protein 5	XP_027015221.1	3.1e-137	493	XP_027015221.1 inhibitor of growth protein 5-like isoform X1 [Tachysurus fulvidraco]	Q9D8Y8|ING5_MOUSE	1.75e-136	386	Inhibitor of growth protein 5 OS=Mus musculus OX=10090 GN=Ing5 PE=1 SV=1
Chr01.426	322	KOG3299	9.2e-132	379	Function unknown	-	-	GO:0005515(protein binding)	-	XP_027015208.1	1.3e-175	620.9	XP_027015208.1 protein IMPACT isoform X3 [Tachysurus fulvidraco]	A9UMG5|IMPTB_XENTR	1.81e-164	463	Protein IMPACT-B OS=Xenopus tropicalis OX=8364 GN=impact-B PE=2 SV=1
Chr01.427	416	KOG3656	1.25e-93	290	General function prediction only	GO:0007186(G-protein coupled receptor signaling pathway),GO:0001505(regulation of neurotransmitter levels)	GO:0016021(integral component of membrane)	GO:0004930(G-protein coupled receptor activity),GO:0004969(histamine receptor activity)	K04151 HRH3; histamine receptor H3	XP_027004176.1	1.2e-224	784.3	XP_027004176.1 histamine H3 receptor-like isoform X1 [Tachysurus fulvidraco]	Q9JI35|HRH3_CAVPO	1.08e-142	417	Histamine H3 receptor OS=Cavia porcellus OX=10141 GN=HRH3 PE=2 SV=2
Chr01.428	588	KOG0977	0	623	Nuclear structure; Cell cycle control, cell division, chromosome partitioning	-	-	-	K07611 LMNB; lamin B	XP_027015304.1	1.4e-255	887.5	XP_027015304.1 LOW QUALITY PROTEIN: lamin-B2-like [Tachysurus fulvidraco]	P14732|LMNB2_CHICK	0	744	Lamin-B2 OS=Gallus gallus OX=9031 GN=LMNB2 PE=2 SV=1
Chr01.429	124	KOG3452	1.25e-59	180	Translation, ribosomal structure and biogenesis	GO:0006412(translation)	GO:0005840(ribosome)	GO:0003735(structural constituent of ribosome)	K02920 RP-L36e, RPL36; large subunit ribosomal protein L36e	XP_027015326.1	1.3e-49	201.1	XP_027015326.1 60S ribosomal protein L36 [Tachysurus fulvidraco]	Q90YT2|RL36_ICTPU	1.37e-68	204	60S ribosomal protein L36 OS=Ictalurus punctatus OX=7998 GN=rpl36 PE=3 SV=1
Chr01.43	180	-	-	-	-	-	-	-	-	-	-	-	-	-	-	-	-
Chr01.430	1005	KOG2004	0	1421	Posttranslational modification, protein turnover, chaperones	GO:0006515(protein quality control for misfolded or incompletely synthesized proteins),GO:0006508(proteolysis)	-	GO:0005524(ATP binding),GO:0004252(serine-type endopeptidase activity),GO:0004176(ATP-dependent peptidase activity)	K08675 PRSS15, PIM1; ATP-dependent Lon protease [EC:3.4.21.53]	XP_027015315.1	0	1911	XP_027015315.1 LOW QUALITY PROTEIN: lon protease homolog, mitochondrial [Tachysurus fulvidraco]	Q8CGK3|LONM_MOUSE	0	1436	Lon protease homolog, mitochondrial OS=Mus musculus OX=10090 GN=Lonp1 PE=1 SV=2
Chr01.431	1012	KOG1098	0	939	RNA processing and modification; General function prediction only	GO:0032259(methylation),GO:0001510(RNA methylation),GO:0031167(rRNA methylation),GO:0006364(rRNA processing)	GO:0016020(membrane),GO:0016021(integral component of membrane),GO:0005634(nucleus)	GO:0005212(structural constituent of eye lens),GO:0008168(methyltransferase activity),GO:0008649(rRNA methyltransferase activity)	K14857 SPB1, FTSJ3; AdoMet-dependent rRNA methyltransferase SPB1 [EC:2.1.1.-]	XP_027015336.1	0	1176.4	XP_027015336.1 pre-rRNA processing protein FTSJ3 [Tachysurus fulvidraco]	Q5ZKM1|SPB1_CHICK	0	972	pre-rRNA 2'-O-ribose RNA methyltransferase FTSJ3 OS=Gallus gallus OX=9031 GN=FTSJ3 PE=2 SV=2
Chr01.432	372	KOG1032	6.41e-45	161	Function unknown	-	-	-	-	XP_027015347.1	2.4e-200	703.4	XP_027015347.1 GRAM domain-containing protein 2B-like isoform X1 [Tachysurus fulvidraco]	Q6PEM6|GRM2B_MOUSE	1.02e-44	162	GRAM domain-containing protein 2B OS=Mus musculus OX=10090 GN=Gramd2b PE=1 SV=2
Chr01.433	333	KOG3938	1.3e-148	422	Intracellular trafficking, secretion, and vesicular transport; Signal transduction mechanisms	-	-	GO:0005515(protein binding)	K20056 GIPC, SEMCAP; PDZ domain-containing protein GIPC	XP_026801952.1	2.5e-169	600.1	XP_026801952.1 PDZ domain-containing protein GIPC3-like [Pangasianodon hypophthalmus]	Q8R5M0|GIPC3_MOUSE	3.95e-154	437	PDZ domain-containing protein GIPC3 OS=Mus musculus OX=10090 GN=Gipc3 PE=1 SV=1
Chr01.434	370	KOG3656	2.89e-98	296	General function prediction only	GO:0007186(G-protein coupled receptor signaling pathway)	GO:0016021(integral component of membrane)	GO:0004930(G-protein coupled receptor activity),GO:0004960(thromboxane receptor activity)	K04264 TBXA2R; thromboxane A2 receptor	XP_027015363.1	9.2e-197	691.4	XP_027015363.1 thromboxane A2 receptor [Tachysurus fulvidraco]	Q95125|TA2R_BOVIN	3.63e-101	305	Thromboxane A2 receptor OS=Bos taurus OX=9913 GN=TBXA2R PE=2 SV=2
Chr01.435	1905	KOG4228	0	2857	Signal transduction mechanisms	GO:0006470(protein dephosphorylation),GO:0016311(dephosphorylation)	-	GO:0005515(protein binding),GO:0004725(protein tyrosine phosphatase activity),GO:0016791(phosphatase activity)	K06778 PTPRS; receptor-type tyrosine-protein phosphatase S [EC:3.1.3.48]	XP_027015382.1	0	3770.3	XP_027015382.1 LOW QUALITY PROTEIN: receptor-type tyrosine-protein phosphatase S [Tachysurus fulvidraco]	Q13332|PTPRS_HUMAN	0	2818	Receptor-type tyrosine-protein phosphatase S OS=Homo sapiens OX=9606 GN=PTPRS PE=1 SV=3
Chr01.436	195	-	-	-	-	-	-	-	-	ROL50282.1	7.3e-52	209.1	ROL50282.1 hypothetical protein DPX16_19086 [Anabarilius grahami]	-	-	-	-
Chr01.437	80	-	-	-	-	-	-	-	-	-	-	-	-	-	-	-	-
Chr01.438	1139	KOG0958	0	1031	Replication, recombination and repair	-	-	-	K06709 KDM4, JMJD2, JHDM3; jumonji domain-containing protein 2 [EC:1.14.11.-]	XP_027015391.1	0	1947.6	XP_027015391.1 lysine-specific demethylase 4B [Tachysurus fulvidraco]	Q9H3R0|KDM4C_HUMAN	0	1031	Lysine-specific demethylase 4C OS=Homo sapiens OX=9606 GN=KDM4C PE=1 SV=2
Chr01.439	780	-	-	-	-	-	-	GO:0005515(protein binding),GO:0046872(metal ion binding)	K10638 UHRF1, NP95; E3 ubiquitin-protein ligase UHRF1 [EC:2.3.2.27]	XP_027015403.1	0	1432.9	XP_027015403.1 E3 ubiquitin-protein ligase UHRF1 [Tachysurus fulvidraco]	E7EZF3|UHRF1_DANRE	0	1394	E3 ubiquitin-protein ligase UHRF1 OS=Danio rerio OX=7955 GN=uhrf1 PE=1 SV=1
Chr01.44	144	-	-	-	-	-	-	-	-	-	-	-	-	-	-	-	-
Chr01.440	512	-	-	-	-	-	-	-	K05842 TRIF; toll-like receptor adapter molecule 1	XP_027015434.1	3.3e-245	852.8	XP_027015434.1 TIR domain-containing adapter molecule 1-like [Tachysurus fulvidraco]	Q4JF29|TCAM1_BOVIN	1.23e-28	124	TIR domain-containing adapter molecule 1 OS=Bos taurus OX=9913 GN=TICAM1 PE=2 SV=2
Chr01.441	541	KOG2580	0	667	Intracellular trafficking, secretion, and vesicular transport	-	-	-	K17804 TIM44; mitochondrial import inner membrane translocase subunit TIM44	XP_027015447.1	2.5e-227	793.5	XP_027015447.1 mitochondrial import inner membrane translocase subunit TIM44 [Tachysurus fulvidraco]	O43615|TIM44_HUMAN	0	666	Mitochondrial import inner membrane translocase subunit TIM44 OS=Homo sapiens OX=9606 GN=TIMM44 PE=1 SV=2
Chr01.442	183	-	-	-	-	-	-	-	-	XP_026777914.1	6.6e-39	166	XP_026777914.1 cortexin-1 [Pangasianodon hypophthalmus]	Q592E4|CTXN2_DANRE	7.01e-22	87.4	Cortexin-2 OS=Danio rerio OX=7955 GN=ctxn2 PE=3 SV=1
Chr01.443	2921	KOG1217	0	4264	Signal transduction mechanisms	-	-	GO:0005509(calcium ion binding)	-	XP_027015458.1	0	2766.1	XP_027015458.1 fibrillin-2-like [Tachysurus fulvidraco]	Q61555|FBN2_MOUSE	0	4294	Fibrillin-2 OS=Mus musculus OX=10090 GN=Fbn2 PE=1 SV=2
Chr01.444	443	KOG1607	1.94e-111	335	Intracellular trafficking, secretion, and vesicular transport	-	GO:0016021(integral component of membrane)	GO:0003677(DNA binding)	K04710 CERS; ceramide synthetase [EC:2.3.1.24]	XP_027015549.1	5.6e-225	785.4	XP_027015549.1 ceramide synthase 2-like isoform X1 [Tachysurus fulvidraco]	Q5E9R6|CERS4_BOVIN	3.46e-126	374	Ceramide synthase 4 OS=Bos taurus OX=9913 GN=CERS4 PE=2 SV=1
Chr01.445	142	KOG4441	3.88e-06	46.6	General function prediction only; Signal transduction mechanisms	-	-	GO:0005515(protein binding)	-	XP_027015521.1	2.8e-77	293.1	XP_027015521.1 kelch-like protein 24 [Tachysurus fulvidraco]	Q6TFL4|KLH24_HUMAN	3.88e-08	54.3	Kelch-like protein 24 OS=Homo sapiens OX=9606 GN=KLHL24 PE=1 SV=1
Chr01.446	463	KOG0011	6.28e-146	424	Replication, recombination and repair	GO:0006289(nucleotide-excision repair),GO:0043161(proteasome-mediated ubiquitin-dependent protein catabolic process)	GO:0042025(host cell nucleus)	GO:0003684(damaged DNA binding),GO:0005515(protein binding)	K10839 RAD23, HR23; UV excision repair protein RAD23	XP_027015536.1	1.3e-152	545	XP_027015536.1 UV excision repair protein RAD23 homolog A-like [Tachysurus fulvidraco]	P54727|RD23B_HUMAN	2.66e-145	424	UV excision repair protein RAD23 homolog B OS=Homo sapiens OX=9606 GN=RAD23B PE=1 SV=1
Chr01.447	420	KOG0674	0	575	Posttranslational modification, protein turnover, chaperones	GO:0006457(protein folding)	GO:0005783(endoplasmic reticulum)	GO:0005509(calcium ion binding),GO:0005515(protein binding),GO:0051082(unfolded protein binding)	K08057 CALR; calreticulin	XP_027015666.1	8.7e-151	538.9	XP_027015666.1 LOW QUALITY PROTEIN: calreticulin-like [Tachysurus fulvidraco]	P28491|CALR_PIG	0	580	Calreticulin OS=Sus scrofa OX=9823 GN=CALR PE=1 SV=3
Chr01.448	622	-	-	-	-	-	-	-	-	XP_027015643.1	2.2e-307	1059.7	XP_027015643.1 uncharacterized protein C19orf44 homolog isoform X1 [Tachysurus fulvidraco]	Q9H6X5|CS044_HUMAN	1.48e-49	186	Uncharacterized protein C19orf44 OS=Homo sapiens OX=9606 GN=C19orf44 PE=1 SV=1
Chr01.449	917	KOG4368	0	970	General function prediction only	GO:0006396(RNA processing)	-	GO:0003723(RNA binding),GO:0003676(nucleic acid binding)	K12841 CHERP; calcium homeostasis endoplasmic reticulum protein	XP_027015602.1	0	1249.2	XP_027015602.1 calcium homeostasis endoplasmic reticulum protein isoform X3 [Tachysurus fulvidraco]	Q8CGZ0|CHERP_MOUSE	0	1036	Calcium homeostasis endoplasmic reticulum protein OS=Mus musculus OX=10090 GN=Cherp PE=1 SV=1
Chr01.45	92	-	-	-	-	-	-	-	-	-	-	-	-	-	-	-	-
Chr01.450	322	KOG0490	2.55e-67	215	General function prediction only	GO:0006355(regulation of transcription, DNA-templated)	-	GO:0003677(DNA binding),GO:0043565(sequence-specific DNA binding)	K09332 RAX, RX; retina and anterior neural fold homeobox protein	XP_027015769.1	4.4e-163	579.3	XP_027015769.1 retinal homeobox protein Rx1-like [Tachysurus fulvidraco]	Q9I9D5|RX1_ASTFA	3.74e-169	476	Retinal homeobox protein Rx1 OS=Astyanax fasciatus OX=223369 GN=rx1 PE=2 SV=1
Chr01.451	452	KOG0197	0	629	Signal transduction mechanisms	GO:0006468(protein phosphorylation)	-	GO:0004672(protein kinase activity),GO:0005524(ATP binding),GO:0004713(protein tyrosine kinase activity),GO:0005515(protein binding)	K08888 MATK; megakaryocyte-associated tyrosine kinase [EC:2.7.10.2]	XP_027015749.1	5.5e-260	901.7	XP_027015749.1 megakaryocyte-associated tyrosine-protein kinase [Tachysurus fulvidraco]	P42679|MATK_HUMAN	0	628	Megakaryocyte-associated tyrosine-protein kinase OS=Homo sapiens OX=9606 GN=MATK PE=1 SV=1
Chr01.452	985	KOG3792	0	698	General function prediction only	-	-	GO:0003676(nucleic acid binding),GO:0008270(zinc ion binding)	K13203 ZFR; zinc finger RNA-binding protein	XP_027015737.1	0	1556.6	XP_027015737.1 zinc finger RNA-binding protein-like isoform X8 [Tachysurus fulvidraco]	Q9UPR6|ZFR2_HUMAN	0	715	Zinc finger RNA-binding protein 2 OS=Homo sapiens OX=9606 GN=ZFR2 PE=2 SV=3
Chr01.453	346	-	-	-	-	-	-	-	K18450 ATCAY; caytaxin	XP_027015941.1	9.9e-169	598.2	XP_027015941.1 caytaxin-like [Tachysurus fulvidraco]	Q86WG3|ATCAY_HUMAN	3.09e-175	493	Caytaxin OS=Homo sapiens OX=9606 GN=ATCAY PE=1 SV=2
Chr01.454	201	KOG3308	4.94e-70	213	Nucleotide transport and metabolism	-	-	-	K10524 NRK1_2; nicotinamide/nicotinate riboside kinase [EC:2.7.1.22 2.7.1.173]	XP_027015953.1	1.5e-116	424.1	XP_027015953.1 nicotinamide riboside kinase 2-like isoform X1 [Tachysurus fulvidraco]	Q9NPI5|NRK2_HUMAN	4.8e-97	284	Nicotinamide riboside kinase 2 OS=Homo sapiens OX=9606 GN=NMRK2 PE=1 SV=1
Chr01.455	168	-	-	-	-	-	-	-	-	XP_027015992.1	9.3e-88	328.2	XP_027015992.1 myeloid-derived growth factor [Tachysurus fulvidraco]	Q9CPT4|MYDGF_MOUSE	1.29e-55	175	Myeloid-derived growth factor OS=Mus musculus OX=10090 GN=Mydgf PE=1 SV=1
Chr01.456	427	-	-	-	-	-	-	-	-	XP_027015927.1	1.2e-179	634.8	XP_027015927.1 uncharacterized protein LOC113651306 [Tachysurus fulvidraco]	-	-	-	-
Chr01.457	1268	-	-	-	-	GO:0042981(regulation of apoptotic process)	-	-	-	XP_027015910.1	2.9e-250	870.9	XP_027015910.1 uncharacterized protein LOC113651212 isoform X17 [Tachysurus fulvidraco]	Q7SZE8|TP8L1_DANRE	1.02e-115	361	Tumor necrosis factor alpha-induced protein 8-like protein 1 OS=Danio rerio OX=7955 GN=tnfaip8l1 PE=2 SV=1
Chr01.458	572	KOG3783	3.05e-107	322	Function unknown	-	-	GO:0005515(protein binding)	-	XP_027004750.1	0	1116.3	XP_027004750.1 tetratricopeptide repeat protein 39C-like [Tachysurus fulvidraco]	Q1LXE6|TT39C_DANRE	0	1018	Tetratricopeptide repeat protein 39C OS=Danio rerio OX=7955 GN=ttc39c PE=2 SV=1
Chr01.459	212	KOG1944	2.58e-57	180	General function prediction only	-	GO:0016021(integral component of membrane)	-	K13348 MPV17; protein Mpv17	XP_027016002.1	3.5e-124	449.5	XP_027016002.1 mpv17-like protein 2 [Tachysurus fulvidraco]	Q6DGV7|M17L2_DANRE	1.97e-101	294	Mpv17-like protein 2 OS=Danio rerio OX=7955 GN=mpv17l2 PE=2 SV=1
Chr01.46	66	-	-	-	-	-	-	-	-	-	-	-	-	-	-	-	-
Chr01.460	1885	KOG4193	9.21e-176	547	Signal transduction mechanisms	GO:0006869(lipid transport),GO:0007186(G-protein coupled receptor signaling pathway),GO:0007166(cell surface receptor signaling pathway)	GO:0016021(integral component of membrane)	GO:0005319(lipid transporter activity),GO:0004930(G-protein coupled receptor activity),GO:0004888(transmembrane signaling receptor activity),GO:0005509(calcium ion binding)	-	XP_027016008.1	0	2312	XP_027016008.1 LOW QUALITY PROTEIN: vitellogenin-like [Tachysurus fulvidraco]	Q7SY09|AGRL4_DANRE	0	890	Adhesion G protein-coupled receptor L4 OS=Danio rerio OX=7955 GN=adgrl4 PE=2 SV=2
Chr01.461	1448	KOG4193	0	1389	Signal transduction mechanisms	GO:0007166(cell surface receptor signaling pathway),GO:0007186(G-protein coupled receptor signaling pathway)	GO:0016020(membrane),GO:0016021(integral component of membrane)	GO:0030246(carbohydrate binding),GO:0004930(G-protein coupled receptor activity),GO:0004888(transmembrane signaling receptor activity)	K04593 ADGRL2, LPHN2; adhesion G protein-coupled receptor L2	XP_027016051.1	0	2677.5	XP_027016051.1 adhesion G protein-coupled receptor L2 isoform X6 [Tachysurus fulvidraco]	O95490|AGRL2_HUMAN	0	2224	Adhesion G protein-coupled receptor L2 OS=Homo sapiens OX=9606 GN=ADGRL2 PE=1 SV=2
Chr01.462	124	-	-	-	-	-	-	-	-	-	-	-	-	-	-	-	-
Chr01.463	926	KOG2158	0	718	Posttranslational modification, protein turnover, chaperones	GO:0006464(cellular protein modification process)	-	GO:0005524(ATP binding)	K16583 TTLL7; tubulin polyglutamylase TTLL7 [EC:6.-.-.-]	XP_027016119.1	0	1751.9	XP_027016119.1 tubulin polyglutamylase TTLL7 isoform X1 [Tachysurus fulvidraco]	F7E540|TTLL7_XENTR	0	1244	Tubulin polyglutamylase TTLL7 OS=Xenopus tropicalis OX=8364 GN=ttll7 PE=2 SV=2
Chr01.464	396	KOG0616	0	643	Signal transduction mechanisms	GO:0006468(protein phosphorylation)	-	GO:0005524(ATP binding),GO:0004672(protein kinase activity),GO:0004674(protein serine/threonine kinase activity)	K04345 PKA; protein kinase A [EC:2.7.11.11]	XP_027016199.1	6.3e-228	795	XP_027016199.1 cAMP-dependent protein kinase catalytic subunit beta isoform X1 [Tachysurus fulvidraco]	P22694|KAPCB_HUMAN	0	643	cAMP-dependent protein kinase catalytic subunit beta OS=Homo sapiens OX=9606 GN=PRKACB PE=1 SV=2
Chr01.465	97	-	-	-	-	-	-	GO:0005515(protein binding)	-	XP_026773933.1	1.4e-48	197.2	XP_026773933.1 sterile alpha motif domain-containing protein 13 [Pangasianodon hypophthalmus]	Q5VXD3|SAM13_HUMAN	7e-53	164	Sterile alpha motif domain-containing protein 13 OS=Homo sapiens OX=9606 GN=SAMD13 PE=2 SV=1
Chr01.466	298	KOG1599	4.8e-72	227	Secondary metabolites biosynthesis, transport and catabolism	-	-	-	K00365 uaZ; urate oxidase [EC:1.7.3.3]	XP_027016256.1	6.1e-167	592	XP_027016256.1 uricase-like [Tachysurus fulvidraco]	Q6DG85|URIC_DANRE	1.38e-166	467	Uricase OS=Danio rerio OX=7955 GN=uox PE=1 SV=1
Chr01.467	293	KOG3825	5.24e-106	313	Replication, recombination and repair	GO:0006259(DNA metabolic process)	-	GO:0004531(deoxyribonuclease II activity)	K01158 DNASE2; deoxyribonuclease II [EC:3.1.22.1]	XP_027016227.1	9.9e-170	601.3	XP_027016227.1 deoxyribonuclease-2-beta isoform X1 [Tachysurus fulvidraco]	Q8WZ79|DNS2B_HUMAN	2.15e-105	314	Deoxyribonuclease-2-beta OS=Homo sapiens OX=9606 GN=DNASE2B PE=2 SV=1
Chr01.468	559	KOG2780	1.11e-174	498	RNA processing and modification	-	-	-	K14846 RPF1; ribosome production factor 1	XP_027016245.1	1e-159	568.9	XP_027016245.1 ribosome production factor 1 [Tachysurus fulvidraco]	Q6IQU6|RPF1_DANRE	0	522	Ribosome production factor 1 OS=Danio rerio OX=7955 GN=rpf1 PE=2 SV=1
Chr01.469	365	KOG2806	0	534	Carbohydrate transport and metabolism	GO:0005975(carbohydrate metabolic process)	-	GO:0008061(chitin binding),GO:0004553(hydrolase activity, hydrolyzing O-glycosyl compounds)	K12310 CTBS; Di-N-acetylchitobiase [EC:3.2.1.-]	XP_027016296.1	2.5e-210	736.5	XP_027016296.1 di-N-acetylchitobiase [Tachysurus fulvidraco]	Q01459|DIAC_HUMAN	0	534	Di-N-acetylchitobiase OS=Homo sapiens OX=9606 GN=CTBS PE=1 SV=1
Chr01.47	3851	KOG1146	0	4205	General function prediction only	GO:0006355(regulation of transcription, DNA-templated)	-	GO:0003677(DNA binding),GO:0043565(sequence-specific DNA binding),GO:0003676(nucleic acid binding),GO:0008270(zinc ion binding)	K09378 ATBF1; AT-binding transcription factor 1	XP_027034306.1	0	5763.7	XP_027034306.1 LOW QUALITY PROTEIN: zinc finger homeobox protein 3 [Tachysurus fulvidraco]	Q15911|ZFHX3_HUMAN	0	4223	Zinc finger homeobox protein 3 OS=Homo sapiens OX=9606 GN=ZFHX3 PE=1 SV=2
Chr01.470	1267	KOG4338	1.63e-31	136	Lipid transport and metabolism	GO:0006869(lipid transport)	-	GO:0005319(lipid transporter activity)	-	XP_027016303.1	0	2016.1	XP_027016303.1 vitellogenin-like [Tachysurus fulvidraco]	Q92093|VIT_ONCMY	0	1083	Vitellogenin OS=Oncorhynchus mykiss OX=8022 GN=vtg1 PE=1 SV=1
Chr01.471	1342	KOG4338	3.02e-31	135	Lipid transport and metabolism	GO:0006869(lipid transport)	-	GO:0005319(lipid transporter activity)	-	XP_027025858.1	0	2321.6	XP_027025858.1 vitellogenin-like isoform X1 [Tachysurus fulvidraco]	Q92093|VIT_ONCMY	0	1378	Vitellogenin OS=Oncorhynchus mykiss OX=8022 GN=vtg1 PE=1 SV=1
Chr01.472	1327	KOG4338	1.62e-31	136	Lipid transport and metabolism	GO:0006869(lipid transport)	-	GO:0005319(lipid transporter activity)	-	XP_027025858.1	0	2250.7	XP_027025858.1 vitellogenin-like isoform X1 [Tachysurus fulvidraco]	Q92093|VIT_ONCMY	0	1313	Vitellogenin OS=Oncorhynchus mykiss OX=8022 GN=vtg1 PE=1 SV=1
Chr01.473	1341	KOG4338	3.47e-32	138	Lipid transport and metabolism	GO:0006869(lipid transport)	-	GO:0005319(lipid transporter activity)	-	XP_027025858.1	0	2343.5	XP_027025858.1 vitellogenin-like isoform X1 [Tachysurus fulvidraco]	Q92093|VIT_ONCMY	0	1396	Vitellogenin OS=Oncorhynchus mykiss OX=8022 GN=vtg1 PE=1 SV=1
Chr01.474	1069	KOG0904	0	2010	Signal transduction mechanisms	-	-	GO:0016301(kinase activity)	K00922 PIK3CA_B_D; phosphatidylinositol-4,5-bisphosphate 3-kinase catalytic subunit alpha/beta/delta [EC:2.7.1.153]	XP_027025573.1	0	2210.6	XP_027025573.1 LOW QUALITY PROTEIN: phosphatidylinositol 4,5-bisphosphate 3-kinase catalytic subunit alpha isoform [Tachysurus fulvidraco]	P42336|PK3CA_HUMAN	0	2023	Phosphatidylinositol 4,5-bisphosphate 3-kinase catalytic subunit alpha isoform OS=Homo sapiens OX=9606 GN=PIK3CA PE=1 SV=2
Chr01.475	365	-	-	-	-	-	-	GO:0003676(nucleic acid binding),GO:0008270(zinc ion binding)	K10137 ZMAT3; zinc finger, matrin type 3	XP_027025574.1	5.5e-194	682.2	XP_027025574.1 LOW QUALITY PROTEIN: zinc finger matrin-type protein 3 [Tachysurus fulvidraco]	Q9HA38|ZMAT3_HUMAN	5.93e-115	338	Zinc finger matrin-type protein 3 OS=Homo sapiens OX=9606 GN=ZMAT3 PE=1 SV=1
Chr01.476	271	-	-	-	-	GO:0006813(potassium ion transport)	GO:0016020(membrane)	GO:0015269(calcium-activated potassium channel activity)	K04938 KCNMB2; potassium large conductance calcium-activated channel subfamily M beta member 2	XP_026781810.1	6e-137	492.3	XP_026781810.1 calcium-activated potassium channel subunit beta-2 isoform X4 [Pangasianodon hypophthalmus]	Q9Y691|KCMB2_HUMAN	2.14e-94	280	Calcium-activated potassium channel subunit beta-2 OS=Homo sapiens OX=9606 GN=KCNMB2 PE=1 SV=1
Chr01.477	581	KOG0273	0	1000	Chromatin structure and dynamics	-	-	GO:0005515(protein binding)	K04508 TBL1; transducin (beta)-like 1	XP_026775471.1	5.1e-234	815.8	XP_026775471.1 F-box-like/WD repeat-containing protein TBL1XR1 [Pangasianodon hypophthalmus]	Q8BHJ5|TBL1R_MOUSE	0	1001	F-box-like/WD repeat-containing protein TBL1XR1 OS=Mus musculus OX=10090 GN=Tbl1xr1 PE=1 SV=1
Chr01.478	488	-	-	-	-	-	-	-	-	XP_026770560.1	5e-243	845.5	XP_026770560.1 uncharacterized protein LOC113527187 [Pangasianodon hypophthalmus]	-	-	-	-
Chr01.479	610	KOG2195	5.73e-48	181	Inorganic ion transport and metabolism; General function prediction only; Posttranslational modification, protein turnover, chaperones	-	-	-	K01301 NAALAD; N-acetylated-alpha-linked acidic dipeptidase [EC:3.4.17.21]	XP_027025894.1	0	1187.2	XP_027025894.1 inactive N-acetylated-alpha-linked acidic dipeptidase-like protein 2 isoform X1 [Tachysurus fulvidraco]	Q58DX5|NADL2_HUMAN	5.67e-165	493	Inactive N-acetylated-alpha-linked acidic dipeptidase-like protein 2 OS=Homo sapiens OX=9606 GN=NAALADL2 PE=1 SV=3
Chr01.48	125	-	-	-	-	-	-	-	-	-	-	-	-	-	-	-	-
Chr01.480	256	-	-	-	-	-	-	-	-	-	-	-	-	-	-	-	-
Chr01.481	203	-	-	-	-	-	-	-	K01301 NAALAD; N-acetylated-alpha-linked acidic dipeptidase [EC:3.4.17.21]	XP_027025894.1	1.4e-69	268.1	XP_027025894.1 inactive N-acetylated-alpha-linked acidic dipeptidase-like protein 2 isoform X1 [Tachysurus fulvidraco]	Q58DX5|NADL2_HUMAN	8.1e-28	113	Inactive N-acetylated-alpha-linked acidic dipeptidase-like protein 2 OS=Homo sapiens OX=9606 GN=NAALADL2 PE=1 SV=3
Chr01.482	79	-	-	-	-	-	-	-	-	-	-	-	-	-	-	-	-
Chr01.483	812	KOG1516	0	1295	General function prediction only	-	GO:0016020(membrane)	GO:0042043(neurexin family protein binding)	K07378 NLGN; neuroligin	XP_027025598.1	0	1629.8	XP_027025598.1 neuroligin-1 isoform X3 [Tachysurus fulvidraco]	Q8N2Q7|NLGN1_HUMAN	0	1284	Neuroligin-1 OS=Homo sapiens OX=9606 GN=NLGN1 PE=1 SV=2
Chr01.484	353	-	-	-	-	GO:0007283(spermatogenesis)	GO:0005794(Golgi apparatus)	GO:0005515(protein binding)	-	XP_027025843.1	1.1e-146	525	XP_027025843.1 spermatogenesis-associated protein 16 [Tachysurus fulvidraco]	Q4R3V2|SPT16_MACFA	1.39e-68	228	Spermatogenesis-associated protein 16 OS=Macaca fascicularis OX=9541 GN=SPATA16 PE=2 SV=1
Chr01.486	1155	KOG3635	0	1681	Carbohydrate transport and metabolism	-	-	GO:0003824(catalytic activity)	K07190 PHKA_B; phosphorylase kinase alpha/beta subunit	XP_027025641.1	0	2106.6	XP_027025641.1 phosphorylase b kinase regulatory subunit alpha, liver isoform-like isoform X1 [Tachysurus fulvidraco]	Q9W6R1|KPB2_TAKRU	0	1895	Phosphorylase b kinase regulatory subunit alpha, liver isoform OS=Takifugu rubripes OX=31033 GN=phka2 PE=3 SV=1
Chr01.487	85	-	-	-	-	-	-	-	-	-	-	-	-	-	-	-	-
Chr01.488	164	KOG0121	3.04e-95	273	RNA processing and modification	-	-	GO:0003676(nucleic acid binding)	K12883 NCBP2, CBP20; nuclear cap-binding protein subunit 2	XP_027025768.1	1.4e-91	340.9	XP_027025768.1 nuclear cap-binding protein subunit 2 [Tachysurus fulvidraco]	Q8JGR6|NCBP2_DANRE	2.74e-104	298	Nuclear cap-binding protein subunit 2 OS=Danio rerio OX=7955 GN=ncbp2 PE=2 SV=2
Chr01.489	520	KOG0778	3.14e-90	282	Posttranslational modification, protein turnover, chaperones	GO:0006508(proteolysis)	-	GO:0008234(cysteine-type peptidase activity)	K08594 SENP5; sentrin-specific protease 5 [EC:3.4.22.68]	XP_027025764.1	1.2e-295	1020.4	XP_027025764.1 sentrin-specific protease 5-like [Tachysurus fulvidraco]	Q6NXL6|SENP5_MOUSE	1.2e-114	358	Sentrin-specific protease 5 OS=Mus musculus OX=10090 GN=Senp5 PE=2 SV=1
Chr01.49	111	-	-	-	-	-	-	-	-	-	-	-	-	-	-	-	-
Chr01.490	635	KOG4802	0	559	Extracellular structures	-	GO:0005576(extracellular region)	GO:0030414(peptidase inhibitor activity),GO:0005515(protein binding)	-	XP_027025920.1	0	1279.6	XP_027025920.1 anosmin-1-like [Tachysurus fulvidraco]	P23352|KALM_HUMAN	0	562	Anosmin-1 OS=Homo sapiens OX=9606 GN=ANOS1 PE=1 SV=3
Chr01.491	352	-	-	-	-	-	GO:0005615(extracellular space)	GO:0004869(cysteine-type endopeptidase inhibitor activity)	-	XP_027025398.1	9.1e-194	681.4	XP_027025398.1 fetuin-B-like [Tachysurus fulvidraco]	Q9UGM5|FETUB_HUMAN	1.47e-36	139	Fetuin-B OS=Homo sapiens OX=9606 GN=FETUB PE=1 SV=2
Chr01.492	783	-	-	-	-	-	GO:0005615(extracellular space)	GO:0004869(cysteine-type endopeptidase inhibitor activity)	-	XP_027025842.1	1.4e-183	648.7	XP_027025842.1 histidine-rich glycoprotein-like [Tachysurus fulvidraco]	Q9UGM5|FETUB_HUMAN	3.86e-45	169	Fetuin-B OS=Homo sapiens OX=9606 GN=FETUB PE=1 SV=2
Chr01.493	338	-	-	-	-	-	-	GO:0004869(cysteine-type endopeptidase inhibitor activity)	-	XP_027025842.1	8.1e-192	674.9	XP_027025842.1 histidine-rich glycoprotein-like [Tachysurus fulvidraco]	Q58D62|FETUB_BOVIN	5.06e-41	150	Fetuin-B OS=Bos taurus OX=9913 GN=FETUB PE=1 SV=1
Chr01.494	1002	-	-	-	-	-	-	-	K20190 HPS3; Hermansky-Pudlak syndrome 3 protein	XP_027025490.1	0	1969.9	XP_027025490.1 Hermansky-Pudlak syndrome 3 protein [Tachysurus fulvidraco]	Q969F9|HPS3_HUMAN	0	941	Hermansky-Pudlak syndrome 3 protein OS=Homo sapiens OX=9606 GN=HPS3 PE=1 SV=1
Chr01.495	1223	KOG1263	0	1219	Secondary metabolites biosynthesis, transport and catabolism	GO:0055114(oxidation-reduction process)	GO:0016021(integral component of membrane)	GO:0005507(copper ion binding),GO:0016491(oxidoreductase activity)	K13624 CP; ceruloplasmin [EC:1.16.3.1]	XP_027025488.1	0	2174.4	XP_027025488.1 ceruloplasmin [Tachysurus fulvidraco]	P00450|CERU_HUMAN	0	1219	Ceruloplasmin OS=Homo sapiens OX=9606 GN=CP PE=1 SV=1
Chr01.496	576	KOG2410	1.18e-42	162	Amino acid transport and metabolism	-	-	-	K00681 ggt; gamma-glutamyltranspeptidase / glutathione hydrolase [EC:2.3.2.2 3.4.19.13]	XP_027025818.1	0	1117.4	XP_027025818.1 uncharacterized protein LOC113657872 [Tachysurus fulvidraco]	O05218|YWRD_BACSU	4.89e-102	321	Glutathione hydrolase-like YwrD proenzyme OS=Bacillus subtilis (strain 168) OX=224308 GN=ywrD PE=1 SV=1
Chr01.497	196	-	-	-	-	-	GO:0016021(integral component of membrane)	-	-	XP_027025822.1	6.8e-106	388.7	XP_027025822.1 transmembrane 4 L6 family member 4 [Tachysurus fulvidraco]	Q9EQL5|T4S4_RAT	7.31e-88	259	Transmembrane 4 L6 family member 4 OS=Rattus norvegicus OX=10116 GN=Tm4sf4 PE=2 SV=1
Chr01.498	412	KOG0940	3.96e-163	465	Posttranslational modification, protein turnover, chaperones	-	-	GO:0005515(protein binding)	K16820 WWTR1, TAZ; WW domain-containing transcription regulator protein 1	XP_027025542.1	1.6e-189	667.5	XP_027025542.1 WW domain-containing transcription regulator protein 1 isoform X1 [Tachysurus fulvidraco]	Q9GZV5|WWTR1_HUMAN	1.68e-162	465	WW domain-containing transcription regulator protein 1 OS=Homo sapiens OX=9606 GN=WWTR1 PE=1 SV=1
Chr01.499	327	-	-	-	-	-	-	-	K22558 COMMD2; COMM domain containing 2	XP_027025545.1	6.8e-103	379.4	XP_027025545.1 COMM domain-containing protein 2 [Tachysurus fulvidraco]	Q86X83|COMD2_HUMAN	1.35e-101	300	COMM domain-containing protein 2 OS=Homo sapiens OX=9606 GN=COMMD2 PE=1 SV=2
Chr01.5	87	KOG3545	1.33e-19	82.8	Extracellular structures	-	-	-	-	XP_027032805.1	6.6e-37	158.3	XP_027032805.1 myocilin-like isoform X2 [Tachysurus fulvidraco]	Q866N2|MYOC_RABIT	9.52e-20	84.7	Myocilin OS=Oryctolagus cuniculus OX=9986 GN=MYOC PE=1 SV=1
Chr01.50	102	-	-	-	-	-	-	-	-	-	-	-	-	-	-	-	-
Chr01.500	1083	KOG0736	0	725	Posttranslational modification, protein turnover, chaperones	-	-	GO:0005524(ATP binding)	K13339 PEX6, PXAAA1; peroxin-6	XP_027025824.1	0	2059.3	XP_027025824.1 LOW QUALITY PROTEIN: peroxisome biogenesis factor 6 [Tachysurus fulvidraco]	Q13608|PEX6_HUMAN	0	725	Peroxisome assembly factor 2 OS=Homo sapiens OX=9606 GN=PEX6 PE=1 SV=2
Chr01.501	965	KOG0501	0	1644	Inorganic ion transport and metabolism	GO:0006811(ion transport),GO:0055085(transmembrane transport),GO:0006813(potassium ion transport)	GO:0016020(membrane)	GO:0005216(ion channel activity),GO:0005249(voltage-gated potassium channel activity)	K04904 KCNH1, KV10.1; potassium voltage-gated channel Eag-related subfamily H member 1	XP_027025865.1	0	1897.5	XP_027025865.1 LOW QUALITY PROTEIN: potassium voltage-gated channel subfamily H member 1-like [Tachysurus fulvidraco]	Q63472|KCNH1_RAT	0	1644	Potassium voltage-gated channel subfamily H member 1 OS=Rattus norvegicus OX=10116 GN=Kcnh1 PE=1 SV=1
Chr01.502	536	KOG1194	0	771	Transcription	-	-	GO:0003677(DNA binding)	-	XP_027025886.1	4.3e-264	915.6	XP_027025886.1 REST corepressor 3 [Tachysurus fulvidraco]	Q9P2K3|RCOR3_HUMAN	0	771	REST corepressor 3 OS=Homo sapiens OX=9606 GN=RCOR3 PE=1 SV=2
Chr01.503	550	KOG0297	1.16e-156	460	Signal transduction mechanisms	GO:0007165(signal transduction),GO:0042981(regulation of apoptotic process)	-	GO:0008270(zinc ion binding),GO:0005515(protein binding),GO:0046872(metal ion binding)	K09849 TRAF5; TNF receptor-associated factor 5	XP_027025409.1	0	1098.6	XP_027025409.1 TNF receptor-associated factor 5-like [Tachysurus fulvidraco]	P70191|TRAF5_MOUSE	9.27e-159	467	TNF receptor-associated factor 5 OS=Mus musculus OX=10090 GN=Traf5 PE=1 SV=1
Chr01.504	401	KOG3581	3.19e-99	301	Energy production and conversion	-	-	GO:0016301(kinase activity),GO:0016772(transferase activity, transferring phosphorus-containing groups),GO:0003824(catalytic activity)	K00933 E2.7.3.2; creatine kinase [EC:2.7.3.2]	XP_027025688.1	3.9e-233	812.4	XP_027025688.1 creatine kinase M-type-like [Tachysurus fulvidraco]	P24722|KCRT_ONCMY	7.4e-100	305	Creatine kinase, testis isozyme OS=Oncorhynchus mykiss OX=8022 GN=tck1 PE=2 SV=1
Chr01.505	790	KOG0586	0	1296	General function prediction only	GO:0006468(protein phosphorylation)	-	GO:0005524(ATP binding),GO:0004672(protein kinase activity)	K08798 MARK; MAP/microtubule affinity-regulating kinase [EC:2.7.11.1]	XP_027025684.1	0	1531.5	XP_027025684.1 serine/threonine-protein kinase MARK1-like isoform X2 [Tachysurus fulvidraco]	Q9P0L2|MARK1_HUMAN	0	1299	Serine/threonine-protein kinase MARK1 OS=Homo sapiens OX=9606 GN=MARK1 PE=1 SV=2
Chr01.506	1055	KOG4475	0	892	Inorganic ion transport and metabolism; General function prediction only	GO:0006468(protein phosphorylation)	-	GO:0004672(protein kinase activity),GO:0005524(ATP binding)	K05127 PTK7, CCK4; PTK7 protein tyrosine kinase 7 [EC:2.7.10.1]	XP_027025815.1	0	2115.9	XP_027025815.1 inactive tyrosine-protein kinase 7 [Tachysurus fulvidraco]	Q91048|PTK7_CHICK	0	1332	Inactive tyrosine-protein kinase 7 OS=Gallus gallus OX=9031 GN=PTK7 PE=2 SV=1
Chr01.507	297	-	-	-	-	-	-	-	-	XP_027025376.1	4.3e-136	489.6	XP_027025376.1 heme-binding protein 1-like [Tachysurus fulvidraco]	Q9R257|HEBP1_MOUSE	8.23e-18	82.8	Heme-binding protein 1 OS=Mus musculus OX=10090 GN=Hebp1 PE=1 SV=2
Chr01.508	616	KOG1840	0	652	Cytoskeleton	-	GO:0005871(kinesin complex)	GO:0005515(protein binding),GO:0003777(microtubule motor activity)	K10407 KLC; kinesin light chain	XP_026773275.1	2.3e-128	464.9	XP_026773275.1 kinesin light chain 1-like [Pangasianodon hypophthalmus]	Q9NSK0|KLC4_HUMAN	0	663	Kinesin light chain 4 OS=Homo sapiens OX=9606 GN=KLC4 PE=1 SV=3
Chr01.509	930	KOG3709	8.21e-104	329	Intracellular trafficking, secretion, and vesicular transport	-	-	-	-	XP_027025791.1	0	1706.8	XP_027025791.1 phosphofurin acidic cluster sorting protein 2-like isoform X1 [Tachysurus fulvidraco]	Q6VY07|PACS1_HUMAN	0	1031	Phosphofurin acidic cluster sorting protein 1 OS=Homo sapiens OX=9606 GN=PACS1 PE=1 SV=2
Chr01.51	104	-	-	-	-	-	-	-	-	-	-	-	-	-	-	-	-
Chr01.510	801	KOG0639	0	1071	Chromatin structure and dynamics	GO:0006355(regulation of transcription, DNA-templated)	GO:0005634(nucleus)	GO:0005515(protein binding)	-	XP_027025460.1	0	1389	XP_027025460.1 transducin-like enhancer protein 1 isoform X1 [Tachysurus fulvidraco]	O42469|TLE1_XENLA	0	1140	Transducin-like enhancer protein 1 OS=Xenopus laevis OX=8355 GN=esg1 PE=2 SV=1
Chr01.511	761	KOG0639	0	1031	Chromatin structure and dynamics	GO:0006355(regulation of transcription, DNA-templated)	GO:0005634(nucleus)	GO:0005515(protein binding)	-	XP_027025468.1	0	1266.9	XP_027025468.1 transducin-like enhancer protein 4 [Tachysurus fulvidraco]	Q04724|TLE1_HUMAN	0	1031	Transducin-like enhancer protein 1 OS=Homo sapiens OX=9606 GN=TLE1 PE=1 SV=2
Chr01.512	197	KOG0639	3.84e-110	314	Chromatin structure and dynamics	-	-	GO:0005515(protein binding)	-	XP_027025601.1	7.3e-100	368.6	XP_027025601.1 amino-terminal enhancer of split-like isoform X1 [Tachysurus fulvidraco]	Q08117|TLE5_HUMAN	1.63e-109	314	TLE family member 5 OS=Homo sapiens OX=9606 GN=TLE5 PE=1 SV=4
Chr01.513	359	KOG0085	0	684	Signal transduction mechanisms	GO:0007186(G-protein coupled receptor signaling pathway),GO:0007165(signal transduction)	-	GO:0003924(GTPase activity),GO:0019001(guanyl nucleotide binding),GO:0031683(G-protein beta/gamma-subunit complex binding),GO:0001664(G-protein coupled receptor binding)	K04634 GNAQ; guanine nucleotide-binding protein G(q) subunit alpha	XP_027025555.1	2.4e-202	709.9	XP_027025555.1 guanine nucleotide-binding protein subunit alpha-11-like [Tachysurus fulvidraco]	P21279|GNAQ_MOUSE	0	689	Guanine nucleotide-binding protein G(q) subunit alpha OS=Mus musculus OX=10090 GN=Gnaq PE=1 SV=4
Chr01.514	425	KOG0085	1.3e-151	435	Signal transduction mechanisms	GO:0007165(signal transduction),GO:0007186(G-protein coupled receptor signaling pathway)	-	GO:0001664(G-protein coupled receptor binding),GO:0003924(GTPase activity),GO:0019001(guanyl nucleotide binding),GO:0031683(G-protein beta/gamma-subunit complex binding)	K04634 GNAQ; guanine nucleotide-binding protein G(q) subunit alpha	XP_027025554.1	5.4e-209	732.3	XP_027025554.1 guanine nucleotide-binding protein subunit alpha-11-like [Tachysurus fulvidraco]	P30677|GNA14_MOUSE	4.38e-151	435	Guanine nucleotide-binding protein subunit alpha-14 OS=Mus musculus OX=10090 GN=Gna14 PE=1 SV=2
Chr01.515	419	-	-	-	-	-	-	-	-	XP_027025498.1	6.9e-233	811.6	XP_027025498.1 C2 calcium-dependent domain-containing protein 4C-like [Tachysurus fulvidraco]	Q5HZI2|C2C4C_MOUSE	2.54e-152	440	C2 calcium-dependent domain-containing protein 4C OS=Mus musculus OX=10090 GN=C2cd4cC2CD4 family PE=1 SV=1
Chr01.516	1252	KOG1059	0	1469	Intracellular trafficking, secretion, and vesicular transport	GO:0006886(intracellular protein transport),GO:0016192(vesicle-mediated transport)	GO:0030117(membrane coat)	-	K12396 AP3D; AP-3 complex subunit delta	XP_027025414.1	0	1981.5	XP_027025414.1 AP-3 complex subunit delta-1 isoform X2 [Tachysurus fulvidraco]	O54774|AP3D1_MOUSE	0	1483	AP-3 complex subunit delta-1 OS=Mus musculus OX=10090 GN=Ap3d1 PE=1 SV=1
Chr01.517	652	KOG1904	9.15e-119	370	Transcription	-	-	-	-	XP_027025418.1	4.5e-90	337.8	XP_027025418.1 hepatoma-derived growth factor-related protein 2 isoform X2 [Tachysurus fulvidraco]	Q5XXA7|HDGR2_DANRE	0	558	Hepatoma-derived growth factor-related protein 2 OS=Danio rerio OX=7955 GN=hdgfl2 PE=2 SV=2
Chr01.518	355	KOG2699	3.51e-115	342	Posttranslational modification, protein turnover, chaperones	-	-	GO:0005515(protein binding)	K14011 UBXN6, UBXD1; UBX domain-containing protein 6	XP_027025606.1	3.5e-177	626.3	XP_027025606.1 LOW QUALITY PROTEIN: UBX domain-containing protein 6 [Tachysurus fulvidraco]	Q99PL6|UBXN6_MOUSE	2.34e-116	347	UBX domain-containing protein 6 OS=Mus musculus OX=10090 GN=Ubxn6 PE=1 SV=1
Chr01.519	956	KOG4364	6.23e-115	376	Chromatin structure and dynamics	-	-	-	K10750 CHAF1A; chromatin assembly factor 1 subunit A	XP_027025603.1	0	1102.4	XP_027025603.1 chromatin assembly factor 1 subunit A isoform X1 [Tachysurus fulvidraco]	A0JMK9|CAF1A_DANRE	0	787	Chromatin assembly factor 1 subunit A OS=Danio rerio OX=7955 GN=chaf1a PE=1 SV=1
Chr01.52	104	-	-	-	-	-	-	-	-	-	-	-	-	-	-	-	-
Chr01.520	242	KOG3088	7.15e-91	268	Intracellular trafficking, secretion, and vesicular transport	GO:0015031(protein transport)	GO:0016021(integral component of membrane)	-	K19995 SCAMP; secretory carrier-associated membrane protein	XP_027025888.1	6.6e-127	458.8	XP_027025888.1 secretory carrier-associated membrane protein 4 [Tachysurus fulvidraco]	Q5RCY9|SCAM4_PONAB	6.57e-91	270	Secretory carrier-associated membrane protein 4 OS=Pongo abelii OX=9601 GN=SCAMP4 PE=2 SV=1
Chr01.521	506	KOG2169	0	521	Transcription	-	-	GO:0008270(zinc ion binding)	K16065 PIAS4; E3 SUMO-protein ligase PIAS4	XP_027025550.1	2.3e-259	899.8	XP_027025550.1 E3 SUMO-protein ligase PIAS4 isoform X1 [Tachysurus fulvidraco]	F1R4C4|PIS4A_DANRE	0	858	E3 SUMO-protein ligase PIAS4-A OS=Danio rerio OX=7955 GN=pias4a PE=2 SV=2
Chr01.522	926	KOG0581	0	671	Signal transduction mechanisms	GO:0006468(protein phosphorylation)	-	GO:0004672(protein kinase activity),GO:0005524(ATP binding)	K04369 MAP2K2, MEK2; mitogen-activated protein kinase kinase 2 [EC:2.7.12.2]	XP_026776744.1	2.1e-226	791.2	XP_026776744.1 dual specificity mitogen-activated protein kinase kinase 2 [Pangasianodon hypophthalmus]	Q90321|MP2K2_CYPCA	0	761	Dual specificity mitogen-activated protein kinase kinase 2 OS=Cyprinus carpio OX=7962 GN=map2k2 PE=2 SV=1
Chr01.523	663	KOG3910	0	548	Transcription	-	-	GO:0046983(protein dimerization activity)	K09063 TCF3, E2A; transcription factor E2-alpha	XP_027025633.1	0	1107.8	XP_027025633.1 transcription factor E2-alpha-like isoform X1 [Tachysurus fulvidraco]	Q01978|TFE2_XENLA	0	616	Transcription factor E2-alpha OS=Xenopus laevis OX=8355 GN=tcf3 PE=1 SV=1
Chr01.524	242	KOG4161	2.2e-147	414	Transcription ; Chromatin structure and dynamics	-	GO:0042025(host cell nucleus)	GO:0003677(DNA binding)	K11591 MBD3; methyl-CpG-binding domain protein 3	XP_027025919.1	3.4e-131	473	XP_027025919.1 methyl-CpG-binding domain protein 3-like isoform X3 [Tachysurus fulvidraco]	O95983|MBD3_HUMAN	9.31e-147	414	Methyl-CpG-binding domain protein 3 OS=Homo sapiens OX=9606 GN=MBD3 PE=1 SV=1
Chr01.525	1586	KOG0160	0	1189	Cytoskeleton	-	GO:0016459(myosin complex)	GO:0003774(motor activity),GO:0005524(ATP binding),GO:0005515(protein binding)	K10357 MYO5; myosin V	XP_027025840.1	0	2613.6	XP_027025840.1 LOW QUALITY PROTEIN: unconventional myosin-Vb-like [Tachysurus fulvidraco]	Q9ULV0|MYO5B_HUMAN	0	1192	Unconventional myosin-Vb OS=Homo sapiens OX=9606 GN=MYO5B PE=1 SV=3
Chr01.526	1789	KOG1011	0	2045	Intracellular trafficking, secretion, and vesicular transport; Signal transduction mechanisms	GO:0035556(intracellular signal transduction)	-	GO:0005509(calcium ion binding),GO:0005543(phospholipid binding)	K15293 UNC13A_B_C, MUNC13; protein unc-13 A/B/C	XP_027025700.1	0	3288.4	XP_027025700.1 protein unc-13 homolog A isoform X3 [Tachysurus fulvidraco]	Q62768|UN13A_RAT	0	2243	Protein unc-13 homolog A OS=Rattus norvegicus OX=10116 GN=Unc13a PE=1 SV=1
Chr01.527	303	KOG0381	1.71e-88	269	General function prediction only	-	-	-	-	XP_027025392.1	1.2e-162	577.8	XP_027025392.1 SWI/SNF-related matrix-associated actin-dependent regulator of chromatin subfamily E member 1-related-like isoform X4 [Tachysurus fulvidraco]	Q9Z104|HM20B_MOUSE	2.45e-122	355	SWI/SNF-related matrix-associated actin-dependent regulator of chromatin subfamily E member 1-related OS=Mus musculus OX=10090 GN=Hmg20b PE=1 SV=1
Chr01.528	598	KOG2075	0	856	Function unknown	-	-	GO:0005515(protein binding)	K10477 BTBD1_2; BTB/POZ domain-containing protein 1/2	XP_027025385.1	0	1092	XP_027025385.1 BTB/POZ domain-containing protein 2-like isoform X1 [Tachysurus fulvidraco]	Q9BX70|BTBD2_HUMAN	0	856	BTB/POZ domain-containing protein 2 OS=Homo sapiens OX=9606 GN=BTBD2 PE=1 SV=1
Chr01.529	858	KOG0469	0	1632	Translation, ribosomal structure and biogenesis	-	-	GO:0005525(GTP binding),GO:0003924(GTPase activity)	K03234 EEF2; elongation factor 2	XP_026798659.1	0	1699.5	XP_026798659.1 elongation factor 2-like [Pangasianodon hypophthalmus]	Q90705|EF2_CHICK	0	1659	Elongation factor 2 OS=Gallus gallus OX=9031 GN=EEF2 PE=1 SV=3
Chr01.53	113	-	-	-	-	-	-	-	-	-	-	-	-	-	-	-	-
Chr01.530	411	KOG0709	2.46e-102	312	Transcription	GO:0006355(regulation of transcription, DNA-templated)	-	GO:0003700(DNA-binding transcription factor activity)	K09048 CREB3; cyclic AMP-responsive element-binding protein 3	XP_027025412.1	1.2e-205	721.1	XP_027025412.1 cyclic AMP-responsive element-binding protein 3-like protein 3 [Tachysurus fulvidraco]	Q1LYG4|CR3LB_DANRE	1.37e-170	487	Cyclic AMP-responsive element-binding protein 3-like protein 3-B OS=Danio rerio OX=7955 GN=creb3l3b PE=3 SV=2
Chr01.531	389	KOG3656	2e-123	366	General function prediction only	GO:0007186(G-protein coupled receptor signaling pathway)	GO:0016021(integral component of membrane)	GO:0004930(G-protein coupled receptor activity)	K08397 RXFP3, RLN3R1; relaxin family peptide receptor 3	XP_027025823.1	2.5e-213	746.5	XP_027025823.1 relaxin-3 receptor 1-like [Tachysurus fulvidraco]	Q8BGE9|RL3R1_MOUSE	1.54e-124	370	Relaxin-3 receptor 1 OS=Mus musculus OX=10090 GN=Rxfp3 PE=2 SV=1
Chr01.532	596	KOG0146	4.14e-126	381	RNA processing and modification	-	-	GO:0003676(nucleic acid binding),GO:0003723(RNA binding)	K13207 CUGBP, BRUNOL, CELF; CUG-BP- and ETR3-like factor	XP_027025547.1	8.2e-264	914.8	XP_027025547.1 CUGBP Elav-like family member 5 isoform X2 [Tachysurus fulvidraco]	Q91579|CEL3A_XENLA	0	579	CUGBP Elav-like family member 3-A OS=Xenopus laevis OX=8355 GN=tnrc4-a PE=2 SV=2
Chr01.533	451	-	-	-	-	-	-	-	K06847 RGM; RGM domain family	XP_027025904.1	1.3e-232	810.8	XP_027025904.1 RGM domain family member B-like [Tachysurus fulvidraco]	Q6NW40|RGMB_HUMAN	7.99e-122	365	RGM domain family member B OS=Homo sapiens OX=9606 GN=RGMB PE=1 SV=3
Chr01.534	288	KOG1205	1.65e-79	243	Secondary metabolites biosynthesis, transport and catabolism	-	-	GO:0016491(oxidoreductase activity)	-	XP_027025396.1	2.3e-155	553.5	XP_027025396.1 hydroxysteroid 11-beta-dehydrogenase 1-like protein [Tachysurus fulvidraco]	Q6PUF3|DHI1L_DANRE	3.18e-151	427	Hydroxysteroid 11-beta-dehydrogenase 1-like protein OS=Danio rerio OX=7955 GN=hsd11b1l PE=2 SV=1
Chr01.535	111	-	-	-	-	-	-	-	-	XP_027025924.1	2.9e-53	213	XP_027025924.1 MICOS complex subunit MIC13 [Tachysurus fulvidraco]	Q1LUK1|MIC13_DANRE	1.02e-55	171	MICOS complex subunit MIC13 OS=Danio rerio OX=7955 GN=micos13 PE=3 SV=1
Chr01.536	252	KOG3627	3.19e-30	114	Amino acid transport and metabolism	GO:0006508(proteolysis)	-	GO:0004252(serine-type endopeptidase activity)	-	XP_027025839.1	1.9e-116	424.1	XP_027025839.1 mannan-binding lectin serine protease 1-like [Tachysurus fulvidraco]	Q6IE59|PRS57_RAT	1.93e-36	133	Serine protease 57 OS=Rattus norvegicus OX=10116 GN=Prss57 PE=2 SV=2
Chr01.537	256	KOG3627	6.36e-43	147	Amino acid transport and metabolism	GO:0006508(proteolysis)	-	GO:0004252(serine-type endopeptidase activity)	-	XP_027025839.1	4.7e-123	446	XP_027025839.1 mannan-binding lectin serine protease 1-like [Tachysurus fulvidraco]	P51124|GRAM_HUMAN	1.67e-41	145	Granzyme M OS=Homo sapiens OX=9606 GN=GZMM PE=1 SV=2
Chr01.538	359	KOG0694	3.94e-107	331	Signal transduction mechanisms	GO:0006468(protein phosphorylation)	-	GO:0004672(protein kinase activity),GO:0005524(ATP binding),GO:0004674(protein serine/threonine kinase activity)	K18050 PRKCE; novel protein kinase C epsilon type [EC:2.7.11.13]	XP_027025812.1	2.5e-159	567	XP_027025812.1 protein kinase C epsilon type-like [Tachysurus fulvidraco]	Q02156|KPCE_HUMAN	1.67e-106	331	Protein kinase C epsilon type OS=Homo sapiens OX=9606 GN=PRKCE PE=1 SV=1
Chr01.539	219	KOG3885	6.13e-64	198	Signal transduction mechanisms	-	-	GO:0008083(growth factor activity)	K04358 FGF; fibroblast growth factor	XP_027025492.1	4.4e-122	442.6	XP_027025492.1 fibroblast growth factor 22 [Tachysurus fulvidraco]	O35565|FGF10_MOUSE	1.73e-63	199	Fibroblast growth factor 10 OS=Mus musculus OX=10090 GN=Fgf10 PE=2 SV=1
Chr01.54	508	KOG4215	9.13e-147	430	Transcription	GO:0006355(regulation of transcription, DNA-templated)	GO:0042025(host cell nucleus)	GO:0003677(DNA binding),GO:0003707(steroid hormone receptor activity),GO:0003700(DNA-binding transcription factor activity),GO:0008270(zinc ion binding),GO:0043565(sequence-specific DNA binding)	K08542 NR2A3, HNF4B; hepatocyte nuclear factor 4-beta	XP_027034304.1	5.6e-253	878.6	XP_027034304.1 hepatocyte nuclear factor 4-beta-like isoform X1 [Tachysurus fulvidraco]	P79926|HNF4B_XENLA	2.03e-164	476	Hepatocyte nuclear factor 4-beta OS=Xenopus laevis OX=8355 GN=hnf4b PE=2 SV=1
Chr01.540	1300	KOG1038	0	1123	Transcription ; Replication, recombination and repair	GO:0006351(transcription, DNA-templated)	-	GO:0003677(DNA binding),GO:0003899(DNA-directed 5'-3' RNA polymerase activity),GO:0005515(protein binding)	K10908 POLRMT, RPO41; DNA-directed RNA polymerase, mitochondrial [EC:2.7.7.6]	XP_027025575.1	0	2504.6	XP_027025575.1 DNA-directed RNA polymerase, mitochondrial isoform X1 [Tachysurus fulvidraco]	O00411|RPOM_HUMAN	0	1123	DNA-directed RNA polymerase, mitochondrial OS=Homo sapiens OX=9606 GN=POLRMT PE=1 SV=2
Chr01.541	976	KOG0498	0	1107	Inorganic ion transport and metabolism; Signal transduction mechanisms	GO:0006813(potassium ion transport),GO:0006811(ion transport),GO:0055085(transmembrane transport)	GO:0016020(membrane)	GO:0005249(voltage-gated potassium channel activity),GO:0005216(ion channel activity)	K04955 HCN2; hyperpolarization activated cyclic nucleotide-gated potassium channel 2	XP_027025578.1	0	1718.4	XP_027025578.1 potassium/sodium hyperpolarization-activated cyclic nucleotide-gated channel 2 isoform X1 [Tachysurus fulvidraco]	Q9UL51|HCN2_HUMAN	0	1107	Potassium/sodium hyperpolarization-activated cyclic nucleotide-gated channel 2 OS=Homo sapiens OX=9606 GN=HCN2 PE=1 SV=3
Chr01.542	271	-	-	-	-	-	-	-	K06535 BSG, CD147; basigin	XP_027025588.1	6.2e-126	455.7	XP_027025588.1 basigin isoform X3 [Tachysurus fulvidraco]	P18572|BASI_MOUSE	6.26e-70	223	Basigin OS=Mus musculus OX=10090 GN=Bsg PE=1 SV=2
Chr01.543	246	KOG3649	1.94e-97	286	General function prediction only	-	-	GO:0005515(protein binding)	-	XP_027025887.1	3e-143	513.1	XP_027025887.1 LOW QUALITY PROTEIN: follistatin-related protein 3 [Tachysurus fulvidraco]	O95633|FSTL3_HUMAN	8.21e-97	286	Follistatin-related protein 3 OS=Homo sapiens OX=9606 GN=FSTL3 PE=1 SV=1
Chr01.544	958	-	-	-	-	-	-	-	-	XP_027025410.1	0	1540	XP_027025410.1 LOW QUALITY PROTEIN: voltage-dependent calcium channel beta subunit-associated regulatory protein [Tachysurus fulvidraco]	Q66L44|CBARP_MOUSE	5.14e-103	340	Voltage-dependent calcium channel beta subunit-associated regulatory protein OS=Mus musculus OX=10090 GN=Cbarp PE=1 SV=4
Chr01.545	160	KOG1758	1.82e-69	208	Energy production and conversion	GO:0015986(ATP synthesis coupled proton transport)	GO:0045261(proton-transporting ATP synthase complex, catalytic core F(1))	GO:0046933(proton-transporting ATP synthase activity, rotational mechanism)	K02134 ATPeF1D, ATP5D, ATP16; F-type H+-transporting ATPase subunit delta	XP_027025397.1	1.9e-66	257.3	XP_027025397.1 ATP synthase subunit delta, mitochondrial [Tachysurus fulvidraco]	P05630|ATPD_BOVIN	8.34e-72	216	ATP synthase subunit delta, mitochondrial OS=Bos taurus OX=9913 GN=ATP5F1D PE=1 SV=2
Chr01.546	516	-	-	-	-	-	-	GO:0005515(protein binding)	-	XP_027025592.1	9.4e-248	861.3	XP_027025592.1 midnolin-like isoform X1 [Tachysurus fulvidraco]	Q6NYU6|MIDN_DANRE	0	648	Midnolin OS=Danio rerio OX=7955 GN=midn PE=2 SV=1
Chr01.547	88	-	-	-	-	-	-	-	-	-	-	-	-	-	-	-	-
Chr01.548	96	-	-	-	-	-	-	-	-	-	-	-	-	-	-	-	-
Chr01.549	204	KOG0118	3.7e-43	144	General function prediction only	-	-	GO:0003676(nucleic acid binding)	K13195 CIRBP; cold-inducible RNA-binding protein	XP_027025757.1	7.6e-44	182.6	XP_027025757.1 cold-inducible RNA-binding protein B-like isoform X2 [Tachysurus fulvidraco]	Q5RF83|CIRBP_PONAB	1.57e-42	144	Cold-inducible RNA-binding protein OS=Pongo abelii OX=9601 GN=CIRBP PE=2 SV=1
Chr01.55	720	KOG3017	0	647	Function unknown	-	GO:0005576(extracellular region)	-	K19919 CRISP; cysteine-rich secretory protein	XP_027034301.1	6e-285	985.3	XP_027034301.1 cysteine-rich secretory protein LCCL domain-containing 2 [Tachysurus fulvidraco]	Q4V9Y5|CRLD2_XENTR	0	657	Cysteine-rich secretory protein LCCL domain-containing 2 OS=Xenopus tropicalis OX=8364 GN=crispld2 PE=2 SV=1
Chr01.550	1256	-	-	-	-	-	-	-	-	XP_027025499.1	0	2575.8	XP_027025499.1 cartilage intermediate layer protein 1-like [Tachysurus fulvidraco]	O75339|CILP1_HUMAN	0	1327	Cartilage intermediate layer protein 1 OS=Homo sapiens OX=9606 GN=CILP PE=1 SV=4
Chr01.551	267	KOG2585	3.61e-84	254	Function unknown	-	-	-	-	XP_027025585.1	1.1e-138	498	XP_027025585.1 yjeF N-terminal domain-containing protein 3-like [Tachysurus fulvidraco]	A6XGL0|YJEN3_HUMAN	1.02e-107	316	YjeF N-terminal domain-containing protein 3 OS=Homo sapiens OX=9606 GN=YJEFN3 PE=1 SV=1
Chr01.552	647	KOG3740	1.94e-151	448	Function unknown	GO:0006355(regulation of transcription, DNA-templated)	-	GO:0008270(zinc ion binding),GO:0043565(sequence-specific DNA binding)	-	XP_027025583.1	5.4e-285	985.3	XP_027025583.1 transcriptional repressor p66-alpha-like isoform X3 [Tachysurus fulvidraco]	Q86YP4|P66A_HUMAN	0	546	Transcriptional repressor p66-alpha OS=Homo sapiens OX=9606 GN=GATAD2A PE=1 SV=1
Chr01.553	161	-	-	-	-	-	-	-	-	-	-	-	-	-	-	-	-
Chr01.554	495	KOG3978	0	520	Function unknown	-	-	-	-	XP_027025378.1	4.6e-276	955.3	XP_027025378.1 transmembrane protein 161A isoform X1 [Tachysurus fulvidraco]	Q0V947|T161A_DANRE	0	820	Transmembrane protein 161A OS=Danio rerio OX=7955 GN=tmem161a PE=2 SV=2
Chr01.555	420	KOG0014	1.94e-77	246	Transcription	GO:0045944(positive regulation of transcription by RNA polymerase II)	-	GO:0003677(DNA binding),GO:0046983(protein dimerization activity),GO:0000977(RNA polymerase II regulatory region sequence-specific DNA binding)	K09261 MEF2B; MADS-box transcription enhancer factor 2B	XP_027025451.1	1.3e-218	764.2	XP_027025451.1 myocyte-specific enhancer factor 2B [Tachysurus fulvidraco]	O55087|MEF2B_MOUSE	5.7e-77	245	Myocyte-specific enhancer factor 2B OS=Mus musculus OX=10090 GN=Mef2b PE=1 SV=1
Chr01.556	252	-	-	-	-	-	-	-	-	XP_027025736.1	3.9e-130	469.5	XP_027025736.1 transmembrane protein 221 [Tachysurus fulvidraco]	A6NGB7|TM221_HUMAN	4.93e-32	122	Transmembrane protein 221 OS=Homo sapiens OX=9606 GN=TMEM221 PE=4 SV=3
Chr01.557	124	KOG4523	1.26e-17	76.3	Function unknown	-	-	-	K20822 MEF2BNB, BORCS8; BLOC-1 related complex subunit 8	XP_027025744.1	4.6e-60	235.7	XP_027025744.1 BLOC-1-related complex subunit 8 isoform X1 [Tachysurus fulvidraco]	A3KQI3|BORC8_DANRE	9.43e-68	202	BLOC-1-related complex subunit 8 OS=Danio rerio OX=7955 GN=borcs8 PE=2 SV=1
Chr01.558	172	KOG0502	1.41e-84	249	General function prediction only	-	-	GO:0005515(protein binding)	K08062 RFXANK; regulatory factor X-associated ankyrin-containing protein	XP_027025738.1	3.2e-35	153.7	XP_027025738.1 DNA-binding protein RFXANK [Tachysurus fulvidraco]	O14593|RFXK_HUMAN	5.43e-79	238	DNA-binding protein RFXANK OS=Homo sapiens OX=9606 GN=RFXANK PE=1 SV=2
Chr01.559	104	-	-	-	-	-	-	-	-	XP_027025743.1	7.8e-53	211.5	XP_027025743.1 nuclear receptor 2C2-associated protein [Tachysurus fulvidraco]	Q1ED21|NR2CA_DANRE	1.1e-56	174	Nuclear receptor 2C2-associated protein OS=Danio rerio OX=7955 GN=nr2c2ap PE=2 SV=1
Chr01.56	864	KOG1871	0	866	Posttranslational modification, protein turnover, chaperones	GO:0016579(protein deubiquitination),GO:0006511(ubiquitin-dependent protein catabolic process)	-	GO:0036459(thiol-dependent ubiquitinyl hydrolase activity)	K11841 USP10, UBP3; ubiquitin carboxyl-terminal hydrolase 10 [EC:3.4.19.12]	XP_027034273.1	0	1471.1	XP_027034273.1 ubiquitin carboxyl-terminal hydrolase 10 isoform X1 [Tachysurus fulvidraco]	Q5ZJN4|UBP10_CHICK	0	941	Ubiquitin carboxyl-terminal hydrolase 10 OS=Gallus gallus OX=9031 GN=USP10 PE=2 SV=1
Chr01.560	1293	-	-	-	-	GO:0007155(cell adhesion)	-	GO:0005540(hyaluronic acid binding),GO:0005509(calcium ion binding)	K06794 NCAN, CSPG3; neurocan core protein	XP_027025906.1	0	2223.4	XP_027025906.1 neurocan core protein isoform X2 [Tachysurus fulvidraco]	O14594|NCAN_HUMAN	8.11e-139	460	Neurocan core protein OS=Homo sapiens OX=9606 GN=NCAN PE=1 SV=3
Chr01.561	382	-	-	-	-	GO:0007155(cell adhesion)	-	GO:0005540(hyaluronic acid binding)	K06853 HAPLN4; hyaluronan and proteoglycan link protein 4	XP_026790469.1	6.5e-222	775	XP_026790469.1 hyaluronan and proteoglycan link protein 4 [Pangasianodon hypophthalmus]	Q80WM4|HPLN4_MOUSE	8.8e-167	475	Hyaluronan and proteoglycan link protein 4 OS=Mus musculus OX=10090 GN=Hapln4 PE=2 SV=2
Chr01.562	1437	KOG1513	0	1486	Transcription ; Signal transduction mechanisms	-	-	-	-	XP_027025444.1	0	2370.1	XP_027025444.1 protein strawberry notch homolog 2-like isoform X1 [Tachysurus fulvidraco]	A0JND4|SBNO2_BOVIN	0	1532	Protein strawberry notch homolog 2 OS=Bos taurus OX=9913 GN=SBNO2 PE=2 SV=1
Chr01.563	1290	KOG3580	1.49e-148	475	Signal transduction mechanisms	-	-	GO:0005515(protein binding)	K06097 TJP3, ZO3; tight junction protein 3	XP_027025758.1	0	2151.3	XP_027025758.1 tight junction protein ZO-3-like [Tachysurus fulvidraco]	O95049|ZO3_HUMAN	2.25e-148	475	Tight junction protein ZO-3 OS=Homo sapiens OX=9606 GN=TJP3 PE=1 SV=3
Chr01.564	1148	KOG1453	0	1081	Signal transduction mechanisms	GO:0007165(signal transduction),GO:0035556(intracellular signal transduction)	-	-	K20644 ARHGAP29_45; Rho GTPase-activating protein 29/45	XP_027025570.1	0	2028.4	XP_027025570.1 rho GTPase-activating protein 45-like isoform X2 [Tachysurus fulvidraco]	Q92619|HMHA1_HUMAN	0	1081	Rho GTPase-activating protein 45 OS=Homo sapiens OX=9606 GN=ARHGAP45 PE=1 SV=2
Chr01.565	547	-	-	-	-	-	-	-	K15261 PARP10_14_15; poly [ADP-ribose] polymerase 10/14/15 [EC:2.4.2.30]	XP_027034051.1	4.5e-123	447.2	XP_027034051.1 uncharacterized protein LOC113663020 isoform X2 [Tachysurus fulvidraco]	-	-	-	-
Chr01.566	190	-	-	-	-	-	-	GO:0003950(NAD+ ADP-ribosyltransferase activity)	K15261 PARP10_14_15; poly [ADP-ribose] polymerase 10/14/15 [EC:2.4.2.30]	XP_027034050.1	1.3e-93	347.8	XP_027034050.1 poly [ADP-ribose] polymerase 14-like isoform X1 [Tachysurus fulvidraco]	Q460N3|PAR15_HUMAN	6.13e-53	182	Protein mono-ADP-ribosyltransferase PARP15 OS=Homo sapiens OX=9606 GN=PARP15 PE=1 SV=2
Chr01.567	112	KOG1651	4.67e-53	166	Posttranslational modification, protein turnover, chaperones	GO:0006979(response to oxidative stress),GO:0055114(oxidation-reduction process)	-	GO:0004602(glutathione peroxidase activity)	K05361 GPX4; phospholipid-hydroperoxide glutathione peroxidase [EC:1.11.1.12]	ADO28119.1	4.2e-52	209.1	ADO28119.1 mitochondrial phospholipid hydroperoxide glutathione peroxidase [Ictalurus furcatus]	Q9N2J2|GPX4_BOVIN	8.64e-53	167	Phospholipid hydroperoxide glutathione peroxidase OS=Bos taurus OX=9913 GN=GPX4 PE=2 SV=2
Chr01.568	650	KOG0229	0	892	Signal transduction mechanisms	GO:0046488(phosphatidylinositol metabolic process)	-	GO:0016307(phosphatidylinositol phosphate kinase activity)	K00889 PIP5K; 1-phosphatidylinositol-4-phosphate 5-kinase [EC:2.7.1.68]	XP_027025806.1	0	1254.2	XP_027025806.1 LOW QUALITY PROTEIN: phosphatidylinositol 4-phosphate 5-kinase type-1 gamma-like [Tachysurus fulvidraco]	O70161|PI51C_MOUSE	0	899	Phosphatidylinositol 4-phosphate 5-kinase type-1 gamma OS=Mus musculus OX=10090 GN=Pip5k1c PE=1 SV=2
Chr01.569	218	KOG0087	4.85e-159	439	Intracellular trafficking, secretion, and vesicular transport	-	-	GO:0003924(GTPase activity),GO:0005525(GTP binding)	K07905 RAB11B; Ras-related protein Rab-11B	NP_001316247.1	2.7e-119	433.3	NP_001316247.1 RAB11B, member RAS oncogene family [Ictalurus punctatus]	P22129|RB11B_DIPOM	2.19e-159	442	Ras-related protein Rab-11B OS=Diplobatis ommata OX=1870830 PE=2 SV=1
Chr01.57	283	-	-	-	-	-	GO:0016020(membrane)	-	K21099 MARVELD3; MARVEL domain-containing protein 3	XP_027034263.1	1.7e-102	377.9	XP_027034263.1 MARVEL domain-containing protein 3 [Tachysurus fulvidraco]	Q96A59|MALD3_HUMAN	1.01e-55	187	MARVEL domain-containing protein 3 OS=Homo sapiens OX=9606 GN=MARVELD3 PE=2 SV=3
Chr01.570	297	KOG1609	3.09e-142	401	RNA processing and modification	-	-	GO:0008270(zinc ion binding)	K10657 MARCH2; E3 ubiquitin-protein ligase MARCH2 [EC:2.3.2.27]	XP_027025459.1	2.1e-143	513.8	XP_027025459.1 E3 ubiquitin-protein ligase MARCH2 [Tachysurus fulvidraco]	Q1LVZ2|MARH2_DANRE	1.22e-176	490	E3 ubiquitin-protein ligase MARCH2 OS=Danio rerio OX=7955 GN=march2 PE=2 SV=1
Chr01.571	668	KOG4212	0	639	RNA processing and modification	-	-	GO:0003676(nucleic acid binding)	K12887 HNRNPM; heterogeneous nuclear ribonucleoprotein M	XP_027025455.1	3.9e-238	829.7	XP_027025455.1 heterogeneous nuclear ribonucleoprotein M isoform X1 [Tachysurus fulvidraco]	P52272|HNRPM_HUMAN	0	639	Heterogeneous nuclear ribonucleoprotein M OS=Homo sapiens OX=9606 GN=HNRNPM PE=1 SV=3
Chr01.572	1048	KOG1102	0	1222	General function prediction only	-	-	GO:0005515(protein binding)	K20284 RABGAP1, GAPCENA; Rab GTPase-activating protein 1	XP_027025716.1	0	1828.1	XP_027025716.1 rab GTPase-activating protein 1-like isoform X1 [Tachysurus fulvidraco]	A2AWA9|RBGP1_MOUSE	0	1288	Rab GTPase-activating protein 1 OS=Mus musculus OX=10090 GN=Rabgap1 PE=1 SV=1
Chr01.573	132	-	-	-	-	-	-	-	-	XP_026781361.1	5.1e-49	199.1	XP_026781361.1 protein FAM163A [Pangasianodon hypophthalmus]	Q96GL9|F163A_HUMAN	1.45e-21	87.4	Protein FAM163A OS=Homo sapiens OX=9606 GN=FAM163A PE=2 SV=1
Chr01.574	926	KOG2039	4.08e-85	293	Transcription	-	-	-	K18407 TDRD5; tudor domain-containing protein 5	XP_027025676.1	0	1352.4	XP_027025676.1 LOW QUALITY PROTEIN: tudor domain-containing protein 5 [Tachysurus fulvidraco]	Q1L981|TDRD5_DANRE	0	803	Tudor domain-containing protein 5 OS=Danio rerio OX=7955 GN=tdrd5 PE=2 SV=1
Chr01.575	362	KOG2621	3.64e-95	290	Energy production and conversion	-	GO:0016020(membrane)	-	K18268 NPHS2; podocin	XP_027025677.1	1e-187	661.4	XP_027025677.1 podocin [Tachysurus fulvidraco]	Q8K4G9|PODO_RAT	1.07e-109	328	Podocin OS=Rattus norvegicus OX=10116 GN=Nphs2 PE=1 SV=2
Chr01.576	992	-	-	-	-	-	-	-	-	XP_027025675.1	0	1803.5	XP_027025675.1 LOW QUALITY PROTEIN: axonemal dynein light chain domain-containing protein 1 [Tachysurus fulvidraco]	Q5T1B0|AXDN1_HUMAN	9.99e-161	502	Axonemal dynein light chain domain-containing protein 1 OS=Homo sapiens OX=9606 GN=AXDND1 PE=2 SV=1
Chr01.577	1130	KOG0959	0	1432	Posttranslational modification, protein turnover, chaperones	GO:0006508(proteolysis)	-	GO:0003824(catalytic activity),GO:0046872(metal ion binding),GO:0004222(metalloendopeptidase activity)	K01411 NRD1; nardilysin [EC:3.4.24.61]	XP_027025671.1	0	2040.4	XP_027025671.1 nardilysin-like isoform X1 [Tachysurus fulvidraco]	Q8BHG1|NRDC_MOUSE	0	1456	Nardilysin OS=Mus musculus OX=10090 GN=Nrdc PE=1 SV=1
Chr01.578	532	KOG0093	3.86e-126	369	Intracellular trafficking, secretion, and vesicular transport	GO:0065003(protein-containing complex assembly)	GO:0005739(mitochondrion)	GO:0005525(GTP binding),GO:0003924(GTPase activity)	K07555 ATPeAF1, ATPAF1, ATP11; ATP synthase mitochondrial F1 complex assembly factor 1	XP_027025799.1	8.6e-164	582.4	XP_027025799.1 ATP synthase mitochondrial F1 complex assembly factor 1 [Tachysurus fulvidraco]	Q1L987|ATPF1_DANRE	6.14e-170	485	ATP synthase mitochondrial F1 complex assembly factor 1 OS=Danio rerio OX=7955 GN=atpaf1 PE=2 SV=2
Chr01.579	2144	KOG3597	0	800	General function prediction only	GO:0007154(cell communication)	GO:0016021(integral component of membrane)	-	-	XP_027025801.1	0	4173.2	XP_027025801.1 LOW QUALITY PROTEIN: FRAS1-related extracellular matrix protein 1-like [Tachysurus fulvidraco]	Q684R7|FREM1_MOUSE	0	1795	FRAS1-related extracellular matrix protein 1 OS=Mus musculus OX=10090 GN=Frem1 PE=1 SV=1
Chr01.58	1447	KOG0618	0	1184	Signal transduction mechanisms	-	-	GO:0005515(protein binding),GO:0003824(catalytic activity)	K16340 PHLPP; PH domain and leucine-rich repeat-containing protein phosphatase [EC:3.1.3.16]	XP_027034243.1	0	2374.4	XP_027034243.1 PH domain leucine-rich repeat-containing protein phosphatase 2 isoform X1 [Tachysurus fulvidraco]	Q8BXA7|PHLP2_MOUSE	0	1682	PH domain leucine-rich repeat-containing protein phosphatase 2 OS=Mus musculus OX=10090 GN=Phlpp2 PE=1 SV=3
Chr01.580	96	-	-	-	-	-	-	-	-	-	-	-	-	-	-	-	-
Chr01.581	525	KOG3663	0	762	Transcription	GO:0006355(regulation of transcription, DNA-templated)	GO:0005634(nucleus)	GO:0003700(DNA-binding transcription factor activity)	K09168 NFIA; nuclear factor I/A	XP_027025852.1	4.4e-285	985.3	XP_027025852.1 nuclear factor 1 A-type isoform X4 [Tachysurus fulvidraco]	P17923|NFIA_CHICK	0	827	Nuclear factor 1 A-type OS=Gallus gallus OX=9031 GN=NFIA PE=1 SV=1
Chr01.582	116	KOG4272	8.85e-16	71.2	General function prediction only	-	-	-	-	XP_027025715.1	1.2e-25	121.3	XP_027025715.1 TM2 domain-containing protein 1 [Tachysurus fulvidraco]	A5PLH4|TM2D1_DANRE	1.72e-28	105	TM2 domain-containing protein 1 OS=Danio rerio OX=7955 GN=tm2d1 PE=2 SV=1
Chr01.583	1893	KOG3528	0	792	Function unknown	-	-	GO:0005515(protein binding)	K06092 INADL, PATJ; InaD-like protein	XP_027025712.1	0	3220.3	XP_027025712.1 inaD-like protein isoform X4 [Tachysurus fulvidraco]	Q63ZW7|INADL_MOUSE	0	1541	InaD-like protein OS=Mus musculus OX=10090 GN=Patj PE=1 SV=2
Chr01.584	110	-	-	-	-	-	-	-	-	XP_027025827.1	2.3e-47	193.4	XP_027025827.1 PDZK1-interacting protein 1 [Tachysurus fulvidraco]	Q6ITQ4|PDZ1I_PIG	1.27e-10	57	PDZK1-interacting protein 1 OS=Sus scrofa OX=9823 GN=PDZK1IP1 PE=3 SV=1
Chr01.585	407	KOG4029	6.29e-79	248	Transcription	-	-	GO:0046983(protein dimerization activity)	K09068 TAL; T-cell acute lymphocytic leukemia protein	XP_027025869.1	4e-169	599.7	XP_027025869.1 T-cell acute lymphocytic leukemia protein 1 [Tachysurus fulvidraco]	O93507|TAL1_DANRE	2.25e-145	419	T-cell acute lymphocytic leukemia protein 1 homolog OS=Danio rerio OX=7955 GN=tal1 PE=1 SV=1
Chr01.586	88	-	-	-	-	-	-	-	-	-	-	-	-	-	-	-	-
Chr01.587	245	-	-	-	-	-	-	-	-	XP_027025885.1	1.1e-108	398.3	XP_027025885.1 immediate early response gene 5 protein-like [Tachysurus fulvidraco]	O89113|IER5_MOUSE	1.56e-41	147	Immediate early response gene 5 protein OS=Mus musculus OX=10090 GN=Ier5 PE=2 SV=1
Chr01.588	269	KOG3202	8.9e-132	374	Intracellular trafficking, secretion, and vesicular transport	GO:0048193(Golgi vesicle transport),GO:0016192(vesicle-mediated transport),GO:0006886(intracellular protein transport)	GO:0016020(membrane)	GO:0005484(SNAP receptor activity)	K08498 STX6; syntaxin 6	XP_027025881.1	5.8e-124	449.1	XP_027025881.1 syntaxin-6 isoform X2 [Tachysurus fulvidraco]	Q5R6Q2|STX6_PONAB	3.77e-131	374	Syntaxin-6 OS=Pongo abelii OX=9601 GN=STX6 PE=2 SV=1
Chr01.589	953	-	-	-	-	-	-	GO:0005515(protein binding)	-	XP_027025877.1	0	1476.1	XP_027025877.1 uncharacterized protein KIAA1614-like isoform X1 [Tachysurus fulvidraco]	Q5VZ46|K1614_HUMAN	1.11e-24	115	Uncharacterized protein KIAA1614 OS=Homo sapiens OX=9606 GN=KIAA1614 PE=2 SV=3
Chr01.59	841	KOG1062	0	1513	Intracellular trafficking, secretion, and vesicular transport	GO:0016192(vesicle-mediated transport),GO:0006886(intracellular protein transport)	GO:0005794(Golgi apparatus),GO:0030121(AP-1 adaptor complex),GO:0030117(membrane coat)	-	K12391 AP1G1; AP-1 complex subunit gamma-1	XP_027034247.1	0	1508.4	XP_027034247.1 AP-1 complex subunit gamma-1 [Tachysurus fulvidraco]	P22892|AP1G1_MOUSE	0	1518	AP-1 complex subunit gamma-1 OS=Mus musculus OX=10090 GN=Ap1g1 PE=1 SV=3
Chr01.590	240	-	-	-	-	-	-	-	-	XP_027025899.1	2.1e-117	427.2	XP_027025899.1 pleckstrin homology domain-containing family B member 2 [Tachysurus fulvidraco]	Q5F3S2|PKHB2_CHICK	1.87e-80	243	Pleckstrin homology domain-containing family B member 2 OS=Gallus gallus OX=9031 GN=PLEKHB2 PE=2 SV=1
Chr01.591	444	KOG0739	0	711	Posttranslational modification, protein turnover, chaperones	-	-	GO:0005524(ATP binding)	K12196 VPS4; vacuolar protein-sorting-associated protein 4	XP_027025903.1	4.4e-238	828.9	XP_027025903.1 vacuolar protein sorting-associated protein 4B-like [Tachysurus fulvidraco]	Q0VD48|VPS4B_BOVIN	0	717	Vacuolar protein sorting-associated protein 4B OS=Bos taurus OX=9913 GN=VPS4B PE=2 SV=1
Chr01.592	298	KOG0504	1.81e-160	450	General function prediction only	-	-	GO:0005515(protein binding)	-	XP_027025439.1	5.5e-51	206.8	XP_027025439.1 ankyrin repeat domain-containing protein 29 isoform X1 [Tachysurus fulvidraco]	Q502M6|ANR29_DANRE	0	516	Ankyrin repeat domain-containing protein 29 OS=Danio rerio OX=7955 GN=ankrd29 PE=2 SV=1
Chr01.593	1881	KOG1836	0	740	Extracellular structures	GO:0030155(regulation of cell adhesion),GO:0030334(regulation of cell migration),GO:0045995(regulation of embryonic development),GO:0007155(cell adhesion),GO:0006508(proteolysis)	-	GO:0005102(signaling receptor binding),GO:0008234(cysteine-type peptidase activity)	K06240 LAMA3_5; laminin, alpha 3/5	XP_027025438.1	0	2568.9	XP_027025438.1 laminin subunit alpha-3-like [Tachysurus fulvidraco]	Q61789|LAMA3_MOUSE	0	736	Laminin subunit alpha-3 OS=Mus musculus OX=10090 GN=Lama3 PE=1 SV=4
Chr01.594	195	KOG0395	2.8e-117	332	General function prediction only	GO:0007165(signal transduction)	GO:0016020(membrane)	GO:0003924(GTPase activity),GO:0005525(GTP binding)	K07840 DIRAS1; DIRAS family, GTP-binding Ras-like 1	XP_026852338.1	4.5e-102	375.9	XP_026852338.1 GTP-binding protein Di-Ras1-like [Electrophorus electricus]	Q96HU8|DIRA2_HUMAN	1.19e-116	332	GTP-binding protein Di-Ras2 OS=Homo sapiens OX=9606 GN=DIRAS2 PE=1 SV=1
Chr01.595	162	-	-	-	-	-	-	-	K04402 GADD45; growth arrest and DNA-damage-inducible protein	XP_027025399.1	8.1e-89	331.6	XP_027025399.1 growth arrest and DNA damage-inducible protein GADD45 beta-like [Tachysurus fulvidraco]	O75293|GA45B_HUMAN	2.21e-75	225	Growth arrest and DNA damage-inducible protein GADD45 beta OS=Homo sapiens OX=9606 GN=GADD45B PE=1 SV=1
Chr01.596	472	KOG1855	2.39e-64	217	General function prediction only	GO:0006396(RNA processing)	GO:0005634(nucleus),GO:1990904(ribonucleoprotein complex)	GO:0003723(RNA binding)	K18733 LARP6; la-related protein 6	XP_027025921.1	1.7e-259	900.2	XP_027025921.1 la-related protein 6-like [Tachysurus fulvidraco]	Q9BRS8|LARP6_HUMAN	3.02e-65	221	La-related protein 6 OS=Homo sapiens OX=9606 GN=LARP6 PE=1 SV=1
Chr01.597	186	-	-	-	-	-	-	-	-	XP_027025922.1	2.5e-81	307	XP_027025922.1 vimentin-type intermediate filament-associated coiled-coil protein [Tachysurus fulvidraco]	A7YWC8|VMAC_BOVIN	1.58e-35	125	Vimentin-type intermediate filament-associated coiled-coil protein OS=Bos taurus OX=9913 GN=VMAC PE=2 SV=1
Chr01.598	135	-	-	-	-	-	-	-	K03956 NDUFA11; NADH dehydrogenase (ubiquinone) 1 alpha subcomplex subunit 11	XP_027025425.1	6.8e-73	278.5	XP_027025425.1 NADH dehydrogenase [ubiquinone] 1 alpha subcomplex subunit 11 [Tachysurus fulvidraco]	Q8HXG6|NDUAB_BOVIN	4.08e-45	146	NADH dehydrogenase [ubiquinone] 1 alpha subcomplex subunit 11 OS=Bos taurus OX=9913 GN=NDUFA11 PE=1 SV=3
Chr01.599	255	-	-	-	-	-	-	GO:0008083(growth factor activity)	-	XP_027025496.1	4.7e-99	366.3	XP_027025496.1 neurturin [Tachysurus fulvidraco]	P97463|NRTN_MOUSE	4.9e-28	108	Neurturin OS=Mus musculus OX=10090 GN=Nrtn PE=1 SV=1
Chr01.6	114	-	-	-	-	-	-	-	-	ROI27824.1	6.2e-11	72.4	ROI27824.1 Myosin heavy chain, fast skeletal muscle [Anabarilius grahami]	-	-	-	-
Chr01.60	439	KOG1721	2.35e-124	367	General function prediction only	-	-	-	-	XP_027034291.1	8.4e-157	558.9	XP_027034291.1 zinc finger protein 821 isoform X1 [Tachysurus fulvidraco]	O75541|ZN821_HUMAN	1.18e-126	375	Zinc finger protein 821 OS=Homo sapiens OX=9606 GN=ZNF821 PE=1 SV=3
Chr01.600	427	KOG3145	5.35e-164	467	Amino acid transport and metabolism	-	-	-	K12386 CTNS; cystinosin	XP_027025690.1	2.6e-203	713.4	XP_027025690.1 cystinosin isoform X1 [Tachysurus fulvidraco]	O60931|CTNS_HUMAN	1.26e-162	465	Cystinosin OS=Homo sapiens OX=9606 GN=CTNS PE=1 SV=2
Chr01.601	115	-	-	-	-	GO:0006955(immune response)	GO:0005576(extracellular region)	GO:0008009(chemokine activity)	K13072 CCL25; C-C motif chemokine 25	AAT52137.1	1e-24	118.2	AAT52137.1 CC chemokine SCYA103 [Ictalurus furcatus]	Q4PR21|CCL25_PIG	3.02e-09	54.3	C-C motif chemokine 25 OS=Sus scrofa OX=9823 GN=CCL25 PE=2 SV=1
Chr01.602	499	KOG3787	0	637	Amino acid transport and metabolism	-	GO:0016021(integral component of membrane)	GO:0015293(symporter activity)	K05614 SLC1A3, EAAT1; solute carrier family 1 (glial high affinity glutamate transporter), member 3	XP_027025910.1	1.3e-254	884	XP_027025910.1 excitatory amino acid transporter 1-like isoform X1 [Tachysurus fulvidraco]	O57321|EAA1_AMBTI	0	641	Excitatory amino acid transporter 1 OS=Ambystoma tigrinum OX=8305 GN=SLC1A3 PE=1 SV=1
Chr01.603	255	KOG3787	1.36e-71	229	Amino acid transport and metabolism	-	GO:0016021(integral component of membrane)	GO:0015293(symporter activity)	K05614 SLC1A3, EAAT1; solute carrier family 1 (glial high affinity glutamate transporter), member 3	XP_027025910.1	8e-75	285.8	XP_027025910.1 excitatory amino acid transporter 1-like isoform X1 [Tachysurus fulvidraco]	O57321|EAA1_AMBTI	3.07e-72	233	Excitatory amino acid transporter 1 OS=Ambystoma tigrinum OX=8305 GN=SLC1A3 PE=1 SV=1
Chr01.604	135	KOG3787	7.45e-60	194	Amino acid transport and metabolism	-	GO:0016021(integral component of membrane)	GO:0015293(symporter activity)	K05614 SLC1A3, EAAT1; solute carrier family 1 (glial high affinity glutamate transporter), member 3	XP_027025910.1	2.4e-62	243.4	XP_027025910.1 excitatory amino acid transporter 1-like isoform X1 [Tachysurus fulvidraco]	P46411|EAA1_BOVIN	2.87e-59	194	Excitatory amino acid transporter 1 OS=Bos taurus OX=9913 GN=SLC1A3 PE=2 SV=1
Chr01.605	214	KOG1658	1.38e-38	130	Replication, recombination and repair	GO:0006955(immune response)	GO:0005576(extracellular region)	GO:0008009(chemokine activity),GO:0046982(protein heterodimerization activity)	K03506 POLE4; DNA polymerase epsilon subunit 4 [EC:2.7.7.7]	XP_027025913.1	4.4e-58	229.9	XP_027025913.1 DNA polymerase epsilon subunit 4 [Tachysurus fulvidraco]	A6QQ14|DPOE4_BOVIN	1.14e-40	137	DNA polymerase epsilon subunit 4 OS=Bos taurus OX=9913 GN=POLE4 PE=3 SV=1
Chr01.606	379	KOG0583	7.02e-156	447	Signal transduction mechanisms	GO:0006468(protein phosphorylation)	-	GO:0004672(protein kinase activity),GO:0005524(ATP binding)	K16310 NIM1; serine/threonine-protein kinase NIM1 [EC:2.7.11.1]	XP_027025540.1	9.1e-216	754.6	XP_027025540.1 serine/threonine-protein kinase NIM1-like [Tachysurus fulvidraco]	Q8BHI9|NIM1_MOUSE	2.01e-158	455	Serine/threonine-protein kinase NIM1 OS=Mus musculus OX=10090 GN=Nim1k PE=2 SV=1
Chr01.607	509	KOG3787	0	706	Amino acid transport and metabolism	-	GO:0016021(integral component of membrane)	GO:0015293(symporter activity)	K05614 SLC1A3, EAAT1; solute carrier family 1 (glial high affinity glutamate transporter), member 3	XP_027025534.1	2.7e-271	939.5	XP_027025534.1 excitatory amino acid transporter 1-like isoform X1 [Tachysurus fulvidraco]	O57321|EAA1_AMBTI	0	712	Excitatory amino acid transporter 1 OS=Ambystoma tigrinum OX=8305 GN=SLC1A3 PE=1 SV=1
Chr01.608	125	KOG3553	3.35e-77	225	Cell wall/membrane/envelope biogenesis	-	-	GO:0005515(protein binding)	-	XP_027025541.1	1.5e-63	247.3	XP_027025541.1 tax1-binding protein 3 [Tachysurus fulvidraco]	O14907|TX1B3_HUMAN	1.42e-76	225	Tax1-binding protein 3 OS=Homo sapiens OX=9606 GN=TAX1BP3 PE=1 SV=2
Chr01.609	801	-	-	-	-	-	-	-	-	XP_027025521.1	3.1e-165	587.8	XP_027025521.1 uncharacterized protein LOC113657731 isoform X21 [Tachysurus fulvidraco]	-	-	-	-
Chr01.61	740	KOG4053	3.18e-120	377	Function unknown	-	-	GO:0003723(RNA binding),GO:0005515(protein binding)	-	XP_027034294.1	0	1142.5	XP_027034294.1 ataxin-1-like [Tachysurus fulvidraco]	P0C7T5|ATX1L_HUMAN	1.35e-119	377	Ataxin-1-like OS=Homo sapiens OX=9606 GN=ATXN1L PE=1 SV=1
[truncated: 22,949 more rows]
