# Supplementary material for: Insights into chromosomal evolution and sex determination of Pseudobagrus ussuriensis (Bagridae, Siluriformes) based on a chromosome-level genome
Source: DNA Res. 2022 Jul 21;29(4):dsac028. doi: 10.1093/dnares/dsac028 (PMC9358014; doi:10.1093/dnares/dsac028)
Supplement: dsac028_Supplementary_Data [file dsac028_supplementary_data.zip › dsac028_Supplementary_Data/Table S5.xlsx]

## Sheet: Sheet1
Table S5 Results of gene family clustering of predicted genes in the P. ussuriensis genome.
Species	Gene Number	Single copy orthologs	Multiple copy orthologs	Unique paralogs	Other orthologs	Unclustered Genes	Genes in families	Family number	Unique family number	Average Gene Number Per Family
Pseudobagrus ussuriensis	24075	2698	8248	556	9648	2925	21150	15636	152	1.35
Astyanax mexicanus	24769	2698	8647	704	11025	1695	23074	16176	204	1.43
Danio rerio	32717	2698	11610	2076	14437	1896	30821	16076	401	1.92
Glyptosternum maculatum	21754	2698	7681	246	7243	3886	17868	13743	115	1.3
Ictalurus punctatus	22531	2698	8420	227	10367	819	21712	15918	80	1.36
Latimeria chalumnae	19424	2698	6729	658	5843	3496	15928	12199	185	1.31
Monopterus albus	20823	2698	8083	146	8788	1108	19715	15014	51	1.31
Oreochromis niloticus	29537	2698	9119	1698	14510	1512	28025	16445	331	1.7
Oryzias latipes	21983	2698	8321	508	9716	740	21243	15235	100	1.39
Pelteobagrus fulvidraco	24552	2698	8322	866	9548	3118	21434	14588	255	1.47
Silurus meridionalis	22876	2698	8167	495	10040	1476	21400	15707	128	1.36
Takifugu rubripes	22064	2698	8672	404	9449	841	21223	14994	112	1.42
