# Supplementary material for: Insights into chromosomal evolution and sex determination of Pseudobagrus ussuriensis (Bagridae, Siluriformes) based on a chromosome-level genome
Source: DNA Res. 2022 Jul 21;29(4):dsac028. doi: 10.1093/dnares/dsac028 (PMC9358014; doi:10.1093/dnares/dsac028)
Supplement: dsac028_Supplementary_Data [file dsac028_supplementary_data.zip › dsac028_Supplementary_Data/Table S6.xlsx]

## Sheet: Sheet1
Table S6 Information of sex-associated QTLs in Pseudobagrus ussuriensis.
QTL	Linkage group	Position (cM)	Locus	LOD	LOD threshold		PVE (%)	Chromosome	Position (bp)
					Chromosome wide	Genome wide
sexQTL1	1	22.967	ref-191908_8	1013.09	5.2	7	100	8	14802955-14803955
sexQTL2	1	22.967	ref-95773_2	1073.55	5.2	7	100	8	9240762-9241762
sexQTL3	1	22.967	ref-85387	1169.65	5.2	7	100	8	-
sexQTL4	1	22.967	ref-134930_4	1127.43	5.2	7	100	8	21593448-21594448
sexQTL5	1	23.154	ref-63699_24	1122.46	5.2	7	100	8	19729082-19730082
sexQTL6	1	23.154	ref-63189_1	1300.06	5.2	7	100	8	22961631-22962659
sexQTL7	1	23.154	ref-24422_22	1085.68	5.2	7	100	8	17322206-17323185
sexQTL8	1	29.264	ref-177491	1083.67	5.2	7	100	8	12827334-12828328
sexQTL9	1	29.265	ref-33069	419.63	5.2	7	100	8	-
sexQTL10	1	39.232	ref-133150_25	1026.81	5.2	7	100	8	17182112-17183194
sexQTL11	1	39.232	ref-184669_5	1156.21	5.2	7	100	8	20833314-20834313
sexQTL12	1	39.593	ref-63120_1	1140.67	5.2	7	100	8	10845149-10846149
sexQTL13	1	39.596	ref-42876	378.17	5.2	7	100	8	9971978-9972996
sexQTL14	1	39.957	ref-53600_26	417.62	5.2	7	100	8	15310438-15311478
sexQTL15	1	50.183	ref-127565_27	1300.51	5.2	7	100	8	15306829-15307857
sexQTL16	1	50.183	ref-102146_8	1279.14	5.2	7	100	8	9533843-9534695
sexQTL17	1	50.183	ref-187165_14	1174.88	5.2	7	100	8	7518512-7519512
sexQTL18	1	50.308	ref-7507_7	1110.36	5.2	7	100	8	7302856-7303871
sexQTL19	1	50.37	ref-142484_5	1025.21	5.2	7	100	8	12619442-12620442
sexQTL20	1	52.071	ref-41057_26	1250.72	5.2	7	100	8	18659063-18660063
sexQTL21	1	52.071	ref-191512_12	1220.85	5.2	7	100	8	15244615-15245615
sexQTL22	1	52.071	ref-57179	1249.57	5.2	7	100	8	-
sexQTL23	1	52.071	ref-62652_3	1256.36	5.2	7	100	8	15977384-15978384
sexQTL24	1	52.071	ref-187774_13	1224.84	5.2	7	100	8	7807087-7808092
sexQTL25	1	52.071	ref-132049_6	1300.69	5.2	7	100	8	15468376-15469470
sexQTL26	1	52.071	ref-149192	645.9	5.2	7	100	8	7980114-7981149
sexQTL27	1	53.845	ref-159810	981.31	5.2	7	100	8	-
sexQTL28	1	55.011	ref-190401_5	250.21	5.2	7	100	8	9348321-9349321
sexQTL29	1	55.023	ref-89699_6	1093.74	5.2	7	100	8	8999086-9000086
sexQTL30	1	55.023	ref-160177_24	1098.06	5.2	7	100	8	19663456-19664424
sexQTL31	1	55.412	ref-105772_7	1259.39	5.2	7	100	8	9542852-9543840
sexQTL32	1	55.414	ref-182526_25	462.31	5.2	7	100	8	15924737-15925720
sexQTL33	1	56.24	ref-6225_23	1027.86	5.2	7	100	8	16903397-16904398
sexQTL34	1	56.24	ref-77168_14	1105.06	5.2	7	100	8	13776685-13777685
sexQTL35	1	56.811	ref-125731	252.41	5.2	7	100	8	15235620-15236620
sexQTL36	1	56.821	ref-118515_3	516.8	5.2	7	100	8	18214360-18215366
sexQTL37	1	56.821	ref-93985_24	1105.17	5.2	7	100	8	18804296-18805296
sexQTL38	1	61.467	ref-134717_21	327.11	5.2	7	100	8	13783707-13784711
sexQTL39	1	61.479	ref-179079_21	416.27	5.2	7	100	8	16889514-16890514
sexQTL40	1	61.483	ref-69147	1076.02	5.2	7	100	4	25266728-25267725
sexQTL41	1	66.123	ref-184906_21	1028.19	5.2	7	100	8	14344643-14345664
sexQTL42	1	69.371	ref-66835	1057.82	5.2	7	100	8	11857837-11858872
sexQTL43	1	69.371	ref-96911_21	1206.48	5.2	7	100	19	22336395-22337413
sexQTL44	1	70.201	ref-13819_27	355.14	5.2	7	100	8	12486330-12487287
sexQTL45	1	71.556	ref-8736_5	2247.55	5.2	7	100	8	17920095-17921115
sexQTL46	1	71.556	ref-102245_21	1266.79	5.2	7	100	8	18809483-18810437
sexQTL47	1	71.556	ref-161189_4	1133.09	5.2	7	100	8	15904629-15905629
sexQTL48	1	71.556	ref-57456_2	303.48	5.2	7	100	8	8538558-8539558
sexQTL49	1	80.047	ref-36985	976.5	5.2	7	100	8	17665156-17666156
sexQTL50	1	80.047	ref-100026_6	1025.47	5.2	7	100	8	8451909-8452909
sexQTL51	1	80.047	ref-44858_27	1300.92	5.2	7	100	8	16105583-16106387
sexQTL52	1	80.047	ref-72304_22	1277.82	5.2	7	100	8	7664707-7665559
sexQTL53	1	80.047	ref-171512_13	1243.95	5.2	7	100	8	16550835-16551877
sexQTL54	1	80.047	ref-57154_23	1426.98	5.2	7	100	8	9244448-9245465
sexQTL55	1	80.048	ref-42787_26	445.43	5.2	7	100	8	11920011-11920070
sexQTL56	1	98.646	ref-50537_22	245.55	5.2	7	100	8	14326217-14327217
sexQTL57	1	98.646	ref-121329_16	254.64	5.2	7	100	8	12498685-12499703
sexQTL58	1	98.658	ref-84741	250.03	5.2	7	100	8	-
sexQTL59	1	101.306	ref-80000_9	1180.64	5.2	7	100	8	7198846-7199893
sexQTL60	1	104.127	ref-60182_8	273.87	5.2	7	100	8	12980669-12981669
sexQTL61	1	104.127	ref-184699_16	1332.9	5.2	7	100	8	10993710-10994110
sexQTL62	1	104.133	ref-11924_2	354.08	5.2	7	100	8	9883655-9884598
sexQTL63	1	29.238	ref-110719_7	240.97	5.2	7	99.9
sexQTL64	1	50.393	ref-170192	217.85	5.2	7	99.9
sexQTL65	1	53.82	ref-55213_12	233.6	5.2	7	99.9
sexQTL66	1	53.864	ref-58568	243.75	5.2	7	99.9
sexQTL67	1	55.505	ref-105804	190.01	5.2	7	99.7
sexQTL68	1	61.625	ref-77646_5	189.27	5.2	7	99.7
sexQTL69	1	98.703	ref-31208_16	173.81	5.2	7	99.6
sexQTL70	1	23.206	ref-154203	171.39	5.2	7	99.5
sexQTL71	1	66.074	ref-9033	172.74	5.2	7	99.5
sexQTL72	1	101.242	ref-16283_1	167.79	5.2	7	99.5
sexQTL73	1	104.084	ref-34197_12	166.3	5.2	7	99.4
sexQTL74	1	56.088	ref-165922	158.88	5.2	7	99.3
sexQTL75	1	61.7	ref-171602_24	161.71	5.2	7	99.3
sexQTL76	1	69.414	ref-49187	157.69	5.2	7	99.3
sexQTL77	1	30.699	ref-147464_6	147.08	5.2	7	99
sexQTL78	1	80.118	ref-179018	149.31	5.2	7	99
sexQTL79	1	64.615	ref-8354	144.57	5.2	7	98.9
sexQTL80	1	23.029	ref-55847	142.9	5.2	7	98.8
sexQTL81	1	51.609	ref-4386	141.99	5.2	7	98.8
sexQTL82	1	55.609	ref-51953	141.16	5.2	7	98.8
sexQTL83	1	30.114	ref-68217	140.03	5.2	7	98.7
sexQTL84	1	56.968	ref-73238_16	138.64	5.2	7	98.7
sexQTL85	1	69.262	ref-173104	139.06	5.2	7	98.7
sexQTL86	1	71.641	ref-180294	140.18	5.2	7	98.7
sexQTL87	1	39.232	ref-165714_14	138.3	5.2	7	98.6
sexQTL88	1	50.183	ref-36234_8	138.29	5.2	7	98.6
sexQTL89	1	55.235	ref-120563_14	137.28	5.2	7	98.6
sexQTL90	1	39.327	ref-121440_14	134.83	5.2	7	98.5
sexQTL91	1	50.253	ref-96459_12	134.77	5.2	7	98.5
sexQTL92	1	39.692	ref-82194	132.08	5.2	7	98.4
sexQTL93	1	64.738	ref-18244_4	131.1	5.2	7	98.3
sexQTL94	1	104.042	ref-106210_4	130.15	5.2	7	98.3
sexQTL95	1	64.545	ref-185998_3	129.16	5.2	7	98.2
sexQTL96	1	70.038	ref-116438_13	128.61	5.2	7	98.2
sexQTL97	1	40.145	ref-69948	127.33	5.2	7	98.1
sexQTL98	1	104.281	ref-20996	127.31	5.2	7	98.1
sexQTL99	1	30.645	ref-82629	125.41	5.2	7	98
sexQTL100	1	104.127	ref-111843_22	125.03	5.2	7	98
sexQTL101	1	30.645	ref-72967_22	121.61	5.2	7	97.7
sexQTL102	1	66.205	ref-108861_26	121.26	5.2	7	97.7
sexQTL103	1	66.371	ref-101742_1	120.79	5.2	7	97.7
sexQTL104	1	104.021	ref-17242_14	121.83	5.2	7	97.7
sexQTL105	1	51.789	ref-149249_2	119.34	5.2	7	97.6
sexQTL106	1	64.704	ref-109908	119.74	5.2	7	97.6
sexQTL107	1	29.954	ref-181320	118.26	5.2	7	97.5
sexQTL108	1	30.228	ref-79190	118.27	5.2	7	97.5
sexQTL109	1	30.86	ref-64967	119.02	5.2	7	97.5
sexQTL110	1	54.926	ref-55158_1	119.08	5.2	7	97.5
sexQTL111	1	64.868	ref-7448	119.15	5.2	7	97.5
sexQTL112	1	101.146	ref-71609_6	118.43	5.2	7	97.5
sexQTL113	1	103.045	ref-19043_24	118.36	5.2	7	97.5
sexQTL114	1	23.061	ref-103844_6	116.71	5.2	7	97.4
sexQTL115	1	29.901	ref-107236	117.7	5.2	7	97.4
sexQTL116	1	29.957	ref-191810_21	116.69	5.2	7	97.4
sexQTL117	1	51.788	ref-103638_16	116.82	5.2	7	97.4
sexQTL118	1	51.789	ref-159463_23	117.45	5.2	7	97.4
sexQTL119	1	55.317	ref-78226_25	117.8	5.2	7	97.4
sexQTL120	1	64.692	ref-8809_27	117.19	5.2	7	97.4
sexQTL121	1	70.04	ref-108029_13	116.74	5.2	7	97.4
sexQTL122	1	29.376	ref-95241_16	115.57	5.2	7	97.3
sexQTL123	1	29.954	ref-40733_3	115.96	5.2	7	97.3
sexQTL124	1	29.954	ref-82824	115.97	5.2	7	97.3
sexQTL125	1	29.956	ref-77828	116.44	5.2	7	97.3
sexQTL126	1	30.228	ref-48201_1	115.95	5.2	7	97.3
sexQTL127	1	30.867	ref-144363	116.34	5.2	7	97.3
sexQTL128	1	30.867	ref-84474_23	116.34	5.2	7	97.3
sexQTL129	1	30.867	ref-81505_4	116.34	5.2	7	97.3
sexQTL130	1	30.868	ref-80352_26	116.29	5.2	7	97.3
sexQTL131	1	51.977	ref-106534	116.29	5.2	7	97.3
sexQTL132	1	54.534	ref-79890_2	116.67	5.2	7	97.3
sexQTL133	1	55.12	ref-35071	116.61	5.2	7	97.3
sexQTL134	1	55.315	ref-85854_15	116.49	5.2	7	97.3
sexQTL135	1	56.448	ref-70478_14	116.06	5.2	7	97.3
sexQTL136	1	56.738	ref-159807_7	115.96	5.2	7	97.3
sexQTL137	1	57.03	ref-171064	116.34	5.2	7	97.3
sexQTL138	1	57.03	ref-181252	116.27	5.2	7	97.3
sexQTL139	1	58.73	ref-20397	115.98	5.2	7	97.3
sexQTL140	1	63.851	ref-145264	116.38	5.2	7	97.3
sexQTL141	1	63.851	ref-138676	116.38	5.2	7	97.3
sexQTL142	1	63.851	ref-49825	116.38	5.2	7	97.3
sexQTL143	1	64.513	ref-146150_15	116.6	5.2	7	97.3
sexQTL144	1	64.694	ref-16784_23	116.34	5.2	7	97.3
sexQTL145	1	65.862	ref-61116_5	115.93	5.2	7	97.3
sexQTL146	1	66.372	ref-138546	116.36	5.2	7	97.3
sexQTL147	1	66.372	ref-15770_21	116.34	5.2	7	97.3
sexQTL148	1	66.372	ref-24667_15	116.34	5.2	7	97.3
sexQTL149	1	66.372	ref-74996_21	116.34	5.2	7	97.3
sexQTL150	1	69.453	ref-165498_15	116.52	5.2	7	97.3
sexQTL151	1	69.453	ref-56827_1	116.52	5.2	7	97.3
sexQTL152	1	69.955	ref-70587	116.21	5.2	7	97.3
sexQTL153	1	71.473	ref-5172_12	115.96	5.2	7	97.3
sexQTL154	1	72.421	ref-184951_16	116.37	5.2	7	97.3
sexQTL155	1	72.421	ref-184951_4	116.37	5.2	7	97.3
sexQTL156	1	80.719	ref-85046_22	116.37	5.2	7	97.3
sexQTL157	1	80.719	ref-77811_14	116.36	5.2	7	97.3
sexQTL158	1	98.965	ref-176580_26	116.25	5.2	7	97.3
sexQTL159	1	98.968	ref-143605_23	116.26	5.2	7	97.3
sexQTL160	1	98.969	ref-175441	116.25	5.2	7	97.3
sexQTL161	1	102.938	ref-58029_9	115.95	5.2	7	97.3
sexQTL162	1	104.021	ref-25974_5	116.12	5.2	7	97.3
sexQTL163	1	104.021	ref-192038	116.12	5.2	7	97.3
sexQTL164	1	39.463	ref-117443	115.06	5.2	7	97.2
sexQTL165	1	50.482	ref-105628_24	115.1	5.2	7	97.2
sexQTL166	1	66.16	ref-173352_16	115.47	5.2	7	97.2
sexQTL167	1	72.576	ref-188794_25	114.46	5.2	7	97.2
sexQTL168	1	72.576	ref-188794_16	114.42	5.2	7	97.2
sexQTL169	1	79.942	ref-105685_6	114.5	5.2	7	97.2
sexQTL170	1	24.168	ref-143619	114.07	5.2	7	97.1
sexQTL171	1	64.883	ref-12261	113.8	5.2	7	97.1
sexQTL172	1	98.786	ref-33055_1	113.43	5.2	7	97.1
sexQTL173	1	24.148	ref-148516	112.92	5.2	7	97
sexQTL174	1	30.296	ref-129209_9	112.61	5.2	7	97
sexQTL175	1	40.29	ref-117071_27	113	5.2	7	97
sexQTL176	1	98.791	ref-25770_25	113.07	5.2	7	97
sexQTL177	1	29.849	ref-110309_21	111.44	5.2	7	96.9
sexQTL178	1	40.145	ref-90820_16	111.17	5.2	7	96.9
sexQTL179	1	53.686	ref-44135	111.33	5.2	7	96.9
sexQTL180	1	23.66	ref-148218_15	110.35	5.2	7	96.8
sexQTL181	1	23.291	ref-190968_2	109.63	5.2	7	96.7
sexQTL182	1	23.66	ref-79582_4	109.84	5.2	7	96.7
sexQTL183	1	64.352	ref-83819_26	108.51	5.2	7	96.6
sexQTL184	1	64.897	ref-107876_8	109.03	5.2	7	96.6
sexQTL185	1	69.528	ref-114322	108.14	5.2	7	96.5
sexQTL186	1	69.905	ref-18185	106.32	5.2	7	96.3
sexQTL187	1	40.427	ref-93336_8	104.97	5.2	7	96.2
sexQTL188	1	60.131	ref-93107	104.88	5.2	7	96.2
sexQTL189	1	62.013	ref-148007_21	103.28	5.2	7	96
sexQTL190	1	65.927	ref-145920	103.67	5.2	7	96
sexQTL191	1	80.298	ref-86853_3	103.45	5.2	7	96
sexQTL192	1	22.765	ref-109848	102.43	5.2	7	95.9
sexQTL193	1	58.508	ref-7482	102.26	5.2	7	95.8
sexQTL194	1	56.673	ref-64921_8	101.25	5.2	7	95.7
sexQTL195	1	70.038	ref-109588	100.49	5.2	7	95.6
sexQTL196	1	38.978	ref-16099_12	99.45	5.2	7	95.5
sexQTL197	1	39.787	ref-135193_7	99.53	5.2	7	95.5
sexQTL198	1	103.045	ref-148725_25	99.75	5.2	7	95.5
sexQTL199	1	54.839	ref-70490	97.93	5.2	7	95.3
sexQTL200	1	52.071	ref-40658	97.62	5.2	7	95.2
sexQTL201	1	54.813	ref-16568_21	97.56	5.2	7	95.2
sexQTL202	1	55.846	ref-10003_5	97.48	5.2	7	95.2
sexQTL203	1	55.803	ref-153568_1	97.24	5.2	7	95.1
sexQTL204	1	39.769	ref-126762_27	96.14	5.2	7	95
sexQTL205	1	56.66	ref-43295_23	96.47	5.2	7	95
sexQTL206	1	22.742	ref-40728	95.58	5.2	7	94.9
sexQTL207	1	39.774	ref-7120_7	95.37	5.2	7	94.9
sexQTL208	1	57.228	ref-146738_4	95.71	5.2	7	94.9
sexQTL209	1	80.394	ref-145693_24	95.36	5.2	7	94.9
sexQTL210	1	23.438	ref-28708_4	95.28	5.2	7	94.8
sexQTL211	1	39.865	ref-98986_7	94.76	5.2	7	94.8
sexQTL212	1	39.957	ref-76331_23	94.85	5.2	7	94.8
sexQTL213	1	51.107	ref-78199_1	94.94	5.2	7	94.8
sexQTL214	1	65.445	ref-119587	94.87	5.2	7	94.8
sexQTL215	1	69.873	ref-163080	95.29	5.2	7	94.8
sexQTL216	1	71.73	ref-5173_14	94.94	5.2	7	94.8
sexQTL217	1	80.213	ref-137651_16	94.81	5.2	7	94.8
sexQTL218	1	80.213	ref-137651_12	94.81	5.2	7	94.8
sexQTL219	1	23.438	ref-165470_1	94.26	5.2	7	94.7
sexQTL220	1	27.22	ref-190410_21	94.26	5.2	7	94.7
sexQTL221	1	27.22	ref-77902_15	94.33	5.2	7	94.7
sexQTL222	1	27.22	ref-104768_12	94.33	5.2	7	94.7
sexQTL223	1	27.22	ref-140822_27	94.33	5.2	7	94.7
sexQTL224	1	27.22	ref-185944_1	94.33	5.2	7	94.7
sexQTL225	1	27.22	ref-52994_1	94.34	5.2	7	94.7
sexQTL226	1	27.22	ref-56022	94.35	5.2	7	94.7
sexQTL227	1	50.183	ref-75913_16	94.19	5.2	7	94.7
sexQTL228	1	54.04	ref-44499_16	94.21	5.2	7	94.7
sexQTL229	1	54.829	ref-191591_12	94.16	5.2	7	94.7
sexQTL230	1	56.655	ref-23342_3	94.62	5.2	7	94.7
sexQTL231	1	57.365	ref-12341_15	94.21	5.2	7	94.7
sexQTL232	1	61.06	ref-68634_12	94.16	5.2	7	94.7
sexQTL233	1	69.873	ref-97316_8	94.57	5.2	7	94.7
sexQTL234	1	103.913	ref-14643_7	94.24	5.2	7	94.7
sexQTL235	1	39.412	ref-122143	94.08	5.2	7	94.6
sexQTL236	1	51.128	ref-80445	94.06	5.2	7	94.6
sexQTL237	1	57.239	ref-181547	94.06	5.2	7	94.6
sexQTL238	1	65.956	ref-37502	94.06	5.2	7	94.6
sexQTL239	1	80.38	ref-168130_13	94.06	5.2	7	94.6
sexQTL240	1	29.715	ref-116055_22	93.22	5.2	7	94.5
sexQTL241	1	60.621	ref-36514	93.21	5.2	7	94.5
sexQTL242	1	3.05	ref-120738_1	92.44	5.2	7	94.4
sexQTL243	1	29.717	ref-132227_23	92.85	5.2	7	94.4
sexQTL244	1	63.969	ref-48954_13	92.5	5.2	7	94.4
sexQTL245	1	103.645	ref-133908	92.88	5.2	7	94.4
sexQTL246	1	103.304	ref-94869_14	91.23	5.2	7	94.2
sexQTL247	1	39.136	ref-154145_4	91.16	5.2	7	94.1
sexQTL248	1	67.955	ref-147317_15	89.39	5.2	7	93.8
sexQTL249	1	24.289	ref-131694_5	88.68	5.2	7	93.7
sexQTL250	1	63.617	ref-134234_13	88.61	5.2	7	93.7
sexQTL251	1	67.926	ref-147488	88.87	5.2	7	93.7
sexQTL252	1	29.742	ref-142684_23	88.42	5.2	7	93.6
sexQTL253	1	97.884	ref-99011	87.18	5.2	7	93.4
sexQTL254	1	59.624	ref-5605	86.81	5.2	7	93.3
sexQTL255	1	67.81	ref-50528_9	87.1	5.2	7	93.3
sexQTL256	1	57.509	ref-89628_2	86.46	5.2	7	93.2
sexQTL257	1	73.196	ref-107557	86.35	5.2	7	93.2
sexQTL258	1	52.071	ref-82398_12	85.29	5.2	7	93
sexQTL259	1	60.469	ref-136681_4	84.54	5.2	7	92.8
sexQTL260	1	99.167	ref-90371_3	84.5	5.2	7	92.8
sexQTL261	1	27.875	ref-1247_1	83.77	5.2	7	92.6
sexQTL262	1	59.576	ref-45992_24	83.46	5.2	7	92.5
sexQTL263	1	100.985	ref-65687_1	82.8	5.2	7	92.4
sexQTL264	1	22.113	ref-76308	82.29	5.2	7	92.3
sexQTL265	1	22.685	ref-95235	82.49	5.2	7	92.3
sexQTL266	1	24.265	ref-152053_7	82.23	5.2	7	92.3
sexQTL267	1	50.891	ref-95507	82.38	5.2	7	92.3
sexQTL268	1	52.2	ref-40441_6	82.52	5.2	7	92.3
sexQTL269	1	60.422	ref-182309	82.31	5.2	7	92.3
sexQTL270	1	65.691	ref-143795	82.59	5.2	7	92.3
sexQTL271	1	73.378	ref-125448_5	82.24	5.2	7	92.3
sexQTL272	1	100.986	ref-65687_7	82.34	5.2	7	92.3
sexQTL273	1	22.112	ref-113436	81.94	5.2	7	92.2
sexQTL274	1	52.2	ref-75854_23	82.18	5.2	7	92.2
sexQTL275	1	54.337	ref-171168_12	81.89	5.2	7	92.2
sexQTL276	1	73.378	ref-37509_24	82.03	5.2	7	92.2
sexQTL277	1	99.181	ref-158319_23	81.82	5.2	7	92.2
sexQTL278	1	100.965		82.02	5.2	7	92.2
sexQTL279	1	22.302	ref-57576_14	81.45	5.2	7	92.1
sexQTL280	1	22.685	ref-50856	81.42	5.2	7	92.1
sexQTL281	1	30.503	ref-148005_9	81.42	5.2	7	92.1
sexQTL282	1	39.232	ref-88740_13	81.5	5.2	7	92.1
sexQTL283	1	51.412	ref-184954_16	81.53	5.2	7	92.1
sexQTL284	1	58.306	ref-39140	81.7	5.2	7	92.1
sexQTL285	1	60.422	ref-102636_12	81.7	5.2	7	92.1
sexQTL286	1	67.311	ref-183133_4	81.41	5.2	7	92.1
sexQTL287	1	99.183	ref-96416	81.63	5.2	7	92.1
sexQTL288	1	100.985	ref-28359_15	81.63	5.2	7	92.1
sexQTL289	1	40.857	ref-21195	81.24	5.2	7	92
sexQTL290	1	69.102	ref-30190	81.01	5.2	7	92
sexQTL291	1	40.691	ref-112153_21	80.87	5.2	7	91.9
sexQTL292	1	52.242	ref-52083_24	80.63	5.2	7	91.9
sexQTL293	1	65.669	ref-189067	80.81	5.2	7	91.9
sexQTL294	1	68.942	ref-140847	80.95	5.2	7	91.9
sexQTL295	1	31.141	ref-77642	79.9	5.2	7	91.7
sexQTL296	1	105.603	ref-30411_14	79.97	5.2	7	91.7
sexQTL297	1	65.075	ref-118670	79.09	5.2	7	91.5
sexQTL298	1	79.191	ref-8360_16	79.18	5.2	7	91.5
sexQTL299	1	62.259	ref-131444_25	78.93	5.2	7	91.4
sexQTL300	1	69.665	ref-89155	78.9	5.2	7	91.4
sexQTL301	1	79.375	ref-53721_26	78.46	5.2	7	91.3
sexQTL302	1	50.733	ref-38738_8	78.21	5.2	7	91.2
sexQTL303	1	26.49	ref-92181	77.59	5.2	7	91.1
sexQTL304	1	52.319	ref-56687_1	77.26	5.2	7	91
sexQTL305	1	66.702	ref-122158_2	77.51	5.2	7	91
sexQTL306	1	52.807	ref-176788_23	77.02	5.2	7	90.9
sexQTL307	1	67.57	ref-72020	77.07	5.2	7	90.9
sexQTL308	1	67.57	ref-17589	76.63	5.2	7	90.8
sexQTL309	1	38.828	ref-107439_15	76.2	5.2	7	90.7
sexQTL310	1	52.807	ref-150924_22	76.28	5.2	7	90.7
sexQTL311	1	79.316	ref-32089	76.42	5.2	7	90.7
sexQTL312	1	64.157	ref-43651_21	75.74	5.2	7	90.5
sexQTL313	1	21.393	ref-67374	75.29	5.2	7	90.4
sexQTL314	1	26.087	ref-111088	74.56	5.2	7	90.2
sexQTL315	1	59.367	ref-45992_25	74.74	5.2	7	90.2
sexQTL316	1	79.525	ref-111341_5	74.42	5.2	7	90.1
sexQTL317	1	50.821	ref-72179	73.96	5.2	7	90
sexQTL318	1	38.732	ref-91766	73.68	5.2	7	89.9
sexQTL319	1	38.732	ref-11700	73.5	5.2	7	89.8
sexQTL320	1	66.616	ref-21132	73.5	5.2	7	89.8
sexQTL321	1	38.732	ref-160739	73.11	5.2	7	89.7
sexQTL322	1	52.404	ref-187933	73.02	5.2	7	89.7
sexQTL323	1	52.858	ref-164622	73.05	5.2	7	89.7
sexQTL324	1	3.269	ref-83404	72.67	5.2	7	89.6
sexQTL325	1	23.912	ref-107698_9	72.59	5.2	7	89.6
sexQTL326	1	26.062	ref-171633_21	72.88	5.2	7	89.6
sexQTL327	1	38.732	ref-81014_27	72.84	5.2	7	89.6
sexQTL328	1	65.113	ref-122595_7	72.3	5.2	7	89.5
sexQTL329	1	66.624	ref-67517	72.53	5.2	7	89.5
sexQTL330	1	21.639	ref-139256	72.2	5.2	7	89.4
sexQTL331	1	104.127	ref-156051_15	72.04	5.2	7	89.4
sexQTL332	1	34.539	ref-100685	71.62	5.2	7	89.2
sexQTL333	1	98.21	ref-146474_15	71.67	5.2	7	89.2
sexQTL334	1	31.2	ref-131157	71.32	5.2	7	89.1
sexQTL335	1	31.359	ref-7157_23	71.23	5.2	7	89.1
sexQTL336	1	34.57	ref-16443_21	71.17	5.2	7	89.1
sexQTL337	1	31.216	ref-144259	70.53	5.2	7	88.9
sexQTL338	1	53.054	ref-48201_22	70.22	5.2	7	88.8
sexQTL339	1	41.2	ref-18320_26	69.97	5.2	7	88.7
sexQTL340	1	26.86	ref-138960	69.72	5.2	7	88.6
sexQTL341	1	67.05	ref-155677	69.26	5.2	7	88.4
sexQTL342	1	31.449	ref-125098	68.39	5.2	7	88.1
sexQTL343	1	34.364	ref-56780_3	68.01	5.2	7	87.9
sexQTL344	1	49.324	ref-188655	67.59	5.2	7	87.8
sexQTL345	1	49.324	ref-108827_6	67.66	5.2	7	87.8
sexQTL346	1	49.334	ref-108827_15	67.65	5.2	7	87.8
sexQTL347	1	49.275	ref-65847_4	67.46	5.2	7	87.7
sexQTL348	1	63.259		67.06	5.2	7	87.6
sexQTL349	1	81.266	ref-1711	66.8	5.2	7	87.5
sexQTL350	1	34.813	ref-31589	66.68	5.2	7	87.4
sexQTL351	1	34.813	ref-157128	66.68	5.2	7	87.4
sexQTL352	1	41.46	ref-133335	66.52	5.2	7	87.4
sexQTL353	1	79.626	ref-115615_1	66.43	5.2	7	87.3
sexQTL354	1	50.183	ref-3889_12	66.04	5.2	7	87.2
sexQTL355	1	21.924	ref-173047	65.79	5.2	7	87.1
sexQTL356	1	63.297	ref-131867_7	65.7	5.2	7	87.1
sexQTL357	1	49.556	ref-104233_22	65.51	5.2	7	87
sexQTL358	1	40.596	ref-164841_6	65.36	5.2	7	86.9
sexQTL359	1	50.277	ref-128775	65.3	5.2	7	86.9
sexQTL360	1	34.304	ref-42335	64.58	5.2	7	86.6
sexQTL361	1	34.301	ref-119952	64.36	5.2	7	86.5
sexQTL362	1	27.507	ref-26854_22	63.87	5.2	7	86.3
sexQTL363	1	26.79	ref-180493_16	63.74	5.2	7	86.2
sexQTL364	1	31.598	ref-52515	63.57	5.2	7	86.2
sexQTL365	1	31.598	ref-179107_15	63.48	5.2	7	86.1
sexQTL366	1	41.33	ref-88890_9	63.35	5.2	7	86.1
sexQTL367	1	38.551	ref-186788	63.05	5.2	7	85.9
sexQTL368	1	53.244	ref-66892	62.87	5.2	7	85.9
sexQTL369	1	38.151	ref-105788	62.47	5.2	7	85.7
sexQTL370	1	38.151	ref-7612_22	62.54	5.2	7	85.7
sexQTL371	1	49.735	ref-165371_21	62.49	5.2	7	85.7
sexQTL372	1	41.303	ref-26056_26	62.18	5.2	7	85.6
sexQTL373	1	63.427	ref-107305	62.09	5.2	7	85.5
sexQTL374	1	63.427	ref-93983	62	5.2	7	85.5
sexQTL375	1	40.427	ref-135380_22	61.75	5.2	7	85.4
sexQTL376	1	63.42	ref-41690	61.86	5.2	7	85.4
sexQTL377	1	38.406	ref-28732	61.65	5.2	7	85.3
sexQTL378	1	41.658	ref-78813	61.2	5.2	7	85.1
sexQTL379	1	49.454	ref-46233_25	61.21	5.2	7	85.1
sexQTL380	1	41.658	ref-114717	60.95	5.2	7	85
sexQTL381	1	78.608	ref-26036_23	60.69	5.2	7	84.9
sexQTL382	1	78.77	ref-17877_15	60.54	5.2	7	84.8
sexQTL383	1	38.359	ref-26544	60.23	5.2	7	84.7
sexQTL384	1	78.77	ref-18115	60.25	5.2	7	84.7
sexQTL385	1	78.772	ref-103406	60.31	5.2	7	84.7
sexQTL386	1	24.338	ref-41499	60.12	5.2	7	84.6
sexQTL387	1	104.989	ref-188857	60.23	5.2	7	84.6
sexQTL388	1	33.449	ref-122980_21	59.49	5.2	7	84.3
sexQTL389	1	33.146	ref-126882	58.08	5.2	7	83.6
sexQTL390	1	78.401	ref-45315_23	56.9	5.2	7	83
sexQTL391	1	33.558	ref-145730_5	56.79	5.2	7	82.9
sexQTL392	1	39.21	ref-110295_14	56.65	5.2	7	82.8
sexQTL393	1	27.687	ref-172446_15	56.08	5.2	7	82.5
sexQTL394	1	31.799	ref-22673	55.45	5.2	7	82.2
sexQTL395	1	36.329	ref-151330	55.5	5.2	7	82.2
sexQTL396	1	3.921	ref-61053	55.2	5.2	7	82
sexQTL397	1	31.861	ref-79528	54.97	5.2	7	81.9
sexQTL398	1	32.994	ref-101565_3	54.72	5.2	7	81.8
sexQTL399	1	35.373	ref-12898	54.64	5.2	7	81.7
sexQTL400	1	36.292	ref-2437	54.61	5.2	7	81.7
sexQTL401	1	36.292	ref-89926	54.63	5.2	7	81.7
sexQTL402	1	35.373	ref-2098	54.44	5.2	7	81.6
sexQTL403	1	43.339	ref-27782	54.37	5.2	7	81.6
sexQTL404	1	43.339	ref-155554_25	54.37	5.2	7	81.6
sexQTL405	1	43.544	ref-154533	53.65	5.2	7	81.2
sexQTL406	1	36.754	ref-27574	53.44	5.2	7	81
sexQTL407	1	36.754	ref-36005	53.09	5.2	7	80.8
sexQTL408	1	36.111	ref-148186	52.77	5.2	7	80.6
sexQTL409	1	34.088	ref-32499	52.1	5.2	7	80.2
sexQTL410	1	34.064	ref-41799	51.95	5.2	7	80.1
sexQTL411	1	68.513	ref-99274_27	51.7	5.2	7	80
sexQTL412	1	33.955	ref-4537	51.34	5.2	7	79.8
sexQTL413	1	96.46	ref-169239_1	50.57	5.2	7	79.3
sexQTL414	1	35.84	ref-37036	47.98	5.2	7	77.5
sexQTL415	1	99.965	ref-107821_16	47.42	5.2	7	77.1
sexQTL416	1	37.687	ref-176919	47.09	5.2	7	76.9
sexQTL417	1	42.446	ref-135894_3	47.11	5.2	7	76.9
sexQTL418	1	20.768	ref-188889	46.96	5.2	7	76.8
sexQTL419	1	35.838	ref-178185_26	46.66	5.2	7	76.6
sexQTL420	1	37.096	ref-90617	45.7	5.2	7	75.9
sexQTL421	1	48.105	ref-102717	45.14	5.2	7	75.5
sexQTL422	1	48.794	ref-40733_21	45.25	5.2	7	75.5
sexQTL423	1	96.595	ref-191227_12	45.06	5.2	7	75.4
sexQTL424	1	32.394	ref-170399_5	44.92	5.2	7	75.3
sexQTL425	1	35.8	ref-109172_6	44.76	5.2	7	75.2
sexQTL426	1	37.122	ref-155100	44.82	5.2	7	75.2
sexQTL427	1	37.122	ref-141855	44.71	5.2	7	75.1
sexQTL428	1	37.122	ref-80245	44.59	5.2	7	75
sexQTL429	1	48.314	ref-46438	44.58	5.2	7	75
sexQTL430	1	77.845	ref-153746_25	44.23	5.2	7	74.7
sexQTL431	1	32.308	ref-96146	44.02	5.2	7	74.6
sexQTL432	1	32.542	ref-65888	43.76	5.2	7	74.4
sexQTL433	1	43.897	ref-96394	42.99	5.2	7	73.8
sexQTL434	1	47.21	ref-25496	42.63	5.2	7	73.5
sexQTL435	1	32.685	ref-51987	42.51	5.2	7	73.4
sexQTL436	1	47.21	ref-73486	42.59	5.2	7	73.4
sexQTL437	1	47.21	ref-27896	42.57	5.2	7	73.4
sexQTL438	1	77.507	ref-144227	42.57	5.2	7	73.4
sexQTL439	1	32.238	ref-54010	42.49	5.2	7	73.3
sexQTL440	1	44.53	ref-92546	42.25	5.2	7	73.1
sexQTL441	1	78.002	ref-58288_25	41.97	5.2	7	72.9
sexQTL442	1	66.205	ref-158500_7	41.89	5.2	7	72.8
sexQTL443	1	19.884	ref-81785_6	41.69	5.2	7	72.7
sexQTL444	1	20.673	ref-116925_26	41.73	5.2	7	72.7
sexQTL445	1	44.348	ref-188211_26	41.77	5.2	7	72.7
sexQTL446	1	74.153	ref-101934_8	41.73	5.2	7	72.7
sexQTL447	1	82.703	ref-135734_13	41.68	5.2	7	72.7
sexQTL448	1	32.206	ref-158141	41.61	5.2	7	72.6
sexQTL449	1	20.658	ref-36923_4	41.53	5.2	7	72.5
sexQTL450	1	20.658	ref-36923_5	41.38	5.2	7	72.4
sexQTL451	1	77.988	ref-8818	41.39	5.2	7	72.4
sexQTL452	1	37.521	ref-2199	41.27	5.2	7	72.3
sexQTL453	1	44.377	ref-141621	41.06	5.2	7	72.1
sexQTL454	1	104.127	ref-4070	40.93	5.2	7	72
sexQTL455	1	28.308	ref-47771_26	40.69	5.2	7	71.8
sexQTL456	1	47.022	ref-77059	40.61	5.2	7	71.7
sexQTL457	1	47.022	ref-130549	40.58	5.2	7	71.7
sexQTL458	1	28.79	ref-122597_12	40.25	5.2	7	71.4
sexQTL459	1	28.79	ref-122597_2	39.43	5.2	7	70.7
sexQTL460	1	25.048	ref-88839_21	39.33	5.2	7	70.6
sexQTL461	1	83.287	ref-159204_21	39.21	5.2	7	70.5
sexQTL462	1	83.414	ref-23116_13	38.98	5.2	7	70.3
sexQTL463	1	4.789	ref-103217	38.28	5.2	7	69.6
sexQTL464	1	77.055	ref-146485	38.24	5.2	7	69.6
sexQTL465	1	46.762	ref-9179	38.09	5.2	7	69.4
sexQTL466	1	47.779	ref-131575	37.92	5.2	7	69.3
sexQTL467	1	47.779	ref-172346	37.95	5.2	7	69.3
sexQTL468	1	44.709	ref-132328	37.65	5.2	7	69
sexQTL469	1	74.476	ref-61218_6	37.59	5.2	7	69
sexQTL470	1	82.205	ref-32049_27	37.65	5.2	7	69
sexQTL471	1	45.365	ref-116698	37.46	5.2	7	68.8
sexQTL472	1	76.612	ref-81504	37.44	5.2	7	68.8
sexQTL473	1	76.612	ref-68661	37.34	5.2	7	68.7
sexQTL474	1	97.557	ref-29814_6	36.98	5.2	7	68.4
sexQTL475	1	19.884	ref-123808_4	36.79	5.2	7	68.2
sexQTL476	1	76.892	ref-135805	36.6	5.2	7	68
sexQTL477	1	44.956	ref-102346	36.09	5.2	7	67.5
sexQTL478	1	45.727	ref-169425_15	35.45	5.2	7	66.8
sexQTL479	1	47.553	ref-131807	35.09	5.2	7	66.4
sexQTL480	1	76.414	ref-150943	34.53	5.2	7	65.9
sexQTL481	1	83.685	ref-129006_23	34.61	5.2	7	65.9
sexQTL482	1	83.695	ref-66940	34.62	5.2	7	65.9
sexQTL483	1	83.695	ref-36786	34.61	5.2	7	65.9
sexQTL484	1	82.102	ref-132728_21	33.55	5.2	7	64.8
sexQTL485	1	19.643	ref-719_3	32.14	5.2	7	63.2
sexQTL486	1	96.244	ref-167781	30.82	5.2	7	61.7
sexQTL487	1	24.386	ref-33328_2	30.75	5.2	7	61.6
sexQTL488	1	6.555	ref-20949	30.35	5.2	7	61.1
sexQTL489	1	96.244	ref-123772	30.17	5.2	7	60.9
sexQTL490	1	7.555		29.86	5.2	7	60.5
sexQTL491	1	5.392	ref-171973	29.51	5.2	7	60.1
sexQTL492	1	83.891	ref-167275_13	29.37	5.2	7	59.9
sexQTL493	1	92.907	ref-110250	29.18	5.2	7	59.7
sexQTL494	1	82.993	ref-18689_6	29.09	5.2	7	59.6
sexQTL495	1	46.079	ref-105420_22	28.9	5.2	7	59.3
sexQTL496	1	93.022	ref-58519	28.86	5.2	7	59.3
sexQTL497	1	92.253	ref-185122_26	28.03	5.2	7	58.2
sexQTL498	1	8.555		27.87	5.2	7	58
sexQTL499	1	76.016	ref-36020	27.6	5.2	7	57.6
sexQTL500	1	92.146	ref-157481_1	27.56	5.2	7	57.6
sexQTL501	1	5.721	ref-142191	27.52	5.2	7	57.5
sexQTL502	1	75.839	ref-120407_2	27.53	5.2	7	57.5
sexQTL503	1	96.025	ref-71738_3	26.37	5.2	7	56
sexQTL504	1	46.233	ref-134298	25.55	5.2	7	54.8
sexQTL505	1	97.005	ref-28842_27	25.39	5.2	7	54.6
sexQTL506	1	19.402	ref-18295_27	24.85	5.2	7	53.9
sexQTL507	1	9.555		24.29	5.2	7	53
sexQTL508	1	19.381	ref-86851	24.13	5.2	7	52.8
sexQTL509	1	75.426	ref-40436	23.76	5.2	7	52.3
sexQTL510	1	84.194	ref-35163_24	23.31	5.2	7	51.6
sexQTL511	1	91.463	ref-26152	21.08	5.2	7	48.1
sexQTL512	1	10.555		19.58	5.2	7	45.6
sexQTL513	1	95.835		17.99	5.2	7	42.9
sexQTL514	1	18.19	ref-150658_23	17.6	5.2	7	42.2
sexQTL515	1	18.218	ref-37553	17.6	5.2	7	42.2
sexQTL516	1	84.943	ref-81369_23	16.42	5.2	7	40
sexQTL517	1	17.706	ref-156764	15.81	5.2	7	38.8
sexQTL518	1	17.706	ref-140863_4	15.5	5.2	7	38.3
sexQTL519	1	94.835	ref-138877	15.45	5.2	7	38.2
sexQTL520	1	11.555		14.62	5.2	7	36.5
sexQTL521	1	90.693	ref-113508_16	13.58	5.2	7	34.5
sexQTL522	1	90.577	ref-137120	13.51	5.2	7	34.3
sexQTL523	1	18.431	ref-128552_7	11.88	5.2	7	30.9
sexQTL524	1	90.094		11.64	5.2	7	30.4
sexQTL525	1	90.116	ref-148535	11.55	5.2	7	30.2
sexQTL526	1	17.217	ref-149233_26	11.48	5.2	7	30
sexQTL527	1	89.094	ref-141145	10.92	5.2	7	28.8
sexQTL528	1	25.235	ref-188602_5	10.68	5.2	7	28.3
sexQTL529	1	81.903	ref-77869_22	10.63	5.2	7	28.2
sexQTL530	1	17.114	ref-20637_6	10.59	5.2	7	28.1
sexQTL531	1	18.877	ref-160507	10.4	5.2	7	27.7
sexQTL532	1	12.555		10.21	5.2	7	27.2
sexQTL533	1	16.729	ref-156957	9.43	5.2	7	25.4
sexQTL534	1	16.725	ref-158030_15	9.22	5.2	7	24.9
sexQTL535	1	88.679	ref-155888_21	8.97	5.2	7	24.4
sexQTL536	1	88.679	ref-15954_24	8.96	5.2	7	24.3
sexQTL537	1	88.958	ref-127801_14	8.32	5.2	7	22.8
sexQTL538	1	94.374	ref-187269	8.22	5.2	7	22.6
sexQTL539	1	88.823	ref-59009_24	7.72	5.2	7	21.4
sexQTL540	1	13.555		6.77	5.2	7	19
sexQTL541	1	86.203	ref-178313	6.2	5.2	7	17.5
sexQTL542	1	86.383	ref-50610	5.97	5.2	7	16.9
sexQTL543	1	86.57	ref-75216_12	5.96	5.2	7	16.9
sexQTL544	1	86.889	ref-119932_2	5.67	5.2	7	16.2
sexQTL545	1	86.57	ref-188231	5.61	5.2	7	16
sexQTL546	1	88.09	ref-98880_14	5.24	5.2	7	15
