# Supplementary material for: Insights into chromosomal evolution and sex determination of Pseudobagrus ussuriensis (Bagridae, Siluriformes) based on a chromosome-level genome
Source: DNA Res. 2022 Jul 21;29(4):dsac028. doi: 10.1093/dnares/dsac028 (PMC9358014; doi:10.1093/dnares/dsac028)
Supplement: dsac028_Supplementary_Data [file dsac028_supplementary_data.zip › dsac028_Supplementary_Data/Table S7.xlsx]

## Sheet: Sheet1
Table S7 Locations of sex-related sequences identified in this study and previous studies in the assembled P. ussuriensis genome.
Order	Sex-related tags	Position	Chromosome
1	MS-tag158	6895388-6897582	8
2	MS-tag104	6912872-6913408	8
3	MS-tag109	6951162-6951804	8
4	MS-tag332	6953837-6954448	8
5	MS-tag94	6965412-6967251	8
6	MS-tag216	6988805-6988912	8
7	MS-tag87	7113938-7114551	8
8	MS-tag28	7196893-7200472	8
9	ref-80000_9	7198846-7199893	8
10	MS-tag318	7206582-7207079	8
11	MS-tag83	7208685-7211005	8
12	MS-tag88	7257565-7262739	8
13	MS-tag23	7264230-7267358	8
14	ref-7507_7	7302856-7303871	8
15	MS-tag351	7341217-7342375	8
16	MS-tag96	7399725-7400127	8
17	MS-tag328	7404386-7404980	8
18	MS-tag115	7429137-7431170	8
19	MS-tag36	7466986-7468624	8
20	MS-tag70	7480378-7481149	8
21	MS-tag153	7515752-7517152	8
22	MS-tag50	7517502-7519222	8
23	ref-187165_14	7518512-7519512	8
24	MS-tag173	7585235-7586531	8
25	MS-tag7	7616717-7617888	8
26	MS-tag106	7647546-7649035	8
27	MS-tag95	7664705-7665559	8
28	ref-72304_22	7664707-7665559	8
29	MS-tag54	7708538-7709757	8
30	MS-tag254	7762077-7762272	8
31	MS-tag160	7768278-7770152	8
32	MS-tag161	7768278-7770152	8
33	ref-187774_13	7807087-7808092	8
34	MS-tag338	7807165-7807879	8
35	MS-tag271	7810897-7811125	8
36	MS-tag210	7817145-7819128	8
37	MS-tag234	7871385-7871536	8
38	MS-tag199	7881098-7884792	8
39	MS-tag225	7889230-7889362	8
40	MS-tag224	7912037-7912162	8
41	MS-tag148	7962453-7965148	8
42	MS-tag149	7962453-7965148	8
43	MS-tag98	7972748-7973501	8
44	ref-149192	7980114-7981149	8
45	MS-tag22	7984341-7984797	8
46	MS-tag188	8004541-8005294	8
47	MS-tag154	8039361-8042485	8
48	MS-tag63	8050635-8052030	8
49	MS-tag230	8223300-8223444	8
50	MS-tag141	8288077-8288988	8
51	Mfseq	8359682-8370053	8
52	MS-tag133	8401495-8402650	8
53	MS-tag57	8414262-8414551	8
54	ref-100026_6	8451909-8452909	8
55	MS-tag303	8502753-8503110	8
56	MS-tag116	8516305-8517214	8
57	MS-tag117	8525154-8529185	8
58	MS-tag118	8525154-8529185	8
59	ref-57456_2	8538558-8539558	8
60	MS-tag330	8538991-8539633	8
61	MS-tag293	8685824-8686151	8
62	MS-tag256	8713251-8713444	8
63	MS-tag147	8785690-8786227	8
64	MS-tag246	8788186-8788363	8
65	MS-tag120	8811392-8813095	8
66	MS-tag249	8881401-8881588	8
67	MS-tag111	8927645-8929905	8
68	MS-tag169	8945884-8947101	8
69	ref-89699_6	8999086-9000086	8
70	MS-tag257	8999551-8999750	8
71	MS-tag103	9014699-9016796	8
72	MS-tag222	9055167-9055306	8
73	MS-tag242	9091661-9091822	8
74	MS-tag128	9114259-9115051	8
75	MS-tag280	9156730-9157001	8
76	MS-tag317	9173899-9174390	8
77	MS-tag16	9188975-9189884	8
78	MS-tag194	9194705-9196295	8
79	MS-tag331	9205064-9205805	8
80	ref-95773_2	9240762-9241762	8
81	MS-tag316	9241247-9241730	8
82	MS-tag213	9243360-9243467	8
83	ref-57154_23	9244448-9245465	8
84	MS-tag335	9283139-9283820	8
85	MS-tag110	9284028-9284813	8
86	MS-tag201	9346620-9348885	8
87	ref-190401_5	9348321-9349321	8
88	MS-tag14	9366138-9366957	8
89	MS-tag15	9366138-9366957	8
90	MS-tag107	9444691-9445675	8
91	MS-tag333	9450741-9451372	8
92	MS-tag183	9465808-9466821	8
93	MS-tag27	9483520-9487038	8
94	MS-tag140	9511829-9512632	8
95	MS-tag258	9517590-9517792	8
96	MS-tag13	9528100-9529503	8
97	MS-tag151	9529976-9532103	8
98	MS-tag137	9533402-9535655	8
99	ref-102146_8	9533843-9534695	8
100	MS-tag190	9536238-9538041	8
101	ref-105772_7	9542852-9543840	8
102	MS-tag228	9543126-9543283	8
103	MS-tag236	9543523-9543682	8
104	MS-tag255	9594639-9594834	8
105	ref-11924_2	9883655-9884598	8
106	ref-42876	9971978-9972996	8
107	MS-tag76	10008663-10011475	8
108	MS-tag238	10016331-10016492	8
109	MS-tag192	10159008-10160475	8
110	MS-tag66	10185388-10188290	8
111	MS-tag174	10236824-10238220	8
112	MS-tag3	10372061-10373531	8
113	MS-tag244	10395867-10396039	8
114	MS-tag290	10415869-10416184	8
115	MS-tag275	10432594-10432832	8
116	MS-tag260	10457551-10457753	8
117	MS-tag274	10459874-10460096	8
118	MS-tag334	10597548-10598216	8
119	MS-tag176	10668224-10670166	8
120	MS-tag278	10677353-10677604	8
121	MS-tag91	10695429-10698478	8
122	ref-63120_1	10845149-10846149	8
123	MS-tag167	10871123-10871903	8
124	MS-tag208	10916827-10919279	8
125	MS-tag324	10975258-10975820	8
126	MS-tag287	10980221-10980528	8
127	MS-tag60	10993543-10994152	8
128	ref-184699_16	10993710-10994110	8
129	MS-tag297	11028246-11028600	8
130	MS-tag248	11041168-11041338	8
131	MS-tag241	11157978-11158147	8
132	MS-tag350	11206936-11208053	8
133	MS-tag289	11271115-11271430	8
134	MS-tag348	11334421-11335541	8
135	MS-tag124	11412125-11413203	8
136	MS-tag284	11469624-11469923	8
137	MS-tag108	11516408-11517179	8
138	MS-tag240	11599506-11599673	8
139	MS-tag217	11716055-11716166	8
140	MS-tag123	11793930-11795088	8
141	MS-tag182	11828233-11829414	8
142	ref-66835	11857837-11858872	8
143	MS-tag239	11858310-11858475	8
144	ref-42787_26	11920011-11920070	8
145	MS-tag345	11920188-11921057	8
146	MS-tag200	11922409-11922704	8
147	MS-tag336	12091413-12092075	8
148	MS-tag205	12232292-12232961	8
149	MS-tag101	12278431-12280442	8
150	MS-tag304	12280510-12280871	8
151	MS-tag283	12320913-12321199	8
152	MS-tag322	12328208-12328767	8
153	MS-tag19	12349421-12349597	8
154	ref-13819_27	12486330-12487287	8
155	ref-121329_16	12498685-12499703	8
156	MS-tag295	12516561-12516857	8
157	MS-tag247	12560022-12560202	8
158	MS-tag31	12616951-12621455	8
159	ref-142484_5	12619442-12620442	8
160	MS-tag165	12632527-12633317	8
161	MS-tag277	12799911-12800167	8
162	MS-tag40	12817990-12821520	8
163	ref-177491	12827334-12828328	8
164	MS-tag131	12827419-12828190	8
165	ref-60182_8	12980669-12981669	8
166	MS-tag279	13023441-13023716	8
167	MS-tag163	13098206-13098486	8
168	MS-tag231	13300980-13301124	8
169	MS-tag187	13464985-13465733	8
170	MS-tag155	13472374-13473822	8
171	MS-tag343	13632717-13633451	8
172	MS-tag267	13671328-13671545	8
173	MS-tag48	13746217-13752548	8
174	ref-77168_14	13776685-13777685	8
175	MS-tag92	13777089-13777406	8
176	MS-tag121	13780959-13783436	8
177	ref-134717_21	13783707-13784711	8
178	MS-tag204	13784163-13785018	8
179	MS-tag325	14041451-14042007	8
180	MS-tag172	14057813-14058280	8
181	MS-tag261	14135194-14135373	8
182	MS-tag306	14143635-14144014	8
183	MS-tag223	14149915-14150035	8
184	MS-tag202	14194372 -14195920	8
185	MS-tag11	14294084-14294580	8
186	ref-50537_22	14326217-14327217	8
187	MS-tag286	14326670-14326972	8
188	MS-tag291	14340904-14341228	8
189	MS-tag320	14382256-14382765	8
190	MS-tag25	14385734-14387698	8
191	MS-tag273	14462630-14462858	8
192	MS-tag272	14467983-14468208	8
193	MS-tag296	14475597-14475929	8
194	MS-tag122	14719919-14720949	8
195	MS-tag85	14802375-14805118	8
196	ref-191908_8	14802955-14803955	8
197	MS-tag39	14911008-14916169	8
198	MS-tag20	14911008-14916169	8
199	MS-tag312	14926439-14926892	8
200	MS-tag282	15012850-15013132	8
201	MS-tag79	15197405-15198445	8
202	MS-tag84	15211341-15211962	8
203	MS-tag179	15218320-15219820	8
204	MS-tag180	15218320-15219820	8
205	ref-125731	15235620-15236620	8
206	ref-191512_12	15244615-15245615	8
207	MS-tag313	15244841-15245275	8
208	MS-tag346	15279382-15280231	8
209	ref-127565_27	15306829-15307857	8
210	MS-tag159	15307210-15308093	8
211	ref-53600_26	15310438-15311478	8
212	ref-132049_6	15468376-15469470	8
213	MS-tag61	15718701-15743380	8
214	MS-tag185	15858222-15859844	8
215	ref-161189_4	15904629-15905629	8
216	MS-tag139	15915782-15916317	8
217	ref-182526_25	15924737-15925720	8
218	MS-tag327	15954170-15954742	8
219	ref-62652_3	15977384-15978384	8
220	MS-tag206	15977709-15978680	8
221	MS-tag193	16077907-16081591	8
222	ref-44858_27	16105583-16106387	8
223	MS-tag229	16105988-16106125	8
224	MS-tag319	16122886-16123355	8
225	MS-tag259	16132028-16132223	8
226	MS-tag265	16196658-16196871	8
227	MS-tag144	16241731-16242394	8
228	MS-tag311	16273419-16273797	8
229	MS-tag347	16303295-16304252	8
230	MS-tag67	16304772-16308122	8
231	MS-tag252	16343621-16343816	8
232	MS-tag308	16472601-16472985	8
233	MS-tag227	16527692-16527829	8
234	MS-tag32	16533493-16535895	8
235	MS-tag339	16536515-16537205	8
236	ref-171512_13	16550835-16551877	8
237	MS-tag6	16563507-16564748	8
238	MS-tag138	16609476-16609943	8
239	MS-tag301	16638550-16638899	8
240	MS-tag197	16720991-16723331	8
241	MS-tag309	16781776-16782180	8
242	MS-tag340	16844753-16845453	8
243	ref-179079_21	16889514-16890514	8
244	MS-tag270	16889887-16890101	8
245	MS-tag329	16903390-16904008	8
246	ref-6225_23	16903397-16904398	8
247	MS-tag152	16910429-16912606	8
248	MS-tag105	17104164-17104921	8
249	MS-tag288	17108678-17108969	8
250	MS-tag214	17135305-17135405	8
251	MS-tag245	17153129-17153303	8
252	MS-tag64	17181759-17183778	8
253	ref-133150_25	17182112-17183194	8
254	ref-24422_22	17322206-17323185	8
255	MS-tag119	17632142-17632699	8
256	MS-tag268	17644863-17645085	8
257	ref-36985	17665156-17666156	8
258	MS-tag262	17665582-17665788	8
259	MS-tag195	17673629-17674617	8
260	MS-tag68	17827626-17828600	8
261	MS-tag294	17865902-17866235	8
262	MS-tag181	17895430-17896351	8
263	ref-8736_5	17920095-17921115	8
264	MS-tag178	18105351-18108777	8
265	ref-118515_3	18214360-18215366	8
266	MS-tag71	18243466-18245776	8
267	MS-tag300	18451503-18451862	8
268	MS-tag135	18453283-18454728	8
269	MS-tag253	18459280-18459477	8
270	MS-tag177	18518180-18518868	8
271	MS-tag281	18519258-18519532	8
272	MS-tag59	18525171-18528056	8
273	ref-41057_26	18659063-18660063	8
274	MS-tag292	18659486-18659814	8
275	MS-tag203	18761457-18763209	8
276	ref-93985_24	18804296-18805296	8
277	ref-102245_21	18809483-18810437	8
278	MS-tag209	18809749-18810952	8
279	MS-tag145	18837801-18839428	8
280	MS-tag146	18837801-18839428	8
281	MS-tag55	18879611-18881710	8
282	MS-tag326	19406350-19406921	8
283	MS-tag166	19477245-19478213	8
284	PuGT54	19479568-19481584	8
285	MS-tag113	19490135-19492227	8
286	MS-tag269	19523287-19523505	8
287	MS-tag307	19526437-19526819	8
288	ref-160177_24	19663456-19664424	8
289	MS-tag342	19663773-19664475	8
290	MS-tag276	19715545-19715800	8
291	MS-tag134	19724808-19725623	8
292	ref-63699_24	19729082-19730082	8
293	MS-tag266	19729545-19729763	8
294	MS-tag56	19765106-19766903	8
295	MS-tag5	19779916-19780317	8
296	MS-tag243	20119453-20119623	8
297	MS-tag184	20276920-20278328	8
298	MS-tag341	20402733-20403444	8
299	MS-tag69	20450092-20450769	8
300	MS-tag80	20524455-20527506	8
301	MS-tag233	20548391-20548541	8
302	MS-tag196	20603797-20604766	8
303	MS-tag102	20680571-20681251	8
304	MS-tag130	20699930-20701544	8
305	MS-tag164	20711406-20712175	8
306	MS-tag251	20733718-20733912	8
307	MS-tag21	20734391-20735742	8
308	MS-tag143	20776433-20777663	8
309	MS-tag211	20786468-20787960	8
310	MS-tag156	20797818-20801050	8
311	ref-184669_5	20833314-20834313	8
312	MS-tag221	20833790-20833910	8
313	MS-tag315	20857492-20857967	8
314	MS-tag132	20869413-20870784	8
315	MS-tag170	20877866-20879258	8
316	MS-tag189	20911903-20912715	8
317	MS-tag232	20989190-20989330	8
318	MS-tag77	21002096-21003942	8
319	MS-tag78	21002096-21003942	8
320	MS-tag168	21042980-21044353	8
321	MS-tag33	21113463-21113847	8
322	MS-tag86	21127605-21177042	8
323	MS-tag9	21141115-21142085	8
324	MS-tag157	21187936-21188506	8
325	MS-tag226	21250191-21250315	8
326	MS-tag323	21322254-21322850	8
327	MS-tag4	21424603-21431995	8
328	MS-tag1	21440439-21440577	8
329	MS-tag46	21520467-21523305	8
330	MS-tag112	21593202-21594415	8
331	MS-tag235	21593431-21593584	8
332	ref-134930_4	21593448-21594448	8
333	MS-tag93	21806109-21808796	8
334	MS-tag26	21866021-21869092	8
335	MS-tag45	21876913-21879169	8
336	MS-tag8	22096941-22098328	8
337	MS-tag191	22399665-22401273	8
338	MS-tag263	22405391-22405601	8
339	MS-tag337	22491853-22492517	8
340	MS-tag114	22505170-22506804	8
341	MS-tag90	22517744-22518217	8
342	MS-tag264	22534455-22534668	8
343	MS-tag305	22633401-22633770	8
344	MS-tag62	22634007-22634849	8
345	MS-tag53	22636867-22640786	8
346	MS-tag81	22669956-22673048	8
347	MS-tag42	22687710-22689809	8
348	MS-tag344	22774787-22775633	8
349	MS-tag215	22775593-22775694	8
350	MS-tag171	22878307-22879142	8
351	MS-tag298	22939960-22940301	8
352	MS-tag142	22961321-22962202	8
353	ref-63189_1	22961631-22962659	8
354	MS-tag220	22979217-22979332	8
355	MS-tag175	23022949-23024236	8
356	MS-tag207	23024935-23026560	8
357	MS-tag126	23210644-23211775	8
358	MS-tag100	23222615-23224357	8
359	MS-tag349	23244203-23245337	8
360	MS-tag34	23248464-23250138	8
361	MS-tag125	23276581-23277484	8
362	MS-tag75	23284979-23286212	8
363	MS-tag89	23333006-23335378	8
364	MS-tag17	23363008-23364843	8
365	MS-tag219	23406413-23406525	8
366	MS-tag198	23483170-23484255	8
367	MS-tag52	23561841-23567920	8
368	MS-tag285	23572319-23572614	8
369	MS-tag12	23591084-23593093	8
370	MS-tag314	23687057-23687493	8
371	MS-tag302	23724911-23725264	8
