# Supplementary material for: Insights into chromosomal evolution and sex determination of Pseudobagrus ussuriensis (Bagridae, Siluriformes) based on a chromosome-level genome
Source: DNA Res. 2022 Jul 21;29(4):dsac028. doi: 10.1093/dnares/dsac028 (PMC9358014; doi:10.1093/dnares/dsac028)
Supplement: dsac028_Supplementary_Data [file dsac028_supplementary_data.zip › dsac028_Supplementary_Data/Table S8.xlsx]

## Sheet: Sheet1
Table S8 Information of genes in the sex-determination region of Pseudobagrus ussuriensis.
gene_id	length	location	KOG_ID	KOG_Evalue	KOG_Score	KOG_Annotation	GO:BiologicalProcess	GO:CellularComponent	GO:MolecularFunction	KEGG_Ortholog	NR_Protein	NR_Evalue	NR_Score	NR_Annotation	Swissprot_Protein	Swissprot_Evalue	Swissprot_Score	Swissprot_Annotation	Correspondence sequence in the transcriptome assembly	log2(Tm/Tf)	regulated	log2(Tm/TEm)	regulated
Chr08.209	625	6890847-6899223	KOG4634	1.28e-13	68.9	Energy production and conversion	GO:0015986(ATP synthesis coupled proton transport)	GO:0000276(mitochondrial proton-transporting ATP synthase complex, coupling factor F(o))	GO:0015078(proton transmembrane transporter activity)	-	XP_027030451.1	2.1e-44	186	XP_027030451.1 calphotin-like [Tachysurus fulvidraco]	P21571|ATP5J_RAT	2.41e-17	81.3	ATP synthase-coupling factor 6, mitochondrial OS=Rattus norvegicus OX=10116 GN=Atp5pf PE=1 SV=1	TRINITY_DN35261_c0_g1	-3.1552	down	-2.43641	down
Chr08.210	424	6901526-6906899	KOG3914	2.56e-103	314	Function unknown	GO:0036265(RNA (guanine-N7)-methylation)	-	GO:0005515(protein binding)	K15443 TRM82, WDR4; tRNA (guanine-N(7)-)-methyltransferase subunit TRM82	XP_027030452.1	5.7e-219	765.4	XP_027030452.1 tRNA (guanine-N(7)-)-methyltransferase non-catalytic subunit WDR4 [Tachysurus fulvidraco]	A4IGH4|WDR4_DANRE	0	577	tRNA (guanine-N(7)-)-methyltransferase non-catalytic subunit wdr4 OS=Danio rerio OX=7955 GN=wdr4 PE=2 SV=2	TRINITY_DN27408_c0_g1	-5.28861	down	-4.87451	down
Chr08.211	509	6910417-6941141	KOG3689	0	748	Signal transduction mechanisms	GO:0007165(signal transduction)	-	GO:0004114(3',5'-cyclic-nucleotide phosphodiesterase activity),GO:0008081(phosphoric diester hydrolase activity)	K13761 PDE9; high affinity cGMP-specific 3',5'-cyclic phosphodiesterase 9 [EC:3.1.4.35]	XP_026769042.1	7.7e-295	1017.7	XP_026769042.1 high affinity cGMP-specific 3',5'-cyclic phosphodiesterase 9A isoform X1 [Pangasianodon hypophthalmus]	Q8QZV1|PDE9A_RAT	0	858	High affinity cGMP-specific 3',5'-cyclic phosphodiesterase 9A OS=Rattus norvegicus OX=10116 GN=Pde9a PE=1 SV=1	TRINITY_DN28321_c0_g1	N		N
Chr08.212	570	6946609-6966856	KOG2533	0	659	Carbohydrate transport and metabolism	GO:0055085(transmembrane transport)	-	GO:0022857(transmembrane transporter activity)	K13783 SLC37A1_2; MFS transporter, OPA family, solute carrier family 37 (glycerol-3-phosphate transporter), member 1/2	XP_027030483.1	2.5e-278	963	XP_027030483.1 glucose-6-phosphate exchanger SLC37A1 [Tachysurus fulvidraco]	Q8R070|G6PT2_MOUSE	0	689	Glucose-6-phosphate exchanger SLC37A1 OS=Mus musculus OX=10090 GN=Slc37a1 PE=2 SV=1	TRINITY_DN35923_c0_g1	N		N
Chr08.213	1178	6972996-7061372	KOG1048	0	1519	Signal transduction mechanisms; Extracellular structures	-	-	GO:0005515(protein binding)	-	XP_027030467.1	0	2158.6	XP_027030467.1 plakophilin-4 isoform X9 [Tachysurus fulvidraco]	Q99569|PKP4_HUMAN	0	1540	Plakophilin-4 OS=Homo sapiens OX=9606 GN=PKP4 PE=1 SV=2	TRINITY_DN36992_c0_g5 TRINITY_DN36992_c0_g1	N		N
Chr08.214	604	7088679-7174423	-	-	-	-	-	-	-	-	XP_027030477.1	1.8e-234	817.4	XP_027030477.1 LOW QUALITY PROTEIN: coiled-coil domain-containing protein 148 [Tachysurus fulvidraco]	Q8HZY8|CC148_MACFA	1.77e-112	352	Coiled-coil domain-containing protein 148 OS=Macaca fascicularis OX=9541 GN=CCDC148 PE=2 SV=1	TRINITY_DN36992_c0_g1	3.55572	up	4.44932	up
Chr08.215	308	7176826-7181499	KOG3728	7.86e-150	441	Nucleotide transport and metabolism	GO:0009116(nucleoside metabolic process),GO:0009166(nucleotide catabolic process)	GO:0005737(cytoplasm)	GO:0003824(catalytic activity),GO:0016763(transferase activity, transferring pentosyl groups),GO:0004850(uridine phosphorylase activity)	K00757 udp, UPP; uridine phosphorylase [EC:2.4.2.3]	XP_027030478.1	4.1e-174	615.9	XP_027030478.1 uridine phosphorylase 2 [Tachysurus fulvidraco]	Q8CGR7|UPP2_MOUSE	8.26e-166	466	Uridine phosphorylase 2 OS=Mus musculus OX=10090 GN=Upp2 PE=2 SV=1	TRINITY_DN52121_c0_g1	N		N
Chr08.216	685	7192522-7242578	KOG2052	0	803	Signal transduction mechanisms	GO:0006468(protein phosphorylation)	GO:0016020(membrane)	GO:0004672(protein kinase activity),GO:0005524(ATP binding),GO:0004675(transmembrane receptor protein serine/threonine kinase activity)	K04675 ACVR1, ALK2; activin receptor type-1 [EC:2.7.11.30]	XP_027030499.1	0	1304.7	XP_027030499.1 activin receptor type-1, partial [Tachysurus fulvidraco]	Q90ZK6|ACVR1_CHICK	0	841	Activin receptor type-1 OS=Gallus gallus OX=9031 GN=ACVR1 PE=2 SV=1	TRINITY_DN34760_c0_g1	N		N
Chr08.217	492	7250238-7288028	KOG2052	0	709	Signal transduction mechanisms	GO:0006468(protein phosphorylation)	GO:0016020(membrane)	GO:0004675(transmembrane receptor protein serine/threonine kinase activity),GO:0005524(ATP binding),GO:0004672(protein kinase activity)	K13568 ACVR1C, ALK7; activin receptor type-1C [EC:2.7.11.30]	XP_027030454.1	7.7e-284	981.1	XP_027030454.1 activin receptor type-1C isoform X1 [Tachysurus fulvidraco]	Q8K348|ACV1C_MOUSE	0	710	Activin receptor type-1C OS=Mus musculus OX=10090 GN=Acvr1c PE=2 SV=3	TRINITY_DN36002_c0_g2 TRINITY_DN36002_c0_g3	N		N
Chr08.218	346	7299664-7305602	KOG3528	3.14e-57	191	Function unknown	-	-	GO:0005515(protein binding)	-	XP_027030495.1	1.3e-181	641	XP_027030495.1 cytohesin-interacting protein [Tachysurus fulvidraco]	Q5I0L6|CYTIP_RAT	1.16e-63	209	Cytohesin-interacting protein OS=Rattus norvegicus OX=10116 GN=Cytip PE=2 SV=1	TRINITY_DN29266_c1_g1	N		N
Chr08.219	238	7312873-7314445	-	-	-	-	-	-	-	-	XP_027030496.1	8.5e-103	378.6	XP_027030496.1 uncharacterized protein LOC113660862 [Tachysurus fulvidraco]	-	-	-	-	N	N		N
Chr08.220	775	7318689-7329465	KOG3736	0	736	Posttranslational modification, protein turnover, chaperones	-	-	-	K00710 GALNT; polypeptide N-acetylgalactosaminyltransferase [EC:2.4.1.41]	XP_027030482.1	0	1481.1	XP_027030482.1 polypeptide N-acetylgalactosaminyltransferase 5 [Tachysurus fulvidraco]	Q7Z7M9|GALT5_HUMAN	0	746	Polypeptide N-acetylgalactosaminyltransferase 5 OS=Homo sapiens OX=9606 GN=GALNT5 PE=1 SV=1	TRINITY_DN34691_c0_g1	N		N
Chr08.221	183	7384712-7389352	-	-	-	-	-	-	-	-	-	-	-	-	-	-	-	-	N	N		N
Chr08.222	95	7466353-7467760	-	-	-	-	-	-	-	-	-	-	-	-	-	-	-	-	TRINITY_DN13541_c0_g1 TRINITY_DN13541_c0_g2	N		N
Chr08.223	576	7467784-7472199	KOG4217	0	857	Transcription	GO:0006355(regulation of transcription, DNA-templated)	GO:0042025(host cell nucleus),GO:0005634(nucleus)	GO:0003700(DNA-binding transcription factor activity),GO:0008270(zinc ion binding),GO:0043565(sequence-specific DNA binding),GO:0003677(DNA binding),GO:0003707(steroid hormone receptor activity),GO:0004879(nuclear receptor activity)	K08558 NR4A2, NURR1; nuclear receptor subfamily 4 group A member 2	XP_026765674.1	0	1077	XP_026765674.1 nuclear receptor subfamily 4 group A member 2 [Pangasianodon hypophthalmus]	Q08E53|NR4A2_BOVIN	0	860	Nuclear receptor subfamily 4 group A member 2 OS=Bos taurus OX=9913 GN=NR4A2 PE=2 SV=1	TRINITY_DN15668_c0_g1	8.37534	up	8.35365	up
Chr08.224	184	7554472-7562818	-	-	-	-	-	-	-	-	-	-	-	-	-	-	-	-	TRINITY_DN36873_c2_g2 TRINITY_DN36724_c1_g1 TRINITY_DN36724_c1_g16	N		N
Chr08.225	180	7574717-7611256	-	-	-	-	-	-	-	-	-	-	-	-	-	-	-	-	N	N		N
Chr08.226	528	7649502-7692931	KOG4688	5.96e-169	489	Signal transduction mechanisms	-	-	-	K21844 FAM126; protein FAM126	XP_026766930.1	1.7e-244	850.5	XP_026766930.1 protein FAM126B isoform X2 [Pangasianodon hypophthalmus]	Q5R977|F126B_PONAB	0	671	Protein FAM126B OS=Pongo abelii OX=9601 GN=FAM126B PE=2 SV=1	TRINITY_DN33748_c0_g1 TRINITY_DN28325_c2_g1	N		N
Chr08.227	145	7704110-7704547	KOG0613	3.16e-14	70.1	Cytoskeleton	-	-	-	K08809 SPEG; striated muscle-specific serine/threonine protein kinase [EC:2.7.11.1]	XP_027001992.1	2.9e-77	293.1	XP_027001992.1 striated muscle preferentially expressed protein kinase-like [Tachysurus fulvidraco]	Q696W0|SPEG_DANRE	4.54e-37	137	Striated muscle preferentially expressed protein kinase OS=Danio rerio OX=7955 GN=speg PE=2 SV=1	N	N		N
Chr08.228	3424	7738770-7803044	-	-	-	-	GO:0006468(protein phosphorylation)	-	GO:0005524(ATP binding),GO:0004672(protein kinase activity),GO:0005515(protein binding)	K08809 SPEG; striated muscle-specific serine/threonine protein kinase [EC:2.7.11.1]	XP_026766877.1	0	4380.5	XP_026766877.1 striated muscle preferentially expressed protein kinase-like isoform X2 [Pangasianodon hypophthalmus]	Q696W0|SPEG_DANRE	0	885	Striated muscle preferentially expressed protein kinase OS=Danio rerio OX=7955 GN=speg PE=2 SV=1	TRINITY_DN44670_c0_g1	N		N
Chr08.229	264	7806219-7831567	KOG1605	2.4e-145	409	Transcription	-	-	GO:0016791(phosphatase activity),GO:0008420(RNA polymerase II CTD heptapeptide repeat phosphatase activity)	K15731 CTDSP; carboxy-terminal domain RNA polymerase II polypeptide A small phosphatase [EC:3.1.3.16]	XP_027006716.1	2.4e-151	540	XP_027006716.1 LOW QUALITY PROTEIN: carboxy-terminal domain RNA polymerase II polypeptide A small phosphatase 1-like [Tachysurus fulvidraco]	Q9GZU7|CTDS1_HUMAN	1.02e-144	409	Carboxy-terminal domain RNA polymerase II polypeptide A small phosphatase 1 OS=Homo sapiens OX=9606 GN=CTDSP1 PE=1 SV=1	TRINITY_DN33694_c0_g1	-3.17216	down	-2.47837	down
Chr08.230	3418	7836576-7871980	-	-	-	-	-	-	GO:0005515(protein binding)	K19574 OBSL1; obscurin-like protein 1	XP_026768341.1	0	5498.7	XP_026768341.1 obscurin-like protein 1 isoform X1 [Pangasianodon hypophthalmus]	A2AAJ9|OBSCN_MOUSE	0	978	Obscurin OS=Mus musculus OX=10090 GN=Obscn PE=1 SV=3	N	N		N
Chr08.231	82	7872005-7880917	-	-	-	-	-	-	-	-	-	-	-	-	-	-	-	-	N	N		N
Chr08.232	1678	7928766-7972153	KOG3546	1.98e-100	357	Extracellular structures	-	-	GO:0005515(protein binding)	K06823 COL18A; collagen, type XVIII, alpha	XP_026766612.1	2.7e-235	821.6	XP_026766612.1 collagen alpha-1(XVIII) chain isoform X2 [Pangasianodon hypophthalmus]	P39061|COIA1_MOUSE	1.58e-66	253	Collagen alpha-1(XVIII) chain OS=Mus musculus OX=10090 GN=Col18a1 PE=1 SV=4	TRINITY_DN23275_c0_g1 TRINITY_DN28829_c0_g1 TRINITY_DN28434_c0_g1 TRINITY_DN7555_c0_g1	N		N
Chr08.233	194	7979630-8008152	-	-	-	-	-	-	-	-	-	-	-	-	-	-	-	-	N	N		N
Chr08.234	350	8034799-8053851	KOG2190	0	583	RNA processing and modification; General function prediction only	-	-	GO:0003723(RNA binding),GO:0003676(nucleic acid binding)	K21444 PCBP3_4; poly(rC)-binding protein 3/4	XP_026861503.1	3.8e-192	676	XP_026861503.1 poly(rC)-binding protein 3 isoform X1 [Electrophorus electricus]	P57721|PCBP3_HUMAN	0	582	Poly(rC)-binding protein 3 OS=Homo sapiens OX=9606 GN=PCBP3 PE=2 SV=2	N	N		N
Chr08.235	266	8077594-8078394	KOG4237	3.54e-97	286	Signal transduction mechanisms; Extracellular structures	-	-	GO:0005515(protein binding)	-	XP_027006739.1	1e-149	534.6	XP_027006739.1 leucine-rich repeat-containing protein 3-like [Tachysurus fulvidraco]	A8WHP9|LRRC3_DANRE	4.8e-153	430	Leucine-rich repeat-containing protein 3 OS=Danio rerio OX=7955 GN=lrrc3 PE=2 SV=1	N	N		N
Chr08.236	744	8126127-8140717	-	-	-	-	-	-	-	-	XP_027006709.1	0	1370.1	XP_027006709.1 LOW QUALITY PROTEIN: protein FAM171B-like [Tachysurus fulvidraco]	Q6P995|F171B_HUMAN	5.76e-132	414	Protein FAM171B OS=Homo sapiens OX=9606 GN=FAM171B PE=2 SV=3	N	N		N
Chr08.237	250	8142978-8151207	-	-	-	-	GO:0042981(regulation of apoptotic process)	-	-	-	XP_027006745.1	1.6e-80	304.7	XP_027006745.1 uncharacterized protein LOC113645399 [Tachysurus fulvidraco]	-	-	-	-	TRINITY_DN34388_c0_g1	N		N
Chr08.238	111	8151258-8161629	-	-	-	-	-	-	-	-	XP_027006745.1	1e-13	81.6	XP_027006745.1 uncharacterized protein LOC113645399 [Tachysurus fulvidraco]	-	-	-	-	TRINITY_DN34388_c0_g2	N		N
Chr08.239	130	8166088-8166976	-	-	-	-	GO:0042981(regulation of apoptotic process)	-	-	-	XP_027006745.1	2.9e-20	103.6	XP_027006745.1 uncharacterized protein LOC113645399 [Tachysurus fulvidraco]	-	-	-	-	TRINITY_DN36438_c0_g6	N		N
Chr08.240	195	8180765-8181605	-	-	-	-	GO:0042981(regulation of apoptotic process)	-	-	-	XP_027006745.1	4.3e-44	183.3	XP_027006745.1 uncharacterized protein LOC113645399 [Tachysurus fulvidraco]	-	-	-	-	TRINITY_DN36438_c0_g6	N		N
Chr08.241	594	8184585-8192679	KOG0583	2.95e-64	214	Signal transduction mechanisms	GO:0006468(protein phosphorylation)	-	GO:0004672(protein kinase activity),GO:0005524(ATP binding)	K04702 PIM1; proto-oncogene serine/threonine-protein kinase Pim-1 [EC:2.7.11.1]	XP_027006742.1	0	1154.8	XP_027006742.1 LOW QUALITY PROTEIN: serine/threonine-protein kinase D2-like [Tachysurus fulvidraco]	Q9N0P9|PIM1_BOVIN	2.89e-65	219	Serine/threonine-protein kinase pim-1 OS=Bos taurus OX=9913 GN=PIM1 PE=2 SV=1	TRINITY_DN36104_c0_g1	N		N
Chr08.242	112	8194312-8196506	-	-	-	-	-	-	-	-	XP_027006743.1	1.2e-54	217.6	XP_027006743.1 death-associated protein-like 1-B isoform X1 [Tachysurus fulvidraco]	A3KMU5|DAL1B_XENLA	3.71e-24	91.7	Death-associated protein-like 1-B OS=Xenopus laevis OX=8355 GN=dapl1-b PE=4 SV=1	TRINITY_DN36033_c0_g1	N		N
Chr08.243	370	8205544-8206656	KOG0694	3.87e-132	396	Signal transduction mechanisms	GO:0006468(protein phosphorylation)	-	GO:0004672(protein kinase activity),GO:0005524(ATP binding),GO:0004674(protein serine/threonine kinase activity)	K18050 PRKCE; novel protein kinase C epsilon type [EC:2.7.11.13]	XP_027006738.1	3.5e-212	742.7	XP_027006738.1 protein kinase C epsilon type-like [Tachysurus fulvidraco]	P10830|KPCE_RABIT	1.27e-131	396	Protein kinase C epsilon type OS=Oryctolagus cuniculus OX=9986 GN=PRKCE PE=2 SV=1	TRINITY_DN34461_c0_g1	10.0833	up	13.8023	up
Chr08.244	370	8208964-8210076	KOG0694	3.18e-141	419	Signal transduction mechanisms	GO:0006468(protein phosphorylation)	-	GO:0004672(protein kinase activity),GO:0005524(ATP binding),GO:0004674(protein serine/threonine kinase activity)	K18050 PRKCE; novel protein kinase C epsilon type [EC:2.7.11.13]	XP_027006738.1	3.4e-183	646.4	XP_027006738.1 protein kinase C epsilon type-like [Tachysurus fulvidraco]	Q02156|KPCE_HUMAN	1.35e-140	419	Protein kinase C epsilon type OS=Homo sapiens OX=9606 GN=PRKCE PE=1 SV=1	TRINITY_DN34461_c0_g1	10.0833	up	13.8023	up
Chr08.245	648	8216651-8233891	KOG0888	3.93e-63	215	Nucleotide transport and metabolism	GO:0045454(cell redox homeostasis),GO:0006165(nucleoside diphosphate phosphorylation),GO:0006183(GTP biosynthetic process),GO:0006228(UTP biosynthetic process),GO:0006241(CTP biosynthetic process)	-	GO:0004550(nucleoside diphosphate kinase activity)	K19868 NME8, TXNDC3; thioredoxin domain-containing protein 3	XP_027006737.1	0	1095.9	XP_027006737.1 thioredoxin domain-containing protein 3 homolog [Tachysurus fulvidraco]	Q95YJ5|TXND3_CIOIN	4.12e-161	480	Thioredoxin domain-containing protein 3 homolog OS=Ciona intestinalis OX=7719 GN=CiIC3 PE=2 SV=1	TRINITY_DN24589_c0_g1	N		N
Chr08.246	874	8234841-8246660	KOG1000	0	877	Chromatin structure and dynamics	-	-	GO:0005524(ATP binding)	K14440 SMARCAL1, HARP; SWI/SNF-related matrix-associated actin-dependent regulator of chromatin subfamily A-like protein 1 [EC:3.6.4.12]	XP_027006736.1	0	1614.7	XP_027006736.1 SWI/SNF-related matrix-associated actin-dependent regulator of chromatin subfamily A-like protein 1 [Tachysurus fulvidraco]	B2ZFP3|SMAL1_DANRE	0	1177	SWI/SNF-related matrix-associated actin-dependent regulator of chromatin subfamily A-like protein 1 OS=Danio rerio OX=7955 GN=smarcal1 PE=2 SV=1	TRINITY_DN32721_c0_g1	N		N
Chr08.247	350	8250048-8269183	-	-	-	-	-	-	GO:0008270(zinc ion binding)	K10659 MARCH4_9_11; E3 ubiquitin-protein ligase MARCH4/9/11 [EC:2.3.2.27]	XP_027006705.1	1.7e-184	650.6	XP_027006705.1 E3 ubiquitin-protein ligase MARCH4 [Tachysurus fulvidraco]	Q0P496|MARH4_DANRE	1.23e-139	405	E3 ubiquitin-protein ligase MARCH4 OS=Danio rerio OX=7955 GN=march4 PE=2 SV=1	TRINITY_DN44590_c0_g1 TRINITY_DN4417_c0_g1	N		N
Chr08.248	726	8278051-8294416	KOG2326	0	833	Replication, recombination and repair	GO:0000723(telomere maintenance),GO:0006303(double-strand break repair via nonhomologous end joining),GO:0006310(DNA recombination)	GO:0005634(nucleus),GO:0043564(Ku70:Ku80 complex)	GO:0003677(DNA binding),GO:0003684(damaged DNA binding),GO:0042162(telomeric DNA binding),GO:0003678(DNA helicase activity),GO:0016817(hydrolase activity, acting on acid anhydrides)	K10885 XRCC5, KU80, G22P2; ATP-dependent DNA helicase 2 subunit 2	XP_027006703.1	0	1377.1	XP_027006703.1 LOW QUALITY PROTEIN: X-ray repair cross-complementing protein 5 [Tachysurus fulvidraco]	P27641|XRCC5_MOUSE	0	846	X-ray repair cross-complementing protein 5 OS=Mus musculus OX=10090 GN=Xrcc5 PE=1 SV=4	TRINITY_DN29508_c0_g1	-2.5677	down	-2.60531	down
Chr08.249	298	8297867-8300243	-	-	-	-	-	-	-	-	XP_027006735.1	6.4e-148	528.9	XP_027006735.1 transmembrane protein 169 [Tachysurus fulvidraco]	Q96HH4|TM169_HUMAN	3.8e-121	352	Transmembrane protein 169 OS=Homo sapiens OX=9606 GN=TMEM169 PE=2 SV=1	TRINITY_DN24505_c0_g1	N		N
Chr08.250	433	8303540-8309947	-	-	-	-	-	-	-	-	XP_027006731.1	1.7e-173	614.4	XP_027006731.1 reticulocyte-binding protein 2 homolog a-like isoform X4 [Tachysurus fulvidraco]	-	-	-	-	TRINITY_DN34767_c1_g1	N		N
Chr08.251	780	8311455-8329411	KOG2440	0	1282	Carbohydrate transport and metabolism	GO:0006096(glycolytic process),GO:0006002(fructose 6-phosphate metabolic process)	GO:0005737(cytoplasm)	GO:0003872(6-phosphofructokinase activity),GO:0005524(ATP binding)	K00850 pfkA, PFK; 6-phosphofructokinase 1 [EC:2.7.1.11]	XP_027006723.1	0	1525.8	XP_027006723.1 ATP-dependent 6-phosphofructokinase, liver type-like isoform X2 [Tachysurus fulvidraco]	P17858|PFKAL_HUMAN	0	1292	ATP-dependent 6-phosphofructokinase, liver type OS=Homo sapiens OX=9606 GN=PFKL PE=1 SV=6	TRINITY_DN34767_c2_g1	3.08797	up	3.07849	up
Chr08.252	953	8336127-8345708	KOG4721	0	1110	Signal transduction mechanisms	GO:0006468(protein phosphorylation),GO:0000186(activation of MAPKK activity),GO:0046777(protein autophosphorylation)	-	GO:0004672(protein kinase activity),GO:0005524(ATP binding),GO:0004709(MAP kinase kinase kinase activity)	K04422 MAP3K13, LZK; mitogen-activated protein kinase kinase kinase 13 [EC:2.7.11.25]	XP_027006714.1	0	1827	XP_027006714.1 mitogen-activated protein kinase kinase kinase 13 isoform X2 [Tachysurus fulvidraco]	Q1HKZ5|M3K13_MOUSE	0	1178	Mitogen-activated protein kinase kinase kinase 13 OS=Mus musculus OX=10090 GN=Map3k13 PE=1 SV=1	TRINITY_DN36258_c0_g2	N		N
Chr08.253	254	8351696-8357183	-	-	-	-	-	-	-	-	-	-	-	-	-	-	-	-	N	N		N
Chr08.254	1407	8361946-8412186	KOG3614	0	1151	Inorganic ion transport and metabolism; Signal transduction mechanisms	GO:0006811(ion transport),GO:0055085(transmembrane transport)	GO:0016020(membrane)	GO:0005216(ion channel activity),GO:0016787(hydrolase activity)	K04977 TRPM2; transient receptor potential cation channel subfamily M member 2 [EC:3.6.1.13]	XP_027006707.1	0	2592.4	XP_027006707.1 LOW QUALITY PROTEIN: transient receptor potential cation channel subfamily M member 2-like [Tachysurus fulvidraco]	A0A0R4IMY7|TRPM2_DANRE	0	1803	Transient receptor potential cation channel subfamily M member 2 OS=Danio rerio OX=7955 GN=trpm2 PE=1 SV=2	TRINITY_DN36258_c0_g2	N		N
Chr08.255	415	8444498-8450263	KOG1339	1.22e-115	344	Posttranslational modification, protein turnover, chaperones	GO:0006508(proteolysis)	-	GO:0004190(aspartic-type endopeptidase activity)	K01377 PGC; gastricsin [EC:3.4.23.3]	XP_027006718.1	3.8e-215	752.7	XP_027006718.1 gastricsin-like isoform X1 [Tachysurus fulvidraco]	Q9N2D3|PEPC_CALJA	2.82e-119	355	Gastricsin OS=Callithrix jacchus OX=9483 GN=PGC PE=1 SV=1	N	N		N
Chr08.256	146	8450320-8450843	-	-	-	-	-	-	-	-	-	-	-	-	-	-	-	-	N	N		N
Chr08.257	376	8461715-8467443	KOG1339	4.81e-121	356	Posttranslational modification, protein turnover, chaperones	GO:0006508(proteolysis)	-	GO:0004190(aspartic-type endopeptidase activity)	K01377 PGC; gastricsin [EC:3.4.23.3]	XP_027006720.1	3.3e-218	762.7	XP_027006720.1 gastricsin-like [Tachysurus fulvidraco]	Q9N2D3|PEPC_CALJA	5.06e-123	363	Gastricsin OS=Callithrix jacchus OX=9483 GN=PGC PE=1 SV=1	N	N		N
Chr08.258	320	8471929-8477049	-	-	-	-	-	-	-	K10500 ZBTB17, MIZ1; zinc finger and BTB domain-containing protein 17	-	-	-	-	-	-	-	-	TRINITY_DN19776_c0_g1	N		N
Chr08.259	1797	8493784-8662565	KOG2283	0	1102	General function prediction only; Signal transduction mechanisms	GO:0035556(intracellular signal transduction)	-	GO:0005515(protein binding)	K18080 TNS; tensin	XP_027020540.1	0	2830.4	XP_027020540.1 tensin-1 isoform X2 [Tachysurus fulvidraco]	Q9GLM4|TENS1_BOVIN	0	1566	Tensin-1 OS=Bos taurus OX=9913 GN=TNS1 PE=2 SV=1	TRINITY_DN36469_c3_g1	6.01928	up	5.41793	up
Chr08.260	155	8746228-8755906	-	-	-	-	-	-	-	-	-	-	-	-	-	-	-	-	TRINITY_DN36873_c2_g2	7.27343	up	#N/A
Chr08.261	263	8883473-8890854	-	-	-	-	-	GO:0005576(extracellular region)	GO:0005520(insulin-like growth factor binding)	-	XP_026768278.1	6.9e-138	495.4	XP_026768278.1 insulin-like growth factor-binding protein 5 [Pangasianodon hypophthalmus]	P24593|IBP5_HUMAN	3.75e-94	281	Insulin-like growth factor-binding protein 5 OS=Homo sapiens OX=9606 GN=IGFBP5 PE=1 SV=1	TRINITY_DN35883_c0_g1	5.0228	up	5.38158	up
Chr08.262	279	8899509-8910662	-	-	-	-	-	GO:0005576(extracellular region)	GO:0005520(insulin-like growth factor binding)	-	XP_026768490.1	2.6e-143	513.5	XP_026768490.1 insulin-like growth factor-binding protein 2-B isoform X1 [Pangasianodon hypophthalmus]	B3F211|IBP2B_DANRE	4.96e-118	342	Insulin-like growth factor-binding protein 2-B OS=Danio rerio OX=7955 GN=igfbp2b PE=1 SV=1	TRINITY_DN33872_c0_g2	4.58792	up	4.29079	up
Chr08.263	192	8921661-8931307	-	-	-	-	GO:0006886(intracellular protein transport),GO:0008277(regulation of G-protein coupled receptor protein signaling pathway)	GO:0016021(integral component of membrane)	GO:0015026(coreceptor activity)	-	XP_027020277.1	4.6e-67	259.6	XP_027020277.1 receptor activity-modifying protein 2-like [Tachysurus fulvidraco]	Q9WTJ5|RAMP1_MOUSE	2.17e-07	51.6	Receptor activity-modifying protein 1 OS=Mus musculus OX=10090 GN=Ramp1 PE=1 SV=1	TRINITY_DN33604_c0_g1	5.10722	up	#N/A
Chr08.264	1225	8931726-8999014	KOG1172	0	1344	Inorganic ion transport and metabolism	GO:0006820(anion transport)	GO:0016021(integral component of membrane),GO:0016020(membrane)	GO:0008509(anion transmembrane transporter activity),GO:0005452(inorganic anion exchanger activity)	K13856 SLC4A3, AE3; solute carrier family 4 (anion exchanger), member 3	XP_027020275.1	0	2155.6	XP_027020275.1 anion exchange protein 3 isoform X2 [Tachysurus fulvidraco]	B1MTL0|B3A3_PLEMO	0	1351	Anion exchange protein 3 OS=Plecturocebus moloch OX=9523 GN=SLC4A3 PE=3 SV=1	TRINITY_DN36186_c1_g1	8.18884	up	7.27786	up
Chr08.265	81	8999061-9009641	-	-	-	-	-	-	-	-	-	-	-	-	-	-	-	-	N	N		N
Chr08.266	136	9024974-9027866	-	-	-	-	-	-	-	-	XP_027020501.1	3.2e-70	269.6	XP_027020501.1 cartilage intermediate layer protein 1-like [Tachysurus fulvidraco]	Q66K08|CILP1_MOUSE	1.08e-14	72.8	Cartilage intermediate layer protein 1 OS=Mus musculus OX=10090 GN=Cilp PE=1 SV=1	N	N		N
Chr08.267	110	9031006-9035342	-	-	-	-	-	-	-	-	-	-	-	-	-	-	-	-	N	N		N
Chr08.268	85	9043322-9043867	-	-	-	-	-	-	-	-	-	-	-	-	-	-	-	-	N	N		N
Chr08.269	390	9058920-9060543	-	-	-	-	GO:0007154(cell communication)	GO:0005922(connexin complex)	-	K07616 GJC1, GJA7, CX45; gap junction gamma-1 protein	XP_027020609.1	3.5e-207	726.1	XP_027020609.1 gap junction gamma-1 protein-like [Tachysurus fulvidraco]	Q92052|CXG1_DANRE	0	598	Gap junction gamma-1 protein OS=Danio rerio OX=7955 GN=gjc1 PE=2 SV=1	TRINITY_DN29039_c0_g1	-4.70214	down	-4.22395	down
Chr08.270	1486	9069953-9076355	KOG0626	0	1954	Carbohydrate transport and metabolism	GO:0005975(carbohydrate metabolic process)	-	GO:0004553(hydrolase activity, hydrolyzing O-glycosyl compounds)	K01229 LCT; lactase-phlorizin hydrolase [EC:3.2.1.108 3.2.1.62]	XP_027019886.1	0	3083.5	XP_027019886.1 LOW QUALITY PROTEIN: lactase-phlorizin hydrolase-like [Tachysurus fulvidraco]	P09848|LPH_HUMAN	0	1954	Lactase-phlorizin hydrolase OS=Homo sapiens OX=9606 GN=LCT PE=1 SV=3	N	N		N
Chr08.271	1046	9129718-9275214	KOG1343	0	1521	Chromatin structure and dynamics	GO:0006325(chromatin organization),GO:0016575(histone deacetylation)	GO:0000118(histone deacetylase complex)	GO:0004407(histone deacetylase activity)	K11406 HDAC4_5; histone deacetylase 4/5 [EC:3.5.1.98]	XP_027020265.1	0	1711	XP_027020265.1 histone deacetylase 4 isoform X1 [Tachysurus fulvidraco]	P83038|HDAC4_CHICK	0	1537	Histone deacetylase 4 OS=Gallus gallus OX=9031 GN=HDAC4 PE=2 SV=1	TRINITY_DN30185_c0_g1	2.28933	up	N
Chr08.272	168	9294339-9294845	KOG4447	2.39e-87	254	Transcription	-	-	GO:0046983(protein dimerization activity)	K09069 TWIST; twist	XP_027020032.1	2.5e-56	223.8	XP_027020032.1 twist-related protein 2 [Tachysurus fulvidraco]	P97831|TWST2_RAT	1.01e-86	254	Twist-related protein 2 OS=Rattus norvegicus OX=10116 GN=Twist2 PE=2 SV=2	TRINITY_DN20476_c0_g1	N		N
Chr08.273	254	9301048-9308413	KOG4029	3.04e-31	117	Transcription	-	-	GO:0046983(protein dimerization activity)	-	XP_027020631.1	9.1e-79	298.9	XP_027020631.1 transcription factor 21-like [Tachysurus fulvidraco]	Q20561|HLH13_CAEEL	7.43e-23	94	Helix-loop-helix protein 13 OS=Caenorhabditis elegans OX=6239 GN=hlh-13 PE=2 SV=1	N	N		N
Chr08.274	360	9336274-9339440	KOG0504	8.69e-165	464	General function prediction only	GO:0035556(intracellular signal transduction)	-	GO:0005515(protein binding)	K10323 ASB1; ankyrin repeat and SOCS box protein 1	XP_027020263.1	2.8e-158	563.5	XP_027020263.1 ankyrin repeat and SOCS box protein 1 [Tachysurus fulvidraco]	Q9Y576|ASB1_HUMAN	3.69e-164	464	Ankyrin repeat and SOCS box protein 1 OS=Homo sapiens OX=9606 GN=ASB1 PE=1 SV=1	TRINITY_DN29088_c0_g1	N		N
Chr08.275	636	9344107-9371485	KOG3809	0	533	Cytoskeleton	-	-	-	K19680 TRAF3IP1, IFT54; TRAF3-interacting protein 1	XP_027020259.1	2.5e-218	763.8	XP_027020259.1 TRAF3-interacting protein 1 isoform X5 [Tachysurus fulvidraco]	Q6PGZ3|MIPT3_DANRE	0	788	TRAF3-interacting protein 1 OS=Danio rerio OX=7955 GN=traf3ip1 PE=2 SV=1	TRINITY_DN35132_c0_g1	N		N
Chr08.276	164	9374077-9378411	-	-	-	-	-	-	-	K20357 AGR3; anterior gradient protein 3	XP_027019961.1	2.3e-83	313.5	XP_027019961.1 anterior gradient protein 3-like [Tachysurus fulvidraco]	Q8R3W7|AGR3_MOUSE	2.17e-65	200	Anterior gradient protein 3 OS=Mus musculus OX=10090 GN=Agr3 PE=2 SV=1	TRINITY_DN13496_c0_g1	N		N
Chr08.277	784	9397566-9504795	KOG2777	0	1071	RNA processing and modification	GO:0006396(RNA processing)	-	GO:0003723(RNA binding),GO:0004000(adenosine deaminase activity)	K13194 ADARB; double stranded RNA-specific editase B [EC:3.5.-.-]	XP_027019997.1	0	1380.5	XP_027019997.1 double-stranded RNA-specific editase 1-like isoform X1 [Tachysurus fulvidraco]	Q91ZS8|RED1_MOUSE	0	1083	Double-stranded RNA-specific editase 1 OS=Mus musculus OX=10090 GN=Adarb1 PE=1 SV=1	TRINITY_DN33540_c1_g3	N		N
Chr08.278	97	9527777-9529591	-	-	-	-	-	-	-	-	-	-	-	-	-	-	-	-	N	N		N
Chr08.279	211	9580737-9583426	-	-	-	-	-	-	-	-	-	-	-	-	-	-	-	-	N	N		N
Chr08.280	1636	9648389-9669752	KOG0443	0	1148	Cytoskeleton	GO:0007010(cytoskeleton organization)	-	GO:0003779(actin binding),GO:0051015(actin filament binding)	K05761 VIL1; villin 1	XP_027019935.1	0	1619	XP_027019935.1 villin-1 [Tachysurus fulvidraco]	P02640|VILI_CHICK	0	1194	Villin-1 OS=Gallus gallus OX=9031 GN=VIL1 PE=1 SV=2	TRINITY_DN27870_c0_g1	3.83623	up	2.55995	up
Chr08.281	402	9671441-9673709	KOG0685	3.34e-65	218	Coenzyme transport and metabolism	GO:0055114(oxidation-reduction process)	-	GO:0016491(oxidoreductase activity)	K12259 SMOX, PAO5; spermine oxidase [EC:1.5.3.16 1.5.3.-]	XP_027019939.1	1.4e-211	740.7	XP_027019939.1 spermine oxidase-like [Tachysurus fulvidraco]	Q9NWM0|SMOX_HUMAN	1.42e-64	218	Spermine oxidase OS=Homo sapiens OX=9606 GN=SMOX PE=1 SV=1	TRINITY_DN19747_c1_g1	N		N
Chr08.282	498	9676269-9677985	KOG0685	3.76e-86	276	Coenzyme transport and metabolism	GO:0055114(oxidation-reduction process)	-	GO:0016491(oxidoreductase activity)	K12259 SMOX, PAO5; spermine oxidase [EC:1.5.3.16 1.5.3.-]	XP_027019896.1	5.1e-283	978.4	XP_027019896.1 spermine oxidase-like isoform X1 [Tachysurus fulvidraco]	Q9NWM0|SMOX_HUMAN	1.6e-85	276	Spermine oxidase OS=Homo sapiens OX=9606 GN=SMOX PE=1 SV=1	TRINITY_DN19747_c0_g1	N		N
Chr08.283	170	9679119-9683534	-	-	-	-	GO:0006364(rRNA processing)	-	GO:0004222(metalloendopeptidase activity)	-	XP_027020330.1	1.3e-97	360.9	XP_027020330.1 endoribonuclease YbeY [Tachysurus fulvidraco]	P58557|YBEY_HUMAN	3.51e-67	204	Endoribonuclease YbeY OS=Homo sapiens OX=9606 GN=YBEY PE=1 SV=2	TRINITY_DN34665_c0_g1	-3.54786	down	-3.28667	down
Chr08.284	998	9684753-9695174	KOG1868	0	966	Posttranslational modification, protein turnover, chaperones	GO:0006511(ubiquitin-dependent protein catabolic process),GO:0016579(protein deubiquitination)	-	GO:0036459(thiol-dependent ubiquitinyl hydrolase activity)	K11850 USP26_29_37; ubiquitin carboxyl-terminal hydrolase 26/29/37 [EC:3.4.19.12]	XP_027020328.1	0	1710.3	XP_027020328.1 ubiquitin carboxyl-terminal hydrolase 37 [Tachysurus fulvidraco]	E7F6T8|UBP37_DANRE	0	1462	Ubiquitin carboxyl-terminal hydrolase 37 OS=Danio rerio OX=7955 GN=usp37 PE=2 SV=1	TRINITY_DN34665_c0_g1	-3.54786	down	-3.28667	down
Chr08.285	706	9700585-9708933	KOG0169	0	789	Signal transduction mechanisms	GO:0035556(intracellular signal transduction),GO:0006629(lipid metabolic process),GO:0007165(signal transduction)	-	GO:0005509(calcium ion binding),GO:0004435(phosphatidylinositol phospholipase C activity),GO:0008081(phosphoric diester hydrolase activity)	K05857 PLCD; phosphatidylinositol phospholipase C, delta [EC:3.1.4.11]	XP_027019931.1	0	1362.1	XP_027019931.1 1-phosphatidylinositol 4,5-bisphosphate phosphodiesterase delta-4-like isoform X1 [Tachysurus fulvidraco]	Q32NH8|PLCD4_XENLA	0	891	1-phosphatidylinositol 4,5-bisphosphate phosphodiesterase delta-4 OS=Xenopus laevis OX=8355 GN=plcd4 PE=2 SV=1	N	N		N
Chr08.286	1546	9716022-9724514	KOG1721	0	1315	General function prediction only	-	-	-	-	XP_027020484.1	0	1549.6	XP_027020484.1 LOW QUALITY PROTEIN: zinc finger protein 142 [Tachysurus fulvidraco]	P52746|ZN142_HUMAN	0	1315	Zinc finger protein 142 OS=Homo sapiens OX=9606 GN=ZNF142 PE=1 SV=4	TRINITY_DN34857_c0_g1	N		N
Chr08.287	420	9725923-9730571	KOG0743	0	665	Posttranslational modification, protein turnover, chaperones	GO:0034551(mitochondrial respiratory chain complex III assembly)	-	GO:0005524(ATP binding)	K08900 BCS1; mitochondrial chaperone BCS1	XP_027020485.1	4.6e-245	852	XP_027020485.1 mitochondrial chaperone BCS1 isoform X1 [Tachysurus fulvidraco]	Q7ZV60|BCS1_DANRE	0	793	Mitochondrial chaperone BCS1 OS=Danio rerio OX=7955 GN=bcs1l PE=2 SV=2	TRINITY_DN33715_c1_g5	N		N
Chr08.288	519	9732692-9736226	KOG0159	1.99e-164	478	Secondary metabolites biosynthesis, transport and catabolism	GO:0055114(oxidation-reduction process)	-	GO:0005506(iron ion binding),GO:0016705(oxidoreductase activity, acting on paired donors, with incorporation or reduction of molecular oxygen),GO:0020037(heme binding)	K00488 CYP27A1; cholestanetriol 26-monooxygenase [EC:1.14.15.15]	XP_027020683.1	5.4e-296	1021.5	XP_027020683.1 sterol 26-hydroxylase, mitochondrial-like [Tachysurus fulvidraco]	P17178|CP27A_RAT	5.96e-164	478	Sterol 26-hydroxylase, mitochondrial OS=Rattus norvegicus OX=10116 GN=Cyp27a1 PE=1 SV=1	TRINITY_DN32948_c0_g1	2.74287	up	#N/A
Chr08.289	518	9739655-9743645	KOG0159	6.55e-160	466	Secondary metabolites biosynthesis, transport and catabolism	GO:0055114(oxidation-reduction process)	-	GO:0005506(iron ion binding),GO:0016705(oxidoreductase activity, acting on paired donors, with incorporation or reduction of molecular oxygen),GO:0020037(heme binding)	K00488 CYP27A1; cholestanetriol 26-monooxygenase [EC:1.14.15.15]	XP_027020160.1	2.6e-282	976.1	XP_027020160.1 sterol 26-hydroxylase, mitochondrial-like isoform X1 [Tachysurus fulvidraco]	Q02318|CP27A_HUMAN	2.78e-159	466	Sterol 26-hydroxylase, mitochondrial OS=Homo sapiens OX=9606 GN=CYP27A1 PE=1 SV=1	TRINITY_DN32948_c0_g1	2.74287	up	#N/A
Chr08.290	1908	9746918-9759994	KOG1860	0	811	Intracellular trafficking, secretion, and vesicular transport; Cell cycle control, cell division, chromosome partitioning	-	-	GO:0003676(nucleic acid binding)	-	XP_027020158.1	0	3315.4	XP_027020158.1 germinal-center associated nuclear protein [Tachysurus fulvidraco]	Q9WUU9|GANP_MOUSE	0	1329	Germinal-center associated nuclear protein OS=Mus musculus OX=10090 GN=Mcm3ap PE=1 SV=2	TRINITY_DN36750_c0_g1	2.20877	up	2.68747	up
Chr08.291	741	9761197-9769944	KOG0497	0	1147	Lipid transport and metabolism	GO:0016104(triterpenoid biosynthetic process)	GO:0005811(lipid droplet)	GO:0016866(intramolecular transferase activity),GO:0000250(lanosterol synthase activity),GO:0042300(beta-amyrin synthase activity)	K01852 LSS, ERG7; lanosterol synthase [EC:5.4.99.7]	XP_027019882.1	0	1554.7	XP_027019882.1 lanosterol synthase [Tachysurus fulvidraco]	Q8BLN5|ERG7_MOUSE	0	1149	Lanosterol synthase OS=Mus musculus OX=10090 GN=Lss PE=1 SV=2	TRINITY_DN33385_c0_g1	N		N
Chr08.292	135	9775560-9785926	-	-	-	-	-	-	-	-	-	-	-	-	-	-	-	-	TRINITY_DN30993_c0_g3	N		N
Chr08.293	78	9790823-9791185	-	-	-	-	-	-	-	-	-	-	-	-	-	-	-	-	TRINITY_DN29393_c1_g1	-3.39995	down	-3.26504	down
Chr08.294	655	9792685-9802327	KOG2556	0	835	Cell wall/membrane/envelope biogenesis; Defense mechanisms	GO:0006508(proteolysis),GO:0007155(cell adhesion)	GO:0016020(membrane)	GO:0004222(metalloendopeptidase activity)	K13539 LMLN; leishmanolysin-like peptidase [EC:3.4.24.-]	XP_027020628.1	0	1361.3	XP_027020628.1 LOW QUALITY PROTEIN: leishmanolysin-like peptidase [Tachysurus fulvidraco]	Q8BMN4|LMLN_MOUSE	0	912	Leishmanolysin-like peptidase OS=Mus musculus OX=10090 GN=Lmln PE=2 SV=1	TRINITY_DN36583_c0_g1	N		N
Chr08.295	720	9805461-9819414	KOG2210	0	995	Signal transduction mechanisms	-	-	-	K20465 OSBPL9_10_11, ORP9_10_11; oxysterol-binding protein-related protein 9/10/11	XP_027020046.1	0	1369.4	XP_027020046.1 oxysterol-binding protein-related protein 11 isoform X1 [Tachysurus fulvidraco]	Q9BXB4|OSB11_HUMAN	0	995	Oxysterol-binding protein-related protein 11 OS=Homo sapiens OX=9606 GN=OSBPL11 PE=1 SV=2	TRINITY_DN36323_c0_g1	N		N
Chr08.296	602	9822593-9831674	KOG3653	0	574	Signal transduction mechanisms	GO:0006468(protein phosphorylation),GO:0007178(transmembrane receptor protein serine/threonine kinase signaling pathway)	GO:0016020(membrane),GO:0016021(integral component of membrane),GO:0043235(receptor complex)	GO:0005026(transforming growth factor beta receptor activity, type II),GO:0005524(ATP binding),GO:0046872(metal ion binding),GO:0004672(protein kinase activity),GO:0004674(protein serine/threonine kinase activity),GO:0038023(signaling receptor activity),GO:0004675(transmembrane receptor protein serine/threonine kinase activity)	K04388 TGFBR2; TGF-beta receptor type-2 [EC:2.7.11.30]	XP_027020048.1	0	1205.7	XP_027020048.1 TGF-beta receptor type-2-like isoform X1 [Tachysurus fulvidraco]	Q90999|TGFR2_CHICK	0	580	TGF-beta receptor type-2 OS=Gallus gallus OX=9031 GN=TGFBR2 PE=1 SV=1	TRINITY_DN36323_c0_g1	N		N
Chr08.297	434	9832843-9846227	KOG2273	0	694	Intracellular trafficking, secretion, and vesicular transport	GO:0015031(protein transport)	-	GO:0035091(phosphatidylinositol binding)	K17919 SNX4; sorting nexin-4	XP_027020385.1	3.9e-247	859	XP_027020385.1 sorting nexin-4 [Tachysurus fulvidraco]	O95219|SNX4_HUMAN	0	694	Sorting nexin-4 OS=Homo sapiens OX=9606 GN=SNX4 PE=1 SV=1	TRINITY_DN30399_c0_g1	N		N
Chr08.298	799	9851277-9854714	KOG1721	0	882	General function prediction only	-	-	-	-	XP_027020496.1	0	1218	XP_027020496.1 zinc finger protein 148 [Tachysurus fulvidraco]	A0MS83|ZN148_DANRE	0	1195	Zinc finger protein 148 OS=Danio rerio OX=7955 GN=znf148 PE=2 SV=2	TRINITY_DN36740_c0_g1	N		N
Chr08.299	702	9860493-9873869	KOG2083	5.78e-175	518	Inorganic ion transport and metabolism	GO:0055085(transmembrane transport)	GO:0016020(membrane)	-	K14428 SLC12A8, CCC9; solute carrier family 12 (potassium/chloride transporters), member 8	XP_027020228.1	0	1343.2	XP_027020228.1 solute carrier family 12 member 8 isoform X1 [Tachysurus fulvidraco]	Q6A4L1|S12A8_XENLA	0	855	Solute carrier family 12 member 8 OS=Xenopus laevis OX=8355 GN=slc12a8 PE=2 SV=1	TRINITY_DN35361_c0_g1	-4.54886	down	-4.1625	down
Chr08.300	1355	9876276-9887067	-	-	-	-	-	-	GO:0005509(calcium ion binding)	-	XP_027020227.1	0	1207.2	XP_027020227.1 LOW QUALITY PROTEIN: protein HEG homolog 1 [Tachysurus fulvidraco]	Q6R8J2|HEG_DANRE	0	770	Protein HEG OS=Danio rerio OX=7955 GN=heg PE=1 SV=1	TRINITY_DN31470_c1_g1	2.76328	up	4.93132	up
Chr08.301	1269	9912266-9921656	KOG0055	0	1771	Secondary metabolites biosynthesis, transport and catabolism	GO:0055085(transmembrane transport)	GO:0016021(integral component of membrane)	GO:0005524(ATP binding),GO:0016887(ATPase activity),GO:0042626(ATPase activity, coupled to transmembrane movement of substances)	K05664 ABCB11; ATP-binding cassette, subfamily B (MDR/TAP), member 11	XP_027020437.1	0	2342.8	XP_027020437.1 bile salt export pump isoform X2 [Tachysurus fulvidraco]	O95342|ABCBB_HUMAN	0	1771	Bile salt export pump OS=Homo sapiens OX=9606 GN=ABCB11 PE=1 SV=2	TRINITY_DN38696_c0_g1	N		N
Chr08.302	322	9926018-9928815	KOG1610	6.22e-108	318	Secondary metabolites biosynthesis, transport and catabolism; General function prediction only	-	-	GO:0016491(oxidoreductase activity)	K11154 RDH16; retinol dehydrogenase 16 [EC:1.1.1.-]	XP_027020439.1	2.8e-181	639.8	XP_027020439.1 dehydrogenase/reductase SDR family member 9 [Tachysurus fulvidraco]	P55006|RDH7_RAT	2.23e-110	326	Retinol dehydrogenase 7 OS=Rattus norvegicus OX=10116 GN=Rdh7 PE=1 SV=1	TRINITY_DN24827_c0_g1	N		N
Chr08.303	4653	9933283-9998164	KOG1215	0	6581	Signal transduction mechanisms	-	-	GO:0005515(protein binding),GO:0005509(calcium ion binding)	K06233 LRP2; low density lipoprotein-related protein 2	XP_027020366.1	0	6274.5	XP_027020366.1 low-density lipoprotein receptor-related protein 2 isoform X5 [Tachysurus fulvidraco]	P98164|LRP2_HUMAN	0	6581	Low-density lipoprotein receptor-related protein 2 OS=Homo sapiens OX=9606 GN=LRP2 PE=1 SV=3	TRINITY_DN21850_c0_g1	8.52176	up	8.50007	up
Chr08.304	360	10000337-10003711	-	-	-	-	-	-	-	-	XP_027020070.1	1.4e-101	375.2	XP_027020070.1 coiled-coil domain-containing protein 89-like isoform X3 [Tachysurus fulvidraco]	A8WG43|CCD89_DANRE	6.26e-134	389	Coiled-coil domain-containing protein 89 OS=Danio rerio OX=7955 GN=ccdc89 PE=2 SV=1	TRINITY_DN15355_c0_g1	N		N
Chr08.305	1223	10011657-10028430	KOG3544	2.85e-61	232	Extracellular structures	-	-	GO:0004867(serine-type endopeptidase inhibitor activity)	-	XP_027019948.1	2.6e-272	944.1	XP_027019948.1 collagen alpha-1(XXVIII) chain-like isoform X1 [Tachysurus fulvidraco]	Q2UY11|COSA1_MOUSE	0	695	Collagen alpha-1(XXVIII) chain OS=Mus musculus OX=10090 GN=Col28a1 PE=2 SV=1	TRINITY_DN921_c0_g1	N		N
Chr08.306	342	10031837-10035840	-	-	-	-	-	GO:0034464(BBSome)	-	K16748 BBS5; Bardet-Biedl syndrome 5 protein	XP_027019941.1	5.2e-194	682.2	XP_027019941.1 Bardet-Biedl syndrome 5 protein [Tachysurus fulvidraco]	Q7ZWB7|BBS5_DANRE	0	681	Bardet-Biedl syndrome 5 protein homolog OS=Danio rerio OX=7955 GN=bbs5 PE=2 SV=1	TRINITY_DN31234_c0_g1	N		N
Chr08.307	596	10036861-10040029	KOG4441	0	776	General function prediction only; Signal transduction mechanisms	-	-	GO:0005515(protein binding)	K10473 KBTBD5_10; kelch repeat and BTB domain-containing protein 5/10	XP_027020130.1	0	1110.1	XP_027020130.1 kelch-like protein 41 [Tachysurus fulvidraco]	E9QIN8|KL41A_DANRE	0	1012	Kelch-like protein 41a OS=Danio rerio OX=7955 GN=klhl41a PE=2 SV=1	TRINITY_DN51281_c0_g1	N		N
Chr08.308	1306	10040461-10053023	-	-	-	-	GO:0044528(regulation of mitochondrial mRNA stability)	-	-	-	XP_027020129.1	0	1543.9	XP_027020129.1 FAST kinase domain-containing protein 1, mitochondrial [Tachysurus fulvidraco]	Q28DE0|FAKD1_XENTR	0	923	FAST kinase domain-containing protein 1, mitochondrial OS=Xenopus tropicalis OX=8364 GN=fastkd1 PE=2 SV=1	TRINITY_DN34975_c0_g1	N		N
Chr08.309	528	10056155-10062411	KOG0068	0	627	Amino acid transport and metabolism	GO:0055114(oxidation-reduction process),GO:0006564(L-serine biosynthetic process)	-	GO:0016616(oxidoreductase activity, acting on the CH-OH group of donors, NAD or NADP as acceptor),GO:0051287(NAD binding),GO:0004617(phosphoglycerate dehydrogenase activity)	K00058 serA, PHGDH; D-3-phosphoglycerate dehydrogenase / 2-oxoglutarate reductase [EC:1.1.1.95 1.1.1.399]	XP_027020133.1	7e-291	1004.6	XP_027020133.1 D-3-phosphoglycerate dehydrogenase isoform X1 [Tachysurus fulvidraco]	Q61753|SERA_MOUSE	0	632	D-3-phosphoglycerate dehydrogenase OS=Mus musculus OX=10090 GN=Phgdh PE=1 SV=3	TRINITY_DN33896_c0_g2	-2.84952	down	N
Chr08.310	207	10069572-10071723	KOG3420	6.6e-69	212	Translation, ribosomal structure and biogenesis	GO:0032259(methylation)	-	GO:0008168(methyltransferase activity),GO:0003676(nucleic acid binding)	-	XP_027020135.1	3.4e-116	422.9	XP_027020135.1 methyltransferase-like protein 5 [Tachysurus fulvidraco]	Q8K1A0|METL5_MOUSE	9.96e-123	348	Methyltransferase-like protein 5 OS=Mus musculus OX=10090 GN=Mettl5 PE=2 SV=2	TRINITY_DN28098_c0_g1	N		N
Chr08.311	134	10079231-10096142	-	-	-	-	-	-	-	-	-	-	-	-	-	-	-	-	TRINITY_DN25965_c0_g1	10.0728	up	10.051	up
Chr08.312	413	10096362-10101947	KOG3638	3.68e-162	465	Signal transduction mechanisms	GO:0007267(cell-cell signaling),GO:0007275(multicellular organism development),GO:0016540(protein autoprocessing),GO:0016539(intein-mediated protein splicing)	-	-	K11989 IHH; indian hedgehog	XP_027020584.1	4e-241	839	XP_027020584.1 indian hedgehog B protein-like [Tachysurus fulvidraco]	Q98862|IHH_DANRE	0	556	Indian hedgehog B protein OS=Danio rerio OX=7955 GN=ihhb PE=2 SV=1	TRINITY_DN25965_c0_g1	10.0728	up	10.051	up
Chr08.313	584	10103147-10109220	KOG1292	4.83e-65	226	Nucleotide transport and metabolism	GO:0055085(transmembrane transport)	GO:0016020(membrane)	GO:0022857(transmembrane transporter activity)	K14612 SLC23A3, SVCT3; solute carrier family 23 (nucleobase transporter), member 3	XP_027020582.1	0	1109.4	XP_027020582.1 solute carrier family 23 member 3 isoform X1 [Tachysurus fulvidraco]	Q6PIS1|S23A3_HUMAN	1.05e-93	302	Solute carrier family 23 member 3 OS=Homo sapiens OX=9606 GN=SLC23A3 PE=2 SV=2	N	N		N
Chr08.314	477	10111803-10124562	KOG3771	9.06e-174	499	Intracellular trafficking, secretion, and vesicular transport	-	GO:0005737(cytoplasm)	GO:0005515(protein binding)	K12562 AMPH; amphiphysin	XP_027019876.1	8.6e-264	914.4	XP_027019876.1 myc box-dependent-interacting protein 1 isoform X2 [Tachysurus fulvidraco]	O08839|BIN1_RAT	0	548	Myc box-dependent-interacting protein 1 OS=Rattus norvegicus OX=10116 GN=Bin1 PE=1 SV=1	TRINITY_DN35250_c0_g1	N		N
Chr08.315	416	10142971-10152943	-	-	-	-	-	-	-	-	XP_027020634.1	2e-152	544.3	XP_027020634.1 LOW QUALITY PROTEIN: transmembrane protein 198-B-like [Tachysurus fulvidraco]	Q498W5|T198B_DANRE	8.85e-161	460	Transmembrane protein 198-B OS=Danio rerio OX=7955 GN=tmem198b PE=2 SV=1	TRINITY_DN28140_c0_g1	-4.31875	down	-3.93143	down
Chr08.316	471	10154609-10162003	-	-	-	-	-	GO:0005882(intermediate filament)	-	K07610 DES; desmin	XP_027020633.1	3.6e-198	696.4	XP_027020633.1 desmin-like [Tachysurus fulvidraco]	O62654|DESM_BOVIN	0	657	Desmin OS=Bos taurus OX=9913 GN=DES PE=2 SV=3	TRINITY_DN21246_c0_g2	N		N
Chr08.317	915	10169073-10192767	KOG0793	0	781	Signal transduction mechanisms	GO:0016311(dephosphorylation),GO:0006470(protein dephosphorylation)	-	GO:0004725(protein tyrosine phosphatase activity),GO:0016791(phosphatase activity)	K07817 PTPRN; receptor-type tyrosine-protein phosphatase N [EC:3.1.3.48]	XP_027020145.1	0	1761.5	XP_027020145.1 receptor-type tyrosine-protein phosphatase-like N [Tachysurus fulvidraco]	Q63259|PTPRN_RAT	0	784	Receptor-type tyrosine-protein phosphatase-like N OS=Rattus norvegicus OX=10116 GN=Ptprn PE=1 SV=2	TRINITY_DN13827_c0_g1	N		N
Chr08.318	335	10195046-10199818	KOG0714	2.58e-78	244	Posttranslational modification, protein turnover, chaperones	-	-	-	K09508 DNAJB2; DnaJ homolog subfamily B member 2	XP_027020150.1	1.5e-142	511.1	XP_027020150.1 dnaJ homolog subfamily B member 2 isoform X2 [Tachysurus fulvidraco]	Q9QYI5|DNJB2_MOUSE	4.35e-80	249	DnaJ homolog subfamily B member 2 OS=Mus musculus OX=10090 GN=Dnajb2 PE=1 SV=3	TRINITY_DN34442_c0_g1	4.53987	up	5.0185	up
Chr08.319	68	10199894-10200988	-	-	-	-	-	-	-	-	-	-	-	-	-	-	-	-	TRINITY_DN34442_c0_g1	4.53987	up	5.0185	up
Chr08.320	450	10201482-10204337	KOG1376	0	880	Cytoskeleton	GO:0007017(microtubule-based process)	GO:0005874(microtubule)	GO:0003924(GTPase activity),GO:0005200(structural constituent of cytoskeleton),GO:0005525(GTP binding)	K07374 TUBA; tubulin alpha	XP_027020147.1	2.7e-267	926	XP_027020147.1 tubulin alpha chain [Tachysurus fulvidraco]	P30436|TBA_ONCKE	0	926	Tubulin alpha chain OS=Oncorhynchus keta OX=8018 PE=2 SV=2	TRINITY_DN22118_c0_g1	-4.14963	down	-4.13405	down
Chr08.321	308	10225585-10228415	KOG0489	1.72e-50	173	General function prediction only	GO:0006355(regulation of transcription, DNA-templated)	-	GO:0043565(sequence-specific DNA binding),GO:0003677(DNA binding)	K08025 HLXB9, HB9; homeobox protein HB9	XP_027019907.1	8e-154	548.5	XP_027019907.1 motor neuron and pancreas homeobox protein 1-like [Tachysurus fulvidraco]	Q9QZW9|MNX1_MOUSE	5.04e-49	171	Motor neuron and pancreas homeobox protein 1 OS=Mus musculus OX=10090 GN=Mnx1 PE=2 SV=2	TRINITY_DN16738_c0_g1	-3.68825	down	-3.45775	down
Chr08.322	1737	10231151-10246883	-	-	-	-	-	-	-	-	XP_027020647.1	0	3312.3	XP_027020647.1 cilia- and flagella-associated protein 65 isoform X1 [Tachysurus fulvidraco]	F1P4W9|CFA65_CHICK	0	1271	Cilia- and flagella-associated protein 65 OS=Gallus gallus OX=9031 GN=CFAP65 PE=2 SV=2	TRINITY_DN36399_c0_g1	6.45884	up	6.87494	up
Chr08.323	2483	10277889-10299812	-	-	-	-	-	GO:0005576(extracellular region)	GO:0005515(protein binding)	K05717 FN1; fibronectin 1	XP_027020242.1	0	4608.9	XP_027020242.1 fibronectin [Tachysurus fulvidraco]	P07589|FINC_BOVIN	0	3011	Fibronectin OS=Bos taurus OX=9913 GN=FN1 PE=1 SV=4	TRINITY_DN35916_c0_g2	N		N
Chr08.324	1149	10360275-10607571	KOG3528	0	877	Function unknown	-	-	GO:0005515(protein binding)	-	XP_027020279.1	0	1939.9	XP_027020279.1 LOW QUALITY PROTEIN: partitioning defective 3 homolog B-like [Tachysurus fulvidraco]	Q8TEW8|PAR3L_HUMAN	0	877	Partitioning defective 3 homolog B OS=Homo sapiens OX=9606 GN=PARD3B PE=1 SV=2	TRINITY_DN36731_c0_g8	N		N
Chr08.325	89	10635115-10637120	-	-	-	-	-	-	-	-	-	-	-	-	-	-	-	-	TRINITY_DN25690_c0_g1	3.88167	up	4.76182	up
Chr08.326	920	10637714-10705734	-	-	-	-	GO:0001525(angiogenesis),GO:0007411(axon guidance),GO:0038084(vascular endothelial growth factor signaling pathway)	GO:0016020(membrane)	GO:0005021(vascular endothelial growth factor-activated receptor activity),GO:0017154(semaphorin receptor activity)	K06819 NRP2; neuropilin 2	XP_027020202.1	0	1895.2	XP_027020202.1 neuropilin-2-like isoform X1 [Tachysurus fulvidraco]	O60462|NRP2_HUMAN	0	1092	Neuropilin-2 OS=Homo sapiens OX=9606 GN=NRP2 PE=1 SV=3	TRINITY_DN34965_c0_g1	3.06795	up	2.50283	up
Chr08.327	647	10738886-10762731	KOG0056	0	865	Inorganic ion transport and metabolism	GO:0055085(transmembrane transport)	GO:0016021(integral component of membrane)	GO:0005524(ATP binding),GO:0042626(ATPase activity, coupled to transmembrane movement of substances),GO:0016887(ATPase activity)	K05661 ABCB6; ATP-binding cassette, subfamily B (MDR/TAP), member 6	XP_027020335.1	0	1094	XP_027020335.1 ATP-binding cassette sub-family B member 6, mitochondrial-like [Tachysurus fulvidraco]	Q08D64|ABCB6_XENTR	0	912	ATP-binding cassette sub-family B member 6, mitochondrial OS=Xenopus tropicalis OX=8364 GN=abcb6 PE=2 SV=1	TRINITY_DN34915_c0_g1	-2.20911	down	N
Chr08.328	530	10765088-10772077	-	-	-	-	-	-	-	-	XP_026768591.1	7.3e-288	994.6	XP_026768591.1 uncharacterized protein LOC113526036 [Pangasianodon hypophthalmus]	-	-	-	-	TRINITY_DN22331_c0_g1	N		N
Chr08.329	1087	10776966-10787270	KOG2156	0	787	Posttranslational modification, protein turnover, chaperones	GO:0006464(cellular protein modification process)	-	GO:0005524(ATP binding)	K16601 TTLL4; tubulin polyglutamylase TTLL4 [EC:6.-.-.-]	XP_027019920.1	0	1994.9	XP_027019920.1 tubulin polyglutamylase TTLL4 [Tachysurus fulvidraco]	Q80UG8|TTLL4_MOUSE	0	809	Tubulin polyglutamylase TTLL4 OS=Mus musculus OX=10090 GN=Ttll4 PE=2 SV=3	TRINITY_DN34409_c0_g1	-2.21836	down	N
Chr08.330	346	10789650-10798613	KOG1764	5.3e-158	447	Energy production and conversion	-	-	-	K07200 PRKAG; 5'-AMP-activated protein kinase, regulatory gamma subunit	XP_027019927.1	6.4e-184	648.7	XP_027019927.1 5'-AMP-activated protein kinase subunit gamma-3 isoform X3 [Tachysurus fulvidraco]	P54619|AAKG1_HUMAN	2.25e-157	447	5'-AMP-activated protein kinase subunit gamma-1 OS=Homo sapiens OX=9606 GN=PRKAG1 PE=1 SV=1	TRINITY_DN27455_c0_g1	N		N
Chr08.331	1822	10798815-10815736	KOG1326	0	1207	Cell wall/membrane/envelope biogenesis	-	GO:0016021(integral component of membrane)	-	K22127 FER1L6; fer-1-like protein 6	XP_027019918.1	0	3489.5	XP_027019918.1 LOW QUALITY PROTEIN: fer-1-like protein 6 [Tachysurus fulvidraco]	Q2WGJ9|FR1L6_HUMAN	0	2162	Fer-1-like protein 6 OS=Homo sapiens OX=9606 GN=FER1L6 PE=2 SV=2	TRINITY_DN32138_c0_g2	N		N
Chr08.332	589	10817602-10822136	-	-	-	-	-	-	-	-	XP_027019922.1	2.6e-230	803.5	XP_027019922.1 uncharacterized protein LOC113654156 isoform X1 [Tachysurus fulvidraco]	-	-	-	-	TRINITY_DN31827_c0_g1	N		N
Chr08.333	236	10829282-10832627	-	-	-	-	-	-	-	-	XP_027019892.1	1.6e-114	417.5	XP_027019892.1 uncharacterized protein LOC113654135 isoform X2 [Tachysurus fulvidraco]	-	-	-	-	TRINITY_DN9242_c0_g2	N		N
Chr08.334	206	10836431-10838336	-	-	-	-	-	-	-	K06538 CTLA4, CD152; cytotoxic T-lymphocyte-associated protein 4	XP_027020026.1	1.1e-111	407.9	XP_027020026.1 cytotoxic T-lymphocyte protein 4-like [Tachysurus fulvidraco]	P09793|CTLA4_MOUSE	3.17e-17	79.7	Cytotoxic T-lymphocyte protein 4 OS=Mus musculus OX=10090 GN=Ctla4 PE=1 SV=1	N	N		N
Chr08.335	281	10839701-10846090	-	-	-	-	-	-	-	-	XP_027020511.1	2.7e-108	397.1	XP_027020511.1 uncharacterized protein LOC113654513 isoform X1 [Tachysurus fulvidraco]	-	-	-	-	TRINITY_DN34172_c0_g1	2.91156	up	2.94745	up
Chr08.336	1421	10860673-10912927	KOG3751	0	877	Signal transduction mechanisms	GO:0007165(signal transduction)	-	-	-	XP_026768712.1	0	1436.8	XP_026768712.1 ras-associated and pleckstrin homology domains-containing protein 1-like isoform X2 [Pangasianodon hypophthalmus]	Q70E73|RAPH1_HUMAN	0	877	Ras-associated and pleckstrin homology domains-containing protein 1 OS=Homo sapiens OX=9606 GN=RAPH1 PE=1 SV=3	TRINITY_DN34172_c0_g1	2.91156	up	2.94745	up
Chr08.337	445	10921116-10972959	KOG2546	0	620	Cytoskeleton; Signal transduction mechanisms	-	-	GO:0005515(protein binding)	K05751 ABI2; abl interactor 2	XP_027020305.1	1.1e-196	691.4	XP_027020305.1 abl interactor 2-like isoform X8 [Tachysurus fulvidraco]	P62484|ABI2_MOUSE	0	624	Abl interactor 2 OS=Mus musculus OX=10090 GN=Abi2 PE=1 SV=1	TRINITY_DN35232_c0_g1	-2.11868	down	N
Chr08.338	372	10973530-10976849	-	-	-	-	-	-	-	K22765 TMEM237; transmembrane protein 237	XP_027020308.1	7.8e-196	688.3	XP_027020308.1 transmembrane protein 237A-like isoform X1 [Tachysurus fulvidraco]	F1Q930|T237A_DANRE	1.04e-158	453	Transmembrane protein 237A OS=Danio rerio OX=7955 GN=tmem237a PE=3 SV=1	N	N		N
Chr08.339	1679	10991820-11007707	KOG0231	0	907	General function prediction only	-	-	-	K04575 ALS2; amyotrophic lateral sclerosis 2 protein	XP_027020317.1	0	3271.1	XP_027020317.1 alsin-like isoform X1 [Tachysurus fulvidraco]	Q96Q42|ALS2_HUMAN	0	1693	Alsin OS=Homo sapiens OX=9606 GN=ALS2 PE=1 SV=2	TRINITY_DN35779_c0_g1	3.55352	up	4.4641	up
Chr08.340	97	11058681-11059797	-	-	-	-	-	-	-	-	-	-	-	-	-	-	-	-	N	N		N
Chr08.341	1797	11096109-11126360	KOG3577	0	966	Signal transduction mechanisms	GO:0007166(cell surface receptor signaling pathway)	GO:0016020(membrane),GO:0016021(integral component of membrane)	GO:0005515(protein binding),GO:0004888(transmembrane signaling receptor activity)	-	XP_026768358.1	0	1410.6	XP_026768358.1 uncharacterized protein KIAA2012 homolog [Pangasianodon hypophthalmus]	Q9PUK8|FZD7A_XENLA	0	992	Frizzled-7-A OS=Xenopus laevis OX=8355 GN=fzd7-a PE=1 SV=2	TRINITY_DN20825_c0_g1	3.26026	up	2.77954	up
Chr08.342	576	11137744-11167356	-	-	-	-	-	-	-	-	XP_027020270.1	5.3e-260	902.1	XP_027020270.1 protein FAM117B-like [Tachysurus fulvidraco]	Q6P1L5|F117B_HUMAN	4.35e-156	462	Protein FAM117B OS=Homo sapiens OX=9606 GN=FAM117B PE=1 SV=2	TRINITY_DN36020_c0_g3	N		N
Chr08.343	1088	11172614-11223524	KOG3653	0	1285	Signal transduction mechanisms	GO:0006468(protein phosphorylation)	GO:0016020(membrane)	GO:0004672(protein kinase activity),GO:0004675(transmembrane receptor protein serine/threonine kinase activity),GO:0005524(ATP binding)	K04671 BMPR2; bone morphogenetic protein receptor type-2 [EC:2.7.11.30]	XP_027020151.1	0	1987.6	XP_027020151.1 bone morphogenetic protein receptor type-2 isoform X1 [Tachysurus fulvidraco]	O35607|BMPR2_MOUSE	0	1299	Bone morphogenetic protein receptor type-2 OS=Mus musculus OX=10090 GN=Bmpr2 PE=1 SV=1	TRINITY_DN36985_c0_g1	N		N
Chr08.344	446	11223583-11230287	KOG3656	2.8e-115	347	General function prediction only	GO:0007186(G-protein coupled receptor signaling pathway)	GO:0016021(integral component of membrane)	GO:0004930(G-protein coupled receptor activity)	K08412 GPR39; G protein-coupled receptor 39	XP_027019889.1	9.3e-212	741.5	XP_027019889.1 G-protein coupled receptor 39 [Tachysurus fulvidraco]	Q5U431|GPR39_MOUSE	3.69e-120	361	G-protein coupled receptor 39 OS=Mus musculus OX=10090 GN=Gpr39 PE=2 SV=1	TRINITY_DN49135_c0_g1	N		N
Chr08.345	528	11238136-11254421	KOG2765	0	634	Function unknown	-	-	-	K15289 SLC35F5; solute carrier family 35, member F5	XP_027020080.1	4.9e-244	849	XP_027020080.1 solute carrier family 35 member F5 [Tachysurus fulvidraco]	Q5R6J3|S35F5_PONAB	0	636	Solute carrier family 35 member F5 OS=Pongo abelii OX=9601 GN=SLC35F5 PE=2 SV=1	TRINITY_DN35683_c7_g2	N		N
Chr08.346	418	11254489-11265094	KOG0678	0	858	Cytoskeleton	-	-	-	K18584 ACTR3, ARP3; actin-related protein 3	XP_027020084.1	2.1e-250	869.8	XP_027020084.1 actin-related protein 3 [Tachysurus fulvidraco]	O73723|ARP3_TAKRU	0	863	Actin-related protein 3 OS=Takifugu rubripes OX=31033 GN=actr3 PE=3 SV=1	TRINITY_DN29477_c0_g1	N		N
Chr08.347	746	11337686-11370933	KOG2100	0	1051	Posttranslational modification, protein turnover, chaperones	GO:0006508(proteolysis)	-	GO:0008236(serine-type peptidase activity)	-	XP_027020470.1	0	1515.4	XP_027020470.1 inactive dipeptidyl peptidase 10 isoform X3 [Tachysurus fulvidraco]	Q8N608|DPP10_HUMAN	0	1052	Inactive dipeptidyl peptidase 10 OS=Homo sapiens OX=9606 GN=DPP10 PE=1 SV=2	TRINITY_DN21940_c1_g1	N		N
Chr08.348	801	11375705-11417254	KOG2100	0	892	Posttranslational modification, protein turnover, chaperones	GO:0006508(proteolysis)	-	GO:0008236(serine-type peptidase activity)	-	XP_026768469.1	0	1431.8	XP_026768469.1 inactive dipeptidyl peptidase 10-like [Pangasianodon hypophthalmus]	Q8N608|DPP10_HUMAN	0	926	Inactive dipeptidyl peptidase 10 OS=Homo sapiens OX=9606 GN=DPP10 PE=1 SV=2	TRINITY_DN27963_c0_g1	N		N
Chr08.349	663	11462742-11470476	KOG0342	0	937	RNA processing and modification	-	-	GO:0003676(nucleic acid binding),GO:0005524(ATP binding)	K13179 DDX18, HAS1; ATP-dependent RNA helicase DDX18/HAS1 [EC:3.6.4.13]	XP_027020396.1	1.6e-292	1010.4	XP_027020396.1 ATP-dependent RNA helicase DDX18 [Tachysurus fulvidraco]	Q9NVP1|DDX18_HUMAN	0	941	ATP-dependent RNA helicase DDX18 OS=Homo sapiens OX=9606 GN=DDX18 PE=1 SV=2	TRINITY_DN34234_c0_g1	-2.94867	down	-3.06889	down
Chr08.350	633	11471104-11480981	KOG2701	0	793	Function unknown	-	-	-	-	XP_026768102.1	0	1137.1	XP_026768102.1 coiled-coil domain-containing protein 93 isoform X1 [Pangasianodon hypophthalmus]	Q5ZKI4|CCD93_CHICK	0	942	Coiled-coil domain-containing protein 93 OS=Gallus gallus OX=9031 GN=CCDC93 PE=2 SV=1	TRINITY_DN36490_c1_g1	N		N
Chr08.351	224	11484989-11486605	KOG4363	1.78e-137	385	Signal transduction mechanisms	-	-	-	-	XP_027020613.1	4.8e-124	449.1	XP_027020613.1 insulin-induced gene 2 protein isoform X1 [Tachysurus fulvidraco]	A9RA88|INSI2_PAPAN	3.29e-137	386	Insulin-induced gene 2 protein OS=Papio anubis OX=9555 GN=INSIG2 PE=3 SV=1	TRINITY_DN36490_c1_g1	N		N
Chr08.352	268	11508007-11511547	KOG0493	6.55e-63	203	General function prediction only	GO:0007275(multicellular organism development),GO:0006355(regulation of transcription, DNA-templated)	GO:0005634(nucleus)	GO:0003677(DNA binding),GO:0043565(sequence-specific DNA binding)	K09319 EN; homeobox protein engrailed	XP_027020370.1	4.1e-122	443	XP_027020370.1 homeobox protein engrailed-1 [Tachysurus fulvidraco]	Q04896|HME1A_DANRE	3.09e-78	239	Homeobox protein engrailed-1a OS=Danio rerio OX=7955 GN=eng1a PE=2 SV=1	N	N		N
Chr08.353	413	11513882-11527849	-	-	-	-	-	-	-	K13884 MARCO; macrophage receptor with collagenous structure	XP_027020369.1	2e-67	261.9	XP_027020369.1 macrophage receptor MARCO isoform X2 [Tachysurus fulvidraco]	Q9UEW3|MARCO_HUMAN	2.06e-40	153	Macrophage receptor MARCO OS=Homo sapiens OX=9606 GN=MARCO PE=1 SV=1	TRINITY_DN28417_c0_g1	4.22058	up	3.83679	up
Chr08.354	257	11545885-11547203	-	-	-	-	-	-	GO:0005515(protein binding)	-	XP_027019957.1	1e-106	391.7	XP_027019957.1 complement C1q-like protein 2 isoform X1 [Tachysurus fulvidraco]	Q7Z5L3|C1QL2_HUMAN	5.27e-110	321	Complement C1q-like protein 2 OS=Homo sapiens OX=9606 GN=C1QL2 PE=2 SV=2	N	N		N
Chr08.355	200	11556225-11557893	-	-	-	-	-	-	-	-	XP_027020051.1	4.3e-108	396	XP_027020051.1 uncharacterized protein LOC113654230 isoform X1 [Tachysurus fulvidraco]	-	-	-	-	TRINITY_DN31467_c0_g1	N		2.63625	up
Chr08.356	507	11557948-11564166	-	-	-	-	-	-	-	K10142 STEAP3, TSAP6; metalloreductase STEAP3 [EC:1.16.1.-]	XP_027020585.1	1.9e-269	933.3	XP_027020585.1 metalloreductase STEAP3 isoform X1 [Tachysurus fulvidraco]	Q8CI59|STEA3_MOUSE	1.95e-169	490	Metalloreductase STEAP3 OS=Mus musculus OX=10090 GN=Steap3 PE=1 SV=1	TRINITY_DN7926_c0_g1	N		N
Chr08.357	125	11565718-11567571	KOG4147	1.07e-57	176	Function unknown	-	-	-	-	XP_027020588.1	1.1e-64	251.1	XP_027020588.1 UPF0538 protein C2orf76 homolog isoform X2 [Tachysurus fulvidraco]	Q66IB8|CB076_DANRE	2.71e-71	211	UPF0538 protein C2orf76 homolog OS=Danio rerio OX=7955 GN=zgc:101851 PE=2 SV=1	TRINITY_DN25289_c0_g1	-2.68156	down	N
Chr08.358	87	11568908-11572819	KOG0817	1.22e-35	117	Lipid transport and metabolism	-	-	GO:0000062(fatty-acyl-CoA binding)	K08762 DBI, ACBP; diazepam-binding inhibitor (GABA receptor modulator, acyl-CoA-binding protein)	XP_027020604.1	6.4e-40	168.3	XP_027020604.1 acyl-CoA-binding protein [Tachysurus fulvidraco]	Q9PRL8|ACBP_CHICK	5.55e-45	142	Acyl-CoA-binding protein OS=Gallus gallus OX=9031 GN=DBI PE=1 SV=1	TRINITY_DN25654_c0_g2	-2.48284	down	-2.43836	down
Chr08.359	203	11574284-11577208	-	-	-	-	-	GO:0016021(integral component of membrane)	GO:0005244(voltage-gated ion channel activity),GO:0005262(calcium channel activity)	-	XP_027020603.1	5.9e-105	385.6	XP_027020603.1 voltage-dependent calcium channel gamma-like subunit [Tachysurus fulvidraco]	Q8WXS4|CCGL_HUMAN	4.87e-49	160	Voltage-dependent calcium channel gamma-like subunit OS=Homo sapiens OX=9606 GN=TMEM37 PE=2 SV=2	TRINITY_DN12961_c0_g2 TRINITY_DN12961_c0_g1	N		N
Chr08.360	440	11578327-11586874	KOG4564	7.81e-121	360	Signal transduction mechanisms	GO:0007166(cell surface receptor signaling pathway),GO:0007186(G-protein coupled receptor signaling pathway)	GO:0016021(integral component of membrane),GO:0016020(membrane)	GO:0004888(transmembrane signaling receptor activity),GO:0004930(G-protein coupled receptor activity)	-	XP_027020601.1	6.7e-255	884.8	XP_027020601.1 secretin receptor isoform X1 [Tachysurus fulvidraco]	Q91085|VIPR_MELGA	6.55e-124	370	Vasoactive intestinal polypeptide receptor OS=Meleagris gallopavo OX=9103 GN=VIPR1 PE=2 SV=2	TRINITY_DN53376_c0_g1	N		N
Chr08.361	1015	11593783-11631944	-	-	-	-	GO:0007165(signal transduction)	-	-	-	XP_027019962.1	0	1572	XP_027019962.1 cordon-bleu protein-like 1 isoform X1 [Tachysurus fulvidraco]	Q53SF7|COBL1_HUMAN	1.07e-91	321	Cordon-bleu protein-like 1 OS=Homo sapiens OX=9606 GN=COBLL1 PE=1 SV=2	TRINITY_DN35695_c0_g1	N		N
Chr08.362	574	11634233-11679071	KOG3751	0	676	Signal transduction mechanisms	GO:0007165(signal transduction)	-	-	-	XP_026768619.1	1.2e-307	1060.4	XP_026768619.1 growth factor receptor-bound protein 14 isoform X2 [Pangasianodon hypophthalmus]	Q14449|GRB14_HUMAN	0	677	Growth factor receptor-bound protein 14 OS=Homo sapiens OX=9606 GN=GRB14 PE=1 SV=2	TRINITY_DN36634_c1_g1	N		N
Chr08.363	117	11752563-11759733	-	-	-	-	-	-	-	-	XP_026768828.1	7.3e-23	112.1	XP_026768828.1 fidgetin isoform X1 [Pangasianodon hypophthalmus]	-	-	-	-	TRINITY_DN11094_c0_g1	7.21722	up	N
Chr08.364	119	11760546-11761337	-	-	-	-	-	-	-	-	-	-	-	-	-	-	-	-	N	N		N
Chr08.365	102	11774560-11776129	-	-	-	-	-	-	-	-	-	-	-	-	-	-	-	-	N	N		N
Chr08.366	740	11790376-11792598	KOG0740	0	864	Posttranslational modification, protein turnover, chaperones	-	-	GO:0005524(ATP binding)	-	XP_027019972.1	0	1374.4	XP_027019972.1 fidgetin isoform X1 [Tachysurus fulvidraco]	Q503S1|FIGN_DANRE	0	1269	Fidgetin OS=Danio rerio OX=7955 GN=fign PE=2 SV=1	TRINITY_DN20830_c0_g1	4.84899	up	3.83747	up
Chr08.367	1044	11887285-11924999	KOG0498	0	1359	Inorganic ion transport and metabolism; Signal transduction mechanisms	GO:0006813(potassium ion transport),GO:0006811(ion transport),GO:0055085(transmembrane transport)	GO:0016020(membrane)	GO:0005249(voltage-gated potassium channel activity),GO:0005216(ion channel activity)	K04910 KCNH7, KV11.3; potassium voltage-gated channel Eag-related subfamily H member 7	XP_027019887.1	0	1945.2	XP_027019887.1 potassium voltage-gated channel subfamily H member 7 isoform X1 [Tachysurus fulvidraco]	O54852|KCNH7_RAT	0	1389	Potassium voltage-gated channel subfamily H member 7 OS=Rattus norvegicus OX=10116 GN=Kcnh7 PE=1 SV=1	N	N		N
Chr08.368	1911	11927844-11960975	KOG0354	0	889	General function prediction only	GO:0006508(proteolysis)	GO:0005576(extracellular region)	GO:0005179(hormone activity),GO:0008236(serine-type peptidase activity),GO:0004252(serine-type endopeptidase activity),GO:0003677(DNA binding),GO:0005524(ATP binding),GO:0016787(hydrolase activity)	K12647 IFIH1, MDA5; interferon-induced helicase C domain-containing protein 1 [EC:3.6.4.13]	XP_027020323.1	0	1840.1	XP_027020323.1 interferon-induced helicase C domain-containing protein 1 isoform X1 [Tachysurus fulvidraco]	Q9BYX4|IFIH1_HUMAN	0	889	Interferon-induced helicase C domain-containing protein 1 OS=Homo sapiens OX=9606 GN=IFIH1 PE=1 SV=3	TRINITY_DN33432_c0_g1	4.43295	up	2.56774	up
Chr08.369	1082	11966398-12005190	KOG1172	0	1779	Inorganic ion transport and metabolism	GO:0006820(anion transport)	GO:0016020(membrane),GO:0016021(integral component of membrane)	GO:0005452(inorganic anion exchanger activity),GO:0008509(anion transmembrane transporter activity)	K13861 SLC4A10, NCBE; solute carrier family 4 (sodium bicarbonate transporter), member 10	XP_027020565.1	0	2036.9	XP_027020565.1 sodium-driven chloride bicarbonate exchanger isoform X1 [Tachysurus fulvidraco]	Q6U841|S4A10_HUMAN	0	1778	Sodium-driven chloride bicarbonate exchanger OS=Homo sapiens OX=9606 GN=SLC4A10 PE=1 SV=1	TRINITY_DN35946_c2_g1	5.6385	up	4.87556	up
Chr08.370	679	12017689-12021573	KOG3585	0	1088	Transcription	GO:0006355(regulation of transcription, DNA-templated)	GO:0005634(nucleus)	GO:0003700(DNA-binding transcription factor activity)	K10174 TBR1; T-box brain protein 1	XP_027020027.1	0	1370.1	XP_027020027.1 T-box brain protein 1-like [Tachysurus fulvidraco]	Q64336|TBR1_MOUSE	0	1089	T-box brain protein 1 OS=Mus musculus OX=10090 GN=Tbr1 PE=1 SV=2	TRINITY_DN43909_c0_g3 TRINITY_DN43909_c0_g2 TRINITY_DN43909_c0_g1	N		N
Chr08.371	137	12035497-12038486	-	-	-	-	-	-	-	-	-	-	-	-	-	-	-	-	N	N		N
Chr08.372	363	12041077-12051503	-	-	-	-	-	-	-	K12650 TANK; TRAF family member-associated NF-kappa-B activator	XP_027020479.1	1.6e-161	574.3	XP_027020479.1 TRAF family member-associated NF-kappa-B activator isoform X1 [Tachysurus fulvidraco]	P70347|TANK_MOUSE	3.95e-18	88.6	TRAF family member-associated NF-kappa-B activator OS=Mus musculus OX=10090 GN=Tank PE=1 SV=1	TRINITY_DN28554_c0_g1	N		N
Chr08.373	389	12069293-12110031	KOG4733	0	555	General function prediction only	-	GO:1990904(ribonucleoprotein complex)	GO:0003676(nucleic acid binding),GO:0003723(RNA binding)	-	XP_027020167.1	2e-210	736.9	XP_027020167.1 RNA-binding motif, single-stranded-interacting protein 1 isoform X3 [Tachysurus fulvidraco]	P29558|RBMS1_HUMAN	0	554	RNA-binding motif, single-stranded-interacting protein 1 OS=Homo sapiens OX=9606 GN=RBMS1 PE=1 SV=3	TRINITY_DN34086_c0_g1	N		N
Chr08.374	245	12123855-12129081	KOG4297	1.1e-16	76.6	Signal transduction mechanisms; Defense mechanisms	-	-	-	K06722 CD302; CD302 antigen	XP_027020632.1	3.1e-132	476.5	XP_027020632.1 CD302 antigen [Tachysurus fulvidraco]	A8WH74|CD302_BOVIN	3.93e-29	112	CD302 antigen OS=Bos taurus OX=9913 GN=CD302 PE=2 SV=1	TRINITY_DN31727_c0_g2	N		N
Chr08.375	2101	12165245-12196642	KOG1245	0	1412	Chromatin structure and dynamics	-	GO:0042025(host cell nucleus)	GO:0003677(DNA binding),GO:0005515(protein binding)	-	XP_027020128.1	0	2703.7	XP_027020128.1 bromodomain adjacent to zinc finger domain protein 2B-like [Tachysurus fulvidraco]	Q9UIF8|BAZ2B_HUMAN	0	1414	Bromodomain adjacent to zinc finger domain protein 2B OS=Homo sapiens OX=9606 GN=BAZ2B PE=1 SV=3	TRINITY_DN36695_c2_g3	2.89313	up	2.77758	up
Chr08.376	1830	12213329-12316244	KOG0504	0	1843	General function prediction only	-	-	GO:0005515(protein binding)	-	XP_027020243.1	0	2793.1	XP_027020243.1 protein TANC1 isoform X1 [Tachysurus fulvidraco]	Q0VGY8|TANC1_MOUSE	0	2100	Protein TANC1 OS=Mus musculus OX=10090 GN=Tanc1 PE=1 SV=2	TRINITY_DN36287_c0_g1	N		N
Chr08.377	236	12334682-12339469	KOG4657	6.85e-39	135	Function unknown	-	-	-	K11550 SPBC25, SPC25; kinetochore protein Spc25, animal type	XP_027020252.1	4.2e-118	429.5	XP_027020252.1 kinetochore protein Spc25 [Tachysurus fulvidraco]	Q3UA16|SPC25_MOUSE	8.85e-43	147	Kinetochore protein Spc25 OS=Mus musculus OX=10090 GN=Spc25 PE=2 SV=1	TRINITY_DN29159_c0_g1	N		N
Chr08.378	559	12340588-12348177	KOG4429	3.16e-115	350	General function prediction only	-	-	GO:0005515(protein binding)	K20126 NOSTRIN; nostrin	XP_027020249.1	3.7e-298	1028.9	XP_027020249.1 nostrin [Tachysurus fulvidraco]	Q8IVI9|NOSTN_HUMAN	4.54e-144	428	Nostrin OS=Homo sapiens OX=9606 GN=NOSTRIN PE=1 SV=2	TRINITY_DN33436_c0_g2	-3.05947	down	N
Chr08.379	382	12359892-12388557	KOG1607	4.35e-123	359	Intracellular trafficking, secretion, and vesicular transport	-	GO:0016021(integral component of membrane)	GO:0003677(DNA binding)	K04710 CERS; ceramide synthetase [EC:2.3.1.24]	XP_027020251.1	6.1e-212	741.9	XP_027020251.1 ceramide synthase 6 isoform X2 [Tachysurus fulvidraco]	Q6ZMG9|CERS6_HUMAN	0	601	Ceramide synthase 6 OS=Homo sapiens OX=9606 GN=CERS6 PE=1 SV=1	TRINITY_DN32401_c0_g1	-4.72276	down	-4.19072	down
Chr08.380	509	12391697-12423224	KOG0582	0	851	Signal transduction mechanisms	GO:0006468(protein phosphorylation)	-	GO:0004672(protein kinase activity),GO:0005524(ATP binding),GO:0004674(protein serine/threonine kinase activity)	K08835 OXSR1, STK39; serine/threonine-protein kinase OSR1/STK39 [EC:2.7.11.1]	XP_027020559.1	4.8e-289	998.4	XP_027020559.1 STE20/SPS1-related proline-alanine-rich protein kinase isoform X2 [Tachysurus fulvidraco]	Q9Z1W9|STK39_MOUSE	0	856	STE20/SPS1-related proline-alanine-rich protein kinase OS=Mus musculus OX=10090 GN=Stk39 PE=1 SV=1	TRINITY_DN34105_c1_g1	-3.41574	down	-2.88156	down
Chr08.381	330	12428362-12429354	KOG2287	0	589	Carbohydrate transport and metabolism	GO:0006486(protein glycosylation)	GO:0016020(membrane)	-	K07819 B3GALT1; beta-1,3-galactosyltransferase 1 [EC:2.4.1.86]	XP_027020677.1	1.2e-195	687.6	XP_027020677.1 beta-1,3-galactosyltransferase 1 [Tachysurus fulvidraco]	Q9MYM7|B3GT1_PONPY	0	589	Beta-1,3-galactosyltransferase 1 OS=Pongo pygmaeus OX=9600 GN=B3GALT1 PE=3 SV=1	TRINITY_DN39241_c0_g1	N		N
Chr08.382	94	12462019-12466982	-	-	-	-	-	-	-	-	-	-	-	-	-	-	-	-	TRINITY_DN36873_c2_g2	7.27343	up	N
Chr08.383	3466	12544049-12567418	-	-	-	-	GO:0030036(actin cytoskeleton organization)	GO:0030054(cell junction)	GO:0003779(actin binding)	-	XP_027020050.1	0	3857	XP_027020050.1 xin actin-binding repeat-containing protein 2 [Tachysurus fulvidraco]	A4UGR9|XIRP2_HUMAN	0	1329	Xin actin-binding repeat-containing protein 2 OS=Homo sapiens OX=9606 GN=XIRP2 PE=1 SV=2	N	N		N
Chr08.384	638	12594607-12620572	KOG3813	2.75e-137	413	General function prediction only	-	-	-	K17494 CSRNP; cysteine/serine-rich nuclear protein	XP_026802856.1	6.3e-294	1015	XP_026802856.1 cysteine/serine-rich nuclear protein 3 isoform X1 [Pangasianodon hypophthalmus]	Q8WYN3|CSRN3_HUMAN	0	596	Cysteine/serine-rich nuclear protein 3 OS=Homo sapiens OX=9606 GN=CSRNP3 PE=2 SV=1	TRINITY_DN33624_c0_g2	4.23755	up	4.90143	up
Chr08.385	617	12626894-12635808	KOG3736	0	943	Posttranslational modification, protein turnover, chaperones	-	-	-	K00710 GALNT; polypeptide N-acetylgalactosaminyltransferase [EC:2.4.1.41]	XP_027020410.1	0	1223.8	XP_027020410.1 polypeptide N-acetylgalactosaminyltransferase 3 isoform X1 [Tachysurus fulvidraco]	Q14435|GALT3_HUMAN	0	945	Polypeptide N-acetylgalactosaminyltransferase 3 OS=Homo sapiens OX=9606 GN=GALNT3 PE=1 SV=2	TRINITY_DN34452_c1_g2	-4.50488	down	-4.09381	down
Chr08.386	1320	12638091-12654367	-	-	-	-	-	-	GO:0005515(protein binding)	K19673 TTC21B, IFT139; tetratricopeptide repeat protein 21B	XP_027020409.1	0	2490.3	XP_027020409.1 LOW QUALITY PROTEIN: tetratricopeptide repeat protein 21B [Tachysurus fulvidraco]	Q7Z4L5|TT21B_HUMAN	0	1913	Tetratricopeptide repeat protein 21B OS=Homo sapiens OX=9606 GN=TTC21B PE=1 SV=2	TRINITY_DN34452_c1_g1	-2.36104	down	N
Chr08.387	1996	12662501-12693125	KOG2301	0	2597	Inorganic ion transport and metabolism; Signal transduction mechanisms	GO:0006814(sodium ion transport),GO:0006811(ion transport),GO:0055085(transmembrane transport)	GO:0001518(voltage-gated sodium channel complex),GO:0016020(membrane)	GO:0005248(voltage-gated sodium channel activity),GO:0005515(protein binding),GO:0005216(ion channel activity),GO:0005509(calcium ion binding)	K04834 SCN2A, NAV1.2; voltage-gated sodium channel type II alpha	XP_027020209.1	0	3205.6	XP_027020209.1 LOW QUALITY PROTEIN: sodium channel protein type 1 subunit alpha-like [Tachysurus fulvidraco]	P35498|SCN1A_HUMAN	0	2612	Sodium channel protein type 1 subunit alpha OS=Homo sapiens OX=9606 GN=SCN1A PE=1 SV=2	TRINITY_DN36537_c0_g2	7.22335	up	7.72295	up
Chr08.388	503	12700271-12713076	KOG1305	1.56e-97	304	Amino acid transport and metabolism	-	-	-	K14997 SLC38A11; solute carrier family 38 (sodium-coupled neutral amino acid transporter), member 11	XP_027020577.1	6.8e-211	738.8	XP_027020577.1 putative sodium-coupled neutral amino acid transporter 11 [Tachysurus fulvidraco]	A8KBL5|S38AB_DANRE	0	540	Putative sodium-coupled neutral amino acid transporter 11 OS=Danio rerio OX=7955 GN=slc38a11 PE=2 SV=2	TRINITY_DN54801_c0_g1	6.89771	up	6.87614	up
Chr08.389	384	12713410-12731683	KOG2494	4.88e-170	480	Transcription	-	-	GO:0046872(metal ion binding)	K14943 MBNL; muscleblind	XP_027020184.1	3.9e-214	749.2	XP_027020184.1 muscleblind-like protein 2a isoform X10 [Tachysurus fulvidraco]	Q6Q2B2|MBN2A_TAKRU	0	520	Muscleblind-like protein 2a OS=Takifugu rubripes OX=31033 GN=mbnl2a PE=2 SV=1	TRINITY_DN26727_c0_g4	8.15367	up	8.132	up
Chr08.390	191	12736950-12737525	-	-	-	-	-	-	-	-	-	-	-	-	-	-	-	-	TRINITY_DN33165_c0_g1	N		N
Chr08.391	183	12738118-12748263	KOG0395	7.5e-132	368	General function prediction only	GO:0032486(Rap protein signal transduction),GO:0007165(signal transduction)	GO:0016020(membrane)	GO:0003924(GTPase activity),GO:0005525(GTP binding)	K07837 RAP2A; Ras-related protein Rap-2A	XP_007258046.1	3.7e-98	362.8	XP_007258046.1 ras-related protein Rap-2a [Astyanax mexicanus]	P10114|RAP2A_HUMAN	3.18e-131	368	Ras-related protein Rap-2a OS=Homo sapiens OX=9606 GN=RAP2A PE=1 SV=1	TRINITY_DN33165_c0_g1	N		N
Chr08.392	1034	12758678-12810322	KOG3531	0	1377	Signal transduction mechanisms	-	GO:0005856(cytoskeleton)	GO:0005085(guanyl-nucleotide exchange factor activity),GO:0008092(cytoskeletal protein binding)	K17477 FARP1; FERM, RhoGEF and pleckstrin domain-containing protein 1	XP_027020028.1	0	1989.9	XP_027020028.1 LOW QUALITY PROTEIN: FERM, ARHGEF and pleckstrin domain-containing protein 1-like [Tachysurus fulvidraco]	F1LYQ8|FARP1_RAT	0	1421	FERM, ARHGEF and pleckstrin domain-containing protein 1 OS=Rattus norvegicus OX=10116 GN=Farp1 PE=1 SV=2	TRINITY_DN35997_c1_g1	N		N
Chr08.393	2678	12814210-12903462	KOG1997	0	2780	Signal transduction mechanisms	GO:0006857(oligopeptide transport),GO:0055085(transmembrane transport)	GO:0016020(membrane)	GO:0022857(transmembrane transporter activity)	K21853 DOCK9_10_11; dedicator of cytokinesis protein 9/10/11	XP_026768388.1	0	4036.5	XP_026768388.1 dedicator of cytokinesis protein 9-like isoform X3 [Pangasianodon hypophthalmus]	Q9BZ29|DOCK9_HUMAN	0	3315	Dedicator of cytokinesis protein 9 OS=Homo sapiens OX=9606 GN=DOCK9 PE=1 SV=2	TRINITY_DN36603_c3_g1	N		2.38499	up
Chr08.394	430	12905833-12919069	KOG0201	0	675	Signal transduction mechanisms	GO:0006468(protein phosphorylation)	-	GO:0004672(protein kinase activity),GO:0005524(ATP binding)	K08838 STK24_25_MST4; serine/threonine-protein kinase 24/25/MST4 [EC:2.7.11.1]	XP_027020121.1	1.1e-222	777.7	XP_027020121.1 LOW QUALITY PROTEIN: serine/threonine-protein kinase 24-like [Tachysurus fulvidraco]	Q99KH8|STK24_MOUSE	0	691	Serine/threonine-protein kinase 24 OS=Mus musculus OX=10090 GN=Stk24 PE=1 SV=1	TRINITY_DN34196_c0_g1	-2.66423	down	#N/A
Chr08.395	943	12924343-12930503	-	-	-	-	-	-	-	K11668 INO80D; INO80 complex subunit D	XP_027020118.1	0	1682.5	XP_027020118.1 INO80 complex subunit D-like [Tachysurus fulvidraco]	Q53TQ3|IN80D_HUMAN	0	774	INO80 complex subunit D OS=Homo sapiens OX=9606 GN=INO80D PE=1 SV=2	TRINITY_DN34465_c0_g1	#N/A		#N/A
Chr08.396	424	12938524-12942234	-	-	-	-	GO:0007186(G-protein coupled receptor signaling pathway)	GO:0016021(integral component of membrane)	GO:0004878(complement component C5a receptor activity),GO:0004930(G-protein coupled receptor activity)	K04310 GPR1; G protein-coupled receptor 1	XP_027020593.1	1.4e-188	664.5	XP_027020593.1 G-protein coupled receptor 1-like [Tachysurus fulvidraco]	Q95LH1|GPR1_MACFA	3.03e-94	290	G-protein coupled receptor 1 OS=Macaca fascicularis OX=9541 GN=GPR1 PE=2 SV=1	TRINITY_DN27572_c0_g1	6.37838	up	5.33926	up
Chr08.397	751	12948554-12971358	KOG3607	0	952	Posttranslational modification, protein turnover, chaperones	GO:0006508(proteolysis)	-	GO:0008237(metallopeptidase activity),GO:0004222(metalloendopeptidase activity)	K06837 ADAM23; disintegrin and metalloproteinase domain-containing protein 23 [EC:3.4.24.-]	XP_027020574.1	0	1523.1	XP_027020574.1 disintegrin and metalloproteinase domain-containing protein 23-like isoform X3 [Tachysurus fulvidraco]	O75077|ADA23_HUMAN	0	952	Disintegrin and metalloproteinase domain-containing protein 23 OS=Homo sapiens OX=9606 GN=ADAM23 PE=1 SV=1	TRINITY_DN32965_c1_g1	3.01082	up	2.85566	up
Chr08.398	160	12976017-12977200	-	-	-	-	-	-	-	-	XP_027020061.1	7.7e-84	315.1	XP_027020061.1 protein FAM237A-like isoform X1 [Tachysurus fulvidraco]	A0A1B0GTK4|F237A_HUMAN	3.33e-42	141	Protein FAM237A OS=Homo sapiens OX=9606 GN=FAM237A PE=3 SV=1	TRINITY_DN9187_c0_g1	N		N
Chr08.399	543	12980299-12986489	KOG3573	2.34e-87	280	Cell cycle control, cell division, chromosome partitioning	GO:0042981(regulation of apoptotic process),GO:0006508(proteolysis)	-	GO:0005515(protein binding),GO:0008234(cysteine-type peptidase activity),GO:0004197(cysteine-type endopeptidase activity)	K04400 CASP10; caspase 10 [EC:3.4.22.63]	XP_027020034.1	2.6e-272	943	XP_027020034.1 caspase-8-like isoform X1 [Tachysurus fulvidraco]	O89110|CASP8_MOUSE	2.25e-79	259	Caspase-8 OS=Mus musculus OX=10090 GN=Casp8 PE=1 SV=1	TRINITY_DN34807_c1_g1	4.30328	up	2.74513	up
Chr08.400	149	12988032-12989424	-	-	-	-	-	-	-	-	XP_027020043.1	4.4e-65	252.7	XP_027020043.1 uncharacterized protein LOC113654223 isoform X2 [Tachysurus fulvidraco]	-	-	-	-	N	N		N
Chr08.401	293	12991775-12998771	KOG3732	7.69e-102	301	Transcription; Intracellular trafficking, secretion, and vesicular transport	-	-	-	K18420 TARBP2; RISC-loading complex subunit TARBP2	XP_027020038.1	3.1e-155	553.1	XP_027020038.1 interferon-inducible double-stranded RNA-dependent protein kinase activator A isoform X1 [Tachysurus fulvidraco]	B0V3F8|PRKRA_DANRE	2.41e-112	328	Interferon-inducible double-stranded RNA-dependent protein kinase activator A homolog OS=Danio rerio OX=7955 GN=prkra PE=2 SV=2	TRINITY_DN36793_c0_g1	N		N
Chr08.402	885	13002931-13028573	KOG1737	0	1399	Lipid transport and metabolism	-	-	-	K20463 OSBPL3_6_7, ORP3_6_7; oxysterol-binding protein-related protein 3/6/7	XP_027020033.1	0	1689.9	XP_027020033.1 LOW QUALITY PROTEIN: oxysterol-binding protein-related protein 6 [Tachysurus fulvidraco]	Q9BZF3|OSBL6_HUMAN	0	1399	Oxysterol-binding protein-related protein 6 OS=Homo sapiens OX=9606 GN=OSBPL6 PE=1 SV=1	TRINITY_DN36793_c0_g1	N		N
Chr08.403	475	13044039-13049949	-	-	-	-	-	-	GO:0003676(nucleic acid binding)	-	XP_027020500.1	4.3e-255	885.6	XP_027020500.1 LOW QUALITY PROTEIN: RNA-binding protein 45 [Tachysurus fulvidraco]	Q8IUH3|RBM45_HUMAN	0	592	RNA-binding protein 45 OS=Homo sapiens OX=9606 GN=RBM45 PE=1 SV=1	TRINITY_DN29077_c0_g1	-2.9537	down	-2.56141	down
Chr08.404	892	13054148-13105602	KOG3689	0	1531	Signal transduction mechanisms	GO:0007165(signal transduction)	-	GO:0004114(3',5'-cyclic-nucleotide phosphodiesterase activity),GO:0008081(phosphoric diester hydrolase activity),GO:0005515(protein binding)	K13298 PDE11; dual 3',5'-cyclic-AMP and -GMP phosphodiesterase 11 [EC:3.1.4.17 3.1.4.35]	XP_027019956.1	0	1785.8	XP_027019956.1 dual 3',5'-cyclic-AMP and -GMP phosphodiesterase 11A [Tachysurus fulvidraco]	Q1KKS3|PDE11_TAKRU	0	1670	Dual 3',5'-cyclic-AMP and -GMP phosphodiesterase 11A OS=Takifugu rubripes OX=31033 GN=pde11a PE=3 SV=1	TRINITY_DN21637_c0_g1	N		N
Chr08.405	631	13111076-13144482	KOG1233	0	1023	General function prediction only	GO:0055114(oxidation-reduction process)	-	GO:0003824(catalytic activity),GO:0050660(flavin adenine dinucleotide binding),GO:0016491(oxidoreductase activity),GO:0071949(FAD binding)	K00803 AGPS, agpS; alkyldihydroxyacetonephosphate synthase [EC:2.5.1.26]	XP_027020264.1	0	1297	XP_027020264.1 alkyldihydroxyacetonephosphate synthase, peroxisomal [Tachysurus fulvidraco]	P97275|ADAS_CAVPO	0	1033	Alkyldihydroxyacetonephosphate synthase, peroxisomal OS=Cavia porcellus OX=10141 GN=AGPS PE=1 SV=1	TRINITY_DN35575_c0_g1	N		N
Chr08.406	586	13150126-13159010	KOG3863	4.85e-151	449	Transcription	GO:0006355(regulation of transcription, DNA-templated)	GO:0042025(host cell nucleus)	GO:0003677(DNA binding),GO:0003700(DNA-binding transcription factor activity)	K05638 NFE2L2, NRF2; nuclear factor erythroid 2-related factor 2	XP_027020085.1	0	1085.1	XP_027020085.1 nuclear factor erythroid 2-related factor 2 [Tachysurus fulvidraco]	Q5NUA6|NF2L2_BOVIN	4.31e-152	453	Nuclear factor erythroid 2-related factor 2 OS=Bos taurus OX=9913 GN=NFE2L2 PE=2 SV=2	TRINITY_DN24895_c0_g1	2.21435	up	N
Chr08.407	342	13163524-13166619	KOG0118	4.47e-115	339	General function prediction only	-	-	GO:0003676(nucleic acid binding)	K12741 HNRNPA1_3; heterogeneous nuclear ribonucleoprotein A1/A3	XP_027020086.1	1.6e-110	404.8	XP_027020086.1 heterogeneous nuclear ribonucleoprotein A3 isoform X1 [Tachysurus fulvidraco]	P51992|RO32_XENLA	3.04e-120	354	Heterogeneous nuclear ribonucleoprotein A3 homolog 2 OS=Xenopus laevis OX=8355 PE=2 SV=1	TRINITY_DN33673_c0_g1	N		N
Chr08.408	107	13280207-13283225	KOG0489	1.52e-30	111	General function prediction only	GO:0006355(regulation of transcription, DNA-templated)	-	GO:0003677(DNA binding),GO:0043565(sequence-specific DNA binding)	K09301 HOX_1; homeobox protein HoxA/B/D1	XP_027020475.1	1.6e-45	187.2	XP_027020475.1 homeobox protein Hox-D1-like isoform X3 [Tachysurus fulvidraco]	Q08821|HXA1_XENLA	2.15e-30	110	Homeobox protein Hox-A1 (Fragment) OS=Xenopus laevis OX=8355 GN=hoxa1 PE=2 SV=1	N	N		N
Chr08.409	395	13285069-13286530	KOG0489	0	530	General function prediction only	GO:0006355(regulation of transcription, DNA-templated)	-	GO:0003677(DNA binding),GO:0003700(DNA-binding transcription factor activity),GO:0043565(sequence-specific DNA binding)	K09303 HOX_3; homeobox protein HoxA/B/D3	XP_027020472.1	3.6e-207	726.1	XP_027020472.1 homeobox protein Hox-D3 isoform X2 [Tachysurus fulvidraco]	O42370|HXD3A_DANRE	0	716	Homeobox protein Hox-D3a OS=Danio rerio OX=7955 GN=hoxd3a PE=2 SV=2	TRINITY_DN28025_c1_g1	10.8953	up	10.8736	up
Chr08.410	172	13296530-13297509	KOG0489	7.31e-55	175	General function prediction only	GO:0006355(regulation of transcription, DNA-templated)	GO:0005634(nucleus)	GO:0003677(DNA binding),GO:0003700(DNA-binding transcription factor activity)	K09304 HOX_4; homeobox protein HoxA/B/C/D4	XP_027020476.1	9.8e-93	344.7	XP_027020476.1 homeobox protein Hox-D4 [Tachysurus fulvidraco]	O57374|HXD4A_DANRE	4.43e-102	296	Homeobox protein Hox-D4a OS=Danio rerio OX=7955 GN=hoxd4a PE=2 SV=2	TRINITY_DN38810_c0_g1	N		N
Chr08.411	266	13307439-13308569	KOG0487	3.45e-81	246	Transcription	GO:0006351(transcription, DNA-templated),GO:0006355(regulation of transcription, DNA-templated)	GO:0005634(nucleus)	GO:0003677(DNA binding),GO:0043565(sequence-specific DNA binding)	K09294 HOX_9; homeobox protein HoxB/C/D9	XP_027019945.1	1.4e-149	534.3	XP_027019945.1 homeobox protein Hox-D9a-like [Tachysurus fulvidraco]	Q9PWM6|HXD9A_DANRE	4.08e-155	435	Homeobox protein Hox-D9a OS=Danio rerio OX=7955 GN=hoxd9a PE=2 SV=2	TRINITY_DN9436_c0_g2 TRINITY_DN9436_c0_g1	N		N
Chr08.412	284	13310867-13312672	KOG0487	4.41e-134	384	Transcription	GO:0006355(regulation of transcription, DNA-templated)	-	GO:0003677(DNA binding),GO:0043565(sequence-specific DNA binding)	K09295 HOXD10; homrobox protein Hox-D10	XP_027019930.1	1.9e-157	560.5	XP_027019930.1 homeobox protein Hox-D10 [Tachysurus fulvidraco]	Q90469|HXDAA_DANRE	4.24e-163	459	Homeobox protein Hox-D10a OS=Danio rerio OX=7955 GN=hoxd10a PE=2 SV=4	TRINITY_DN7916_c0_g1	N		N
Chr08.413	476	13317383-13323364	KOG0487	1.76e-71	230	Transcription	GO:0006355(regulation of transcription, DNA-templated)	-	GO:0003677(DNA binding),GO:0043565(sequence-specific DNA binding)	K09296 HOX_11; homeobox protein HoxC/D11	XP_027019934.1	7.8e-132	476.1	XP_027019934.1 homeobox protein Hox-D11a-like [Tachysurus fulvidraco]	Q90470|HXDBA_DANRE	1.71e-149	430	Homeobox protein Hox-D11a OS=Danio rerio OX=7955 GN=hoxd11a PE=2 SV=2	TRINITY_DN10490_c0_g2 TRINITY_DN10490_c0_g1	N		N
Chr08.414	276	13327031-13328305	KOG0487	2.77e-59	192	Transcription	GO:0006355(regulation of transcription, DNA-templated)	-	GO:0043565(sequence-specific DNA binding),GO:0003677(DNA binding)	K09298 HOX_13; homeobox protein HoxA/C/D13	XP_027020532.1	1.9e-146	523.9	XP_027020532.1 homeobox protein Hox-D13a-like [Tachysurus fulvidraco]	Q90472|HXDDA_DANRE	2.71e-64	204	Homeobox protein Hox-D13a OS=Danio rerio OX=7955 GN=hoxd13a PE=2 SV=2	N	N		N
Chr08.415	413	13332968-13335614	KOG0844	2.12e-109	328	Transcription	GO:0006355(regulation of transcription, DNA-templated)	-	GO:0003677(DNA binding),GO:0043565(sequence-specific DNA binding)	K09320 EVX; homeobox even-skipped homolog protein	XP_027020527.1	1.3e-178	631.3	XP_027020527.1 homeobox even-skipped homolog protein 2 [Tachysurus fulvidraco]	Q9IA18|EVX2_HETFR	0	526	Homeobox even-skipped homolog protein 2 OS=Heterodontus francisci OX=7792 GN=EVX2 PE=3 SV=1	N	N		N
Chr08.416	80	13341772-13347644	-	-	-	-	-	-	-	-	-	-	-	-	-	-	-	-	TRINITY_DN35193_c0_g1	-5.17071	down	-4.02795	down
Chr08.417	401	13348554-13359540	KOG2846	5.05e-145	420	Function unknown	-	-	-	-	XP_027020617.1	3.8e-196	689.5	XP_027020617.1 endoplasmic reticulum junction formation protein lunapark [Tachysurus fulvidraco]	Q7ZU80|LNPA_DANRE	4.55e-154	443	Endoplasmic reticulum junction formation protein lunapark-A OS=Danio rerio OX=7955 GN=lnpka PE=2 SV=1	TRINITY_DN35193_c0_g1	-5.17071	down	-4.02795	down
Chr08.418	654	13464267-13488978	KOG1414	0	740	Transcription	GO:1902600(proton transmembrane transport),GO:0006355(regulation of transcription, DNA-templated),GO:0015986(ATP synthesis coupled proton transport)	GO:0033177(proton-transporting two-sector ATPase complex, proton-transporting domain),GO:0045263(proton-transporting ATP synthase complex, coupling factor F(o))	GO:0015078(proton transmembrane transporter activity),GO:0003700(DNA-binding transcription factor activity)	K04450 ATF2, CREBP1; cyclic AMP-dependent transcription factor ATF-2	XP_026767560.1	8.1e-188	662.5	XP_026767560.1 cyclic AMP-dependent transcription factor ATF-2 [Pangasianodon hypophthalmus]	O93602|ATF2_CHICK	0	754	Cyclic AMP-dependent transcription factor ATF-2 OS=Gallus gallus OX=9031 GN=ATF2 PE=2 SV=1	TRINITY_DN35145_c0_g1	N		N
Chr08.419	90	13491989-13492630	-	-	-	-	-	-	-	-	-	-	-	-	-	-	-	-	N	N		N
Chr08.420	459	13496849-13531300	KOG1453	0	851	Signal transduction mechanisms	GO:0051056(regulation of small GTPase mediated signal transduction),GO:0007165(signal transduction),GO:0035556(intracellular signal transduction),GO:0043547(positive regulation of GTPase activity)	-	GO:0005096(GTPase activator activity)	K20630 CHN1_2, ARHGAP2_3; chimaerin	XP_027020316.1	1.3e-272	943.7	XP_027020316.1 LOW QUALITY PROTEIN: N-chimaerin [Tachysurus fulvidraco]	P15882|CHIN_HUMAN	0	851	N-chimaerin OS=Homo sapiens OX=9606 GN=CHN1 PE=1 SV=3	TRINITY_DN31281_c1_g1	N		N
Chr08.421	530	13536595-13548069	KOG3645	0	677	Signal transduction mechanisms	GO:0006811(ion transport),GO:0034220(ion transmembrane transport)	GO:0016021(integral component of membrane),GO:0045211(postsynaptic membrane)	GO:0005216(ion channel activity),GO:0022848(acetylcholine-gated cation-selective channel activity),GO:0005230(extracellular ligand-gated ion channel activity),GO:0004888(transmembrane signaling receptor activity)	K04803 CHRNA1; nicotinic acetylcholine receptor alpha-1	XP_027020005.1	2.8e-255	886.3	XP_027020005.1 acetylcholine receptor subunit alpha [Tachysurus fulvidraco]	Q98880|ACHA_DANRE	0	763	Acetylcholine receptor subunit alpha OS=Danio rerio OX=7955 GN=chrna1 PE=2 SV=1	TRINITY_DN30122_c0_g1	N		N
Chr08.422	309	13548479-13551644	-	-	-	-	-	-	-	K19475 WIPF; WAS/WASL-interacting protein	XP_027020625.1	6.2e-21	107.1	XP_027020625.1 WAS/WASL-interacting protein family member 1-like isoform X1 [Tachysurus fulvidraco]	-	-	-	-	TRINITY_DN30122_c1_g1	4.34699	up	3.29834	up
Chr08.423	824	13553459-13565016	-	-	-	-	GO:0035556(intracellular signal transduction),GO:0055085(transmembrane transport)	GO:0016021(integral component of membrane)	-	-	XP_027020058.1	0	1578.9	XP_027020058.1 LOW QUALITY PROTEIN: integral membrane protein GPR155 [Tachysurus fulvidraco]	Q5R9A7|GP155_PONAB	0	917	Integral membrane protein GPR155 OS=Pongo abelii OX=9601 GN=GPR155 PE=2 SV=1	TRINITY_DN36667_c0_g1	N		N
Chr08.424	418	13566824-13573381	-	-	-	-	GO:0006508(proteolysis)	-	GO:0016805(dipeptidase activity)	K14358 SCRN; secernin	XP_027020060.1	1.1e-243	847.4	XP_027020060.1 secernin-3 [Tachysurus fulvidraco]	Q803W1|SCRN3_DANRE	0	729	Secernin-3 OS=Danio rerio OX=7955 GN=scrn3 PE=2 SV=1	TRINITY_DN36667_c0_g1	N		N
Chr08.425	489	13574811-13579469	KOG3794	8.26e-134	395	Transcription	-	-	-	K06066 CIR; CBF1 interacting corepressor	XP_027020059.1	1.1e-128	465.7	XP_027020059.1 corepressor interacting with RBPJ 1 [Tachysurus fulvidraco]	Q5ZI03|CIR1_CHICK	9.66e-152	443	Corepressor interacting with RBPJ 1 OS=Gallus gallus OX=9031 GN=CIR1 PE=2 SV=1	TRINITY_DN33018_c0_g1	N		N
Chr08.426	439	13583346-13585026	KOG1721	9.69e-151	437	General function prediction only	-	-	-	K09199 SP9; transcription factor Sp9	XP_027020686.1	1.1e-209	734.6	XP_027020686.1 transcription factor Sp9 [Tachysurus fulvidraco]	Q6NW96|SP9_DANRE	0	770	Transcription factor Sp9 OS=Danio rerio OX=7955 GN=sp9 PE=2 SV=1	TRINITY_DN27985_c0_g1	-5.21986	down	-5.04951	down
Chr08.427	706	13634777-13640516	KOG1721	0	564	General function prediction only	-	-	-	K09193 SP3; transcription factor Sp3	XP_027020351.1	0	1079.3	XP_027020351.1 transcription factor Sp3 isoform X1 [Tachysurus fulvidraco]	Q90WR8|SP3_CHICK	0	766	Transcription factor Sp3 OS=Gallus gallus OX=9031 GN=SP3 PE=1 SV=1	TRINITY_DN33354_c0_g1	N		N
Chr08.428	402	13673750-13677000	-	-	-	-	-	-	-	-	XP_027020191.1	3.6e-178	629.8	XP_027020191.1 cell division cycle-associated protein 7 [Tachysurus fulvidraco]	Q32PH1|CDCA7_BOVIN	1.4e-110	332	Cell division cycle-associated protein 7 OS=Bos taurus OX=9913 GN=CDCA7 PE=2 SV=1	TRINITY_DN32151_c0_g1	-7.30914	down	-7.158	down
Chr08.429	479	13678227-13686250	KOG0192	2.47e-123	379	Signal transduction mechanisms	-	-	GO:0005515(protein binding)	K04424 ZAK, MLTK; sterile alpha motif and leucine zipper containing kinase AZK [EC:2.7.11.25]	XP_027020189.1	7.1e-234	815.1	XP_027020189.1 mitogen-activated protein kinase kinase kinase 20 isoform X1 [Tachysurus fulvidraco]	Q9NYL2|M3K20_HUMAN	1.45e-123	382	Mitogen-activated protein kinase kinase kinase 20 OS=Homo sapiens OX=9606 GN=MAP3K20 PE=1 SV=3	TRINITY_DN35133_c0_g4	N		N
Chr08.430	1462	13687810-13741300	KOG2378	0	1598	Signal transduction mechanisms	GO:0035556(intracellular signal transduction),GO:0006468(protein phosphorylation),GO:0007264(small GTPase mediated signal transduction),GO:0007165(signal transduction)	-	GO:0004672(protein kinase activity),GO:0005085(guanyl-nucleotide exchange factor activity),GO:0005524(ATP binding)	K04351 RAPGEF4, EPAC2; Rap guanine nucleotide exchange factor 4	XP_026768309.1	0	1884.4	XP_026768309.1 rap guanine nucleotide exchange factor 4 isoform X3 [Pangasianodon hypophthalmus]	Q9EQZ6|RPGF4_MOUSE	0	1599	Rap guanine nucleotide exchange factor 4 OS=Mus musculus OX=10090 GN=Rapgef4 PE=1 SV=1	TRINITY_DN34595_c0_g1	-2.80901	down	-2.70944	down
Chr08.431	1338	13751948-13781933	KOG1945	2.4e-133	431	Signal transduction mechanisms	-	-	GO:0005515(protein binding)	K17551 PPP1R9; neurabin	XP_027020234.1	0	1990.3	XP_027020234.1 neurabin-1-like isoform X3 [Tachysurus fulvidraco]	O35867|NEB1_RAT	1.3e-148	482	Neurabin-1 OS=Rattus norvegicus OX=10116 GN=Ppp1r9a PE=1 SV=1	TRINITY_DN36939_c1_g2	N		N
Chr08.432	407	13783573-13787224	KOG0787	0	646	Signal transduction mechanisms	-	-	-	K12077 PDK1; pyruvate dehydrogenase kinase isoform 1 [EC:2.7.11.2]	XP_027020237.1	4.6e-234	815.5	XP_027020237.1 pyruvate dehydrogenase (acetyl-transferring) kinase isozyme 1, mitochondrial [Tachysurus fulvidraco]	Q15118|PDK1_HUMAN	0	646	[Pyruvate dehydrogenase (acetyl-transferring)] kinase isozyme 1, mitochondrial OS=Homo sapiens OX=9606 GN=PDK1 PE=1 SV=1	TRINITY_DN36939_c1_g2	N		N
Chr08.433	636	13787722-13818372	KOG1587	0	959	Cytoskeleton	GO:0007018(microtubule-based movement)	GO:0005868(cytoplasmic dynein complex)	GO:0005515(protein binding)	K10415 DYNC1I, DNCI; dynein intermediate chain, cytosolic	XP_027020236.1	0	1087	XP_027020236.1 LOW QUALITY PROTEIN: cytoplasmic dynein 1 intermediate chain 2 [Tachysurus fulvidraco]	O88487|DC1I2_MOUSE	0	981	Cytoplasmic dynein 1 intermediate chain 2 OS=Mus musculus OX=10090 GN=Dync1i2 PE=1 SV=1	TRINITY_DN36001_c0_g2	N		N
Chr08.434	680	13819988-13842371	KOG0751	0	1120	Energy production and conversion	GO:0055085(transmembrane transport)	-	GO:0005509(calcium ion binding),GO:0005347(ATP transmembrane transporter activity)	K15105 SLC25A12_13, AGC; solute carrier family 25 (mitochondrial aspartate/glutamate transporter), member 12/13	XP_027020235.1	0	1348.2	XP_027020235.1 calcium-binding mitochondrial carrier protein Aralar1 [Tachysurus fulvidraco]	Q8BH59|CMC1_MOUSE	0	1122	Calcium-binding mitochondrial carrier protein Aralar1 OS=Mus musculus OX=10090 GN=Slc25a12 PE=1 SV=1	TRINITY_DN36001_c0_g2	N		N
Chr08.435	408	13849374-13863959	KOG2696	0	626	Chromatin structure and dynamics	GO:0006325(chromatin organization),GO:0006348(chromatin silencing at telomere),GO:0016573(histone acetylation)	GO:0005634(nucleus)	GO:0004402(histone acetyltransferase activity),GO:0042393(histone binding)	K11303 HAT1, KAT1; histone acetyltransferase 1 [EC:2.3.1.48]	XP_027020605.1	2.4e-238	829.7	XP_027020605.1 histone acetyltransferase type B catalytic subunit isoform X1 [Tachysurus fulvidraco]	O14929|HAT1_HUMAN	0	626	Histone acetyltransferase type B catalytic subunit OS=Homo sapiens OX=9606 GN=HAT1 PE=1 SV=1	TRINITY_DN27626_c0_g1	-2.85149	down	-2.73544	down
Chr08.436	252	13892721-13894273	KOG0850	2.26e-142	400	Transcription	GO:0006355(regulation of transcription, DNA-templated)	-	GO:0003677(DNA binding),GO:0043565(sequence-specific DNA binding)	K09314 DLX1_4_6; homeobox protein DLX1/4/6	XP_027020515.1	3.5e-123	446.4	XP_027020515.1 homeobox protein DLX-1 [Tachysurus fulvidraco]	Q98875|DLX1A_DANRE	3.56e-170	472	Homeobox protein Dlx1a OS=Danio rerio OX=7955 GN=dlx1a PE=2 SV=1	N	N		N
Chr08.437	110	13894322-13895775	-	-	-	-	-	-	-	-	-	-	-	-	-	-	-	-	N	N		N
Chr08.438	276	13901350-13902867	KOG0850	3.54e-104	307	Transcription	GO:0006355(regulation of transcription, DNA-templated)	-	GO:0003677(DNA binding),GO:0043565(sequence-specific DNA binding)	K18488 DLX2; homeobox protein DLX2	XP_027020478.1	7.2e-146	521.9	XP_027020478.1 LOW QUALITY PROTEIN: homeobox protein DLX-2 [Tachysurus fulvidraco]	P50574|DLX2A_DANRE	4.26e-152	428	Homeobox protein Dlx2a OS=Danio rerio OX=7955 GN=dlx2a PE=2 SV=1	N	N		N
Chr08.439	1060	13915538-13930433	KOG3637	0	1341	Extracellular structures	GO:0007155(cell adhesion)	GO:0008305(integrin complex)	-	K06485 ITGA6, CD49f; integrin alpha 6	XP_027020640.1	0	2070.8	XP_027020640.1 integrin alpha-6 isoform X2 [Tachysurus fulvidraco]	P26007|ITA6_CHICK	0	1312	Integrin alpha-6 OS=Gallus gallus OX=9031 GN=ITGA6 PE=2 SV=1	TRINITY_DN36931_c0_g1	N		N
Chr08.440	267	13933917-13935980	KOG1619	1.17e-112	327	Energy production and conversion	-	-	-	K08370 CYBRD1, Dcytb; cytochrome b reductase 1 [EC:1.16.5.1]	XP_027020646.1	2.8e-139	500	XP_027020646.1 cytochrome b reductase 1 [Tachysurus fulvidraco]	Q503V1|CYBR1_DANRE	2.15e-122	352	Cytochrome b reductase 1 OS=Danio rerio OX=7955 GN=cybrd1 PE=2 SV=1	TRINITY_DN36931_c0_g1	N		N
Chr08.441	500	13936417-13940667	-	-	-	-	GO:0016567(protein ubiquitination)	-	-	-	XP_027020642.1	3.8e-294	1015.4	XP_027020642.1 DDB1- and CUL4-associated factor 17 [Tachysurus fulvidraco]	A8WHR0|DCA17_DANRE	0	775	DDB1- and CUL4-associated factor 17 OS=Danio rerio OX=7955 GN=dcaf17 PE=3 SV=1	TRINITY_DN36931_c0_g1	N		N
Chr08.442	1139	13940732-13972280	KOG1151	0	1244	Signal transduction mechanisms	GO:0006468(protein phosphorylation)	-	GO:0004672(protein kinase activity),GO:0005524(ATP binding)	K08864 TLK; tousled-like kinase [EC:2.7.11.1]	XP_027020641.1	0	1306.2	XP_027020641.1 LOW QUALITY PROTEIN: serine/threonine-protein kinase tousled-like 1 [Tachysurus fulvidraco]	Q9UKI8|TLK1_HUMAN	0	1249	Serine/threonine-protein kinase tousled-like 1 OS=Homo sapiens OX=9606 GN=TLK1 PE=1 SV=2	TRINITY_DN26059_c0_g1	-2.4933	down	N
Chr08.443	589	13981434-13991888	KOG0629	0	1014	Amino acid transport and metabolism	GO:0019752(carboxylic acid metabolic process)	-	GO:0016831(carboxy-lyase activity),GO:0003824(catalytic activity),GO:0030170(pyridoxal phosphate binding)	K01580 E4.1.1.15, gadB, gadA, GAD; glutamate decarboxylase [EC:4.1.1.15]	XP_027019975.1	0	1208	XP_027019975.1 glutamate decarboxylase 1-like [Tachysurus fulvidraco]	Q99259|DCE1_HUMAN	0	1014	Glutamate decarboxylase 1 OS=Homo sapiens OX=9606 GN=GAD1 PE=1 SV=1	N	N		N
Chr08.444	380	13998919-14000362	KOG1721	2.79e-65	217	General function prediction only	-	-	-	K09195 SP5; transcription factor Sp5	XP_027020510.1	8.1e-156	555.4	XP_027020510.1 LOW QUALITY PROTEIN: transcription factor Sp5 [Tachysurus fulvidraco]	Q6BEB4|SP5_HUMAN	1.6e-153	441	Transcription factor Sp5 OS=Homo sapiens OX=9606 GN=SP5 PE=2 SV=1	TRINITY_DN7797_c0_g1	N		N
Chr08.445	1338	14011388-14080857	KOG4229	0	1272	Cell motility	GO:0006468(protein phosphorylation)	GO:0016459(myosin complex)	GO:0003774(motor activity),GO:0005524(ATP binding),GO:0005515(protein binding),GO:0004672(protein kinase activity)	K08834 MYO3, DFNB30; myosin III [EC:2.7.11.1]	XP_027019905.1	0	2359.3	XP_027019905.1 LOW QUALITY PROTEIN: myosin-IIIb [Tachysurus fulvidraco]	Q8WXR4|MYO3B_HUMAN	0	1904	Myosin-IIIb OS=Homo sapiens OX=9606 GN=MYO3B PE=2 SV=4	TRINITY_DN14240_c0_g1	N		N
Chr08.446	1880	14084544-14118203	KOG1139	1.02e-152	475	Posttranslational modification, protein turnover, chaperones	-	-	GO:0008270(zinc ion binding)	K11978 UBR3; E3 ubiquitin-protein ligase UBR3 [EC:2.3.2.27]	XP_027020192.1	0	3528	XP_027020192.1 E3 ubiquitin-protein ligase UBR3 isoform X1 [Tachysurus fulvidraco]	F1QJX5|UBR3_DANRE	0	3310	E3 ubiquitin-protein ligase ubr3 OS=Danio rerio OX=7955 GN=ubr3 PE=2 SV=2	TRINITY_DN36440_c0_g1	N		N
Chr08.447	1251	14125658-14149726	KOG0689	0	1176	Signal transduction mechanisms	GO:0006468(protein phosphorylation)	-	GO:0004672(protein kinase activity),GO:0005524(ATP binding),GO:0005085(guanyl-nucleotide exchange factor activity),GO:0005515(protein binding)	K15048 KALRN; kalirin [EC:2.7.11.1]	XP_026765731.1	0	2350.9	XP_026765731.1 kalirin isoform X2 [Pangasianodon hypophthalmus]	O60229|KALRN_HUMAN	0	1618	Kalirin OS=Homo sapiens OX=9606 GN=KALRN PE=1 SV=2	TRINITY_DN29018_c0_g1	N		N
Chr08.448	1738	14149860-14217213	KOG4240	0	2957	Signal transduction mechanisms	-	-	GO:0005515(protein binding),GO:0005085(guanyl-nucleotide exchange factor activity)	K15048 KALRN; kalirin [EC:2.7.11.1]	XP_027020157.1	0	3303.5	XP_027020157.1 kalirin-like isoform X3 [Tachysurus fulvidraco]	O60229|KALRN_HUMAN	0	3104	Kalirin OS=Homo sapiens OX=9606 GN=KALRN PE=1 SV=2	TRINITY_DN29561_c0_g1	N		2.44886	up
Chr08.449	1826	14292052-14337433	KOG0613	0	1878	Cytoskeleton	GO:0006468(protein phosphorylation)	-	GO:0004672(protein kinase activity),GO:0005524(ATP binding),GO:0005515(protein binding)	K00907 MYLK; myosin-light-chain kinase [EC:2.7.11.18]	XP_027020238.1	0	3122.4	XP_027020238.1 LOW QUALITY PROTEIN: myosin light chain kinase, smooth muscle-like [Tachysurus fulvidraco]	P11799|MYLK_CHICK	0	1978	Myosin light chain kinase, smooth muscle OS=Gallus gallus OX=9031 GN=Mylk PE=1 SV=2	TRINITY_DN36703_c0_g1	N		N
Chr08.450	1090	14341376-14388405	KOG1923	0	1315	Cytoskeleton; Signal transduction mechanisms	GO:0016043(cellular component organization),GO:0030036(actin cytoskeleton organization)	-	GO:0003779(actin binding),GO:0017048(Rho GTPase binding)	-	XP_027019989.1	0	1805.4	XP_027019989.1 formin-like protein 2 isoform X4 [Tachysurus fulvidraco]	Q96PY5|FMNL2_HUMAN	0	1693	Formin-like protein 2 OS=Homo sapiens OX=9606 GN=FMNL2 PE=1 SV=3	TRINITY_DN33606_c0_g1	4.0891	up	4.65333	up
Chr08.451	849	14392876-14407507	KOG0152	0	577	RNA processing and modification	-	-	GO:0005515(protein binding)	K12821 PRPF40, PRP40; pre-mRNA-processing factor 40	XP_027019995.1	1.1e-288	998	XP_027019995.1 pre-mRNA-processing factor 40 homolog A isoform X3 [Tachysurus fulvidraco]	O75400|PR40A_HUMAN	0	969	Pre-mRNA-processing factor 40 homolog A OS=Homo sapiens OX=9606 GN=PRPF40A PE=1 SV=2	TRINITY_DN32432_c0_g1	N		N
Chr08.452	142	14431874-14436582	-	-	-	-	-	-	-	K10128 RPRM; reprimo, TP53-dependent G2 arrest mediator candidate	XP_027020022.1	4.7e-40	169.5	XP_027020022.1 protein reprimo [Tachysurus fulvidraco]	Q502I1|RPRMA_DANRE	8.2e-56	172	Protein reprimo A OS=Danio rerio OX=7955 GN=rprma PE=3 SV=1	TRINITY_DN12391_c0_g2 TRINITY_DN12391_c0_g1	N		N
Chr08.453	566	14445862-14478356	KOG3736	0	996	Posttranslational modification, protein turnover, chaperones	-	-	-	K00710 GALNT; polypeptide N-acetylgalactosaminyltransferase [EC:2.4.1.41]	XP_027020672.1	0	1086.6	XP_027020672.1 polypeptide N-acetylgalactosaminyltransferase 13 isoform X1 [Tachysurus fulvidraco]	Q8IUC8|GLT13_HUMAN	0	1061	Polypeptide N-acetylgalactosaminyltransferase 13 OS=Homo sapiens OX=9606 GN=GALNT13 PE=2 SV=2	TRINITY_DN32037_c0_g1	N		N
Chr08.454	497	14496465-14519248	KOG3827	0	880	Inorganic ion transport and metabolism	GO:0006813(potassium ion transport)	GO:0016020(membrane),GO:0016021(integral component of membrane)	GO:0015467(G-protein activated inward rectifier potassium channel activity),GO:0005242(inward rectifier potassium channel activity)	K04997 KCNJ3, KIR3.1; potassium inwardly-rectifying channel subfamily J member 3	XP_027019952.1	1.9e-282	976.5	XP_027019952.1 G protein-activated inward rectifier potassium channel 1 [Tachysurus fulvidraco]	P48549|KCNJ3_HUMAN	0	880	G protein-activated inward rectifier potassium channel 1 OS=Homo sapiens OX=9606 GN=KCNJ3 PE=1 SV=1	TRINITY_DN25790_c0_g1	N		N
Chr08.455	1193	14566695-14574872	KOG4305	3.18e-79	286	Signal transduction mechanisms	-	-	GO:0005085(guanyl-nucleotide exchange factor activity)	-	XP_027020215.1	0	2333.9	XP_027020215.1 uncharacterized protein LOC113654334 isoform X1 [Tachysurus fulvidraco]	Q9TW28|MYOM_DICDI	2.64e-19	98.6	Myosin-M heavy chain OS=Dictyostelium discoideum OX=44689 GN=myoM PE=1 SV=1	TRINITY_DN28876_c1_g1	N		N
Chr08.456	227	14579138-14580437	KOG3067	5.68e-132	372	General function prediction only	GO:0016070(RNA metabolic process)	-	GO:0043565(sequence-specific DNA binding),GO:0003697(single-stranded DNA binding),GO:0003723(RNA binding)	-	XP_027020220.1	3.2e-123	446.4	XP_027020220.1 translin [Tachysurus fulvidraco]	Q62348|TSN_MOUSE	8.88e-132	373	Translin OS=Mus musculus OX=10090 GN=Tsn PE=1 SV=1	TRINITY_DN32048_c0_g2	-2.55016	down	-2.21672	down
Chr08.457	179	14582304-14588764	KOG0070	1.93e-126	353	Intracellular trafficking, secretion, and vesicular transport	-	-	GO:0005525(GTP binding)	K07949 ARL5A; ADP-ribosylation factor-like protein 5A	XP_026868463.1	1.5e-99	367.5	XP_026868463.1 ADP-ribosylation factor-like protein 5A isoform X1 [Electrophorus electricus]	Q2KJ96|ARL5A_BOVIN	6e-127	357	ADP-ribosylation factor-like protein 5A OS=Bos taurus OX=9913 GN=ARL5A PE=2 SV=1	TRINITY_DN32048_c0_g1	-3.86011	down	-3.95072	down
Chr08.458	6118	14594189-14647637	KOG1702	0	6495	Cytoskeleton	-	-	GO:0005515(protein binding),GO:0003779(actin binding)	K18267 NEB; nebulin	XP_027020078.1	0	8780.6	XP_027020078.1 LOW QUALITY PROTEIN: nebulin [Tachysurus fulvidraco]	P20929|NEBU_HUMAN	0	6523	Nebulin OS=Homo sapiens OX=9606 GN=NEB PE=1 SV=5	TRINITY_DN49615_c0_g1	N		N
Chr08.459	2595	14649270-14665675	-	-	-	-	-	-	-	K11138 RIF1; telomere-associated protein RIF1	XP_027020079.1	0	3979.1	XP_027020079.1 LOW QUALITY PROTEIN: telomere-associated protein RIF1 [Tachysurus fulvidraco]	Q5UIP0|RIF1_HUMAN	0	1206	Telomere-associated protein RIF1 OS=Homo sapiens OX=9606 GN=RIF1 PE=1 SV=2	TRINITY_DN36256_c0_g1	-2.69818	down	-2.33285	down
Chr08.460	260	14672495-14677601	KOG1218	1.73e-59	186	Signal transduction mechanisms	GO:0007155(cell adhesion)	-	GO:0005540(hyaluronic acid binding)	K19018 TNFAIP6, TSG6; tumor necrosis factor-inducible gene 6 protein	XP_027019960.1	8.9e-146	521.5	XP_027019960.1 tumor necrosis factor-inducible gene 6 protein [Tachysurus fulvidraco]	O08859|TSG6_MOUSE	8.26e-132	376	Tumor necrosis factor-inducible gene 6 protein OS=Mus musculus OX=10090 GN=Tnfaip6 PE=2 SV=1	TRINITY_DN52281_c0_g1	N		N
Chr08.461	804	14684432-14713376	KOG1226	0	1141	Signal transduction mechanisms; Extracellular structures	-	-	-	K06588 ITGB5; integrin beta 5	XP_027020357.1	0	1524.6	XP_027020357.1 integrin beta-5 isoform X1 [Tachysurus fulvidraco]	O70309|ITB5_MOUSE	0	1151	Integrin beta-5 OS=Mus musculus OX=10090 GN=Itgb5 PE=1 SV=2	TRINITY_DN34686_c0_g1	N		N
Chr08.462	908	14716778-14722337	-	-	-	-	-	-	GO:0003676(nucleic acid binding)	-	XP_027019884.1	0	1540	XP_027019884.1 LOW QUALITY PROTEIN: RNA-binding protein 44-like [Tachysurus fulvidraco]	B0S6S9|RBM44_DANRE	5.6e-146	459	RNA-binding protein 44 OS=Danio rerio OX=7955 GN=rbm44 PE=3 SV=1	TRINITY_DN36643_c0_g1	-2.45867	down	N
Chr08.463	557	14728152-14737649	KOG3806	0	533	Transcription	GO:0006355(regulation of transcription, DNA-templated)	GO:0005634(nucleus)	GO:0003700(DNA-binding transcription factor activity),GO:0043565(sequence-specific DNA binding)	K15593 ETV5; ets translocation variant 5	XP_027020620.1	3.2e-278	962.6	XP_027020620.1 ETS translocation variant 5 isoform X2 [Tachysurus fulvidraco]	Q9CXC9|ETV5_MOUSE	0	559	ETS translocation variant 5 OS=Mus musculus OX=10090 GN=Etv5 PE=2 SV=1	TRINITY_DN31753_c0_g1	-2.38216	down	N
Chr08.464	860	14742074-14796737	KOG1169	0	1071	Lipid transport and metabolism; Signal transduction mechanisms	GO:0035556(intracellular signal transduction),GO:0007205(protein kinase C-activating G-protein coupled receptor signaling pathway)	-	GO:0004143(diacylglycerol kinase activity),GO:0005509(calcium ion binding),GO:0016301(kinase activity),GO:0003951(NAD+ kinase activity)	K00901 dgkA, DGK; diacylglycerol kinase (ATP) [EC:2.7.1.107]	XP_027020126.1	0	1775	XP_027020126.1 diacylglycerol kinase beta-like isoform X3 [Tachysurus fulvidraco]	Q9Y6T7|DGKB_HUMAN	0	1071	Diacylglycerol kinase beta OS=Homo sapiens OX=9606 GN=DGKB PE=2 SV=2	TRINITY_DN28815_c0_g1	N		N
Chr08.465	174	14831882-14832673	-	-	-	-	-	-	-	-	XP_027020210.1	5.3e-102	375.6	XP_027020210.1 gamma-crystallin M2-like [Tachysurus fulvidraco]	P48649|CRGM2_CHIID	4.52e-89	261	Gamma-crystallin M2 OS=Chiloscyllium indicum OX=443761 GN=GM2 PE=2 SV=2	TRINITY_DN51654_c0_g1	N		N
Chr08.466	1094	14834199-14842625	-	-	-	-	GO:0045132(meiotic chromosome segregation)	GO:0000775(chromosome, centromeric region),GO:0005634(nucleus)	-	K11581 SGOL2; shugoshin-like 2	XP_027020447.1	0	1478.4	XP_027020447.1 uncharacterized protein LOC113654470 [Tachysurus fulvidraco]	Q0P641|CB080_HUMAN	7.06e-27	112	Uncharacterized protein C2orf80 OS=Homo sapiens OX=9606 GN=C2orf80 PE=2 SV=2	TRINITY_DN34471_c0_g1	N		N
Chr08.467	230	14843496-14849024	KOG1415	4.04e-128	362	Posttranslational modification, protein turnover, chaperones	GO:0006511(ubiquitin-dependent protein catabolic process)	-	GO:0004843(thiol-dependent ubiquitin-specific protease activity)	K05609 UCHL3, YUH1; ubiquitin carboxyl-terminal hydrolase L3 [EC:3.4.19.12]	XP_027020448.1	1.4e-126	457.6	XP_027020448.1 ubiquitin carboxyl-terminal hydrolase isozyme L3 [Tachysurus fulvidraco]	Q9JKB1|UCHL3_MOUSE	5.79e-128	363	Ubiquitin carboxyl-terminal hydrolase isozyme L3 OS=Mus musculus OX=10090 GN=Uchl3 PE=1 SV=2	TRINITY_DN21331_c0_g1	-3.69756	down	-3.21785	down
Chr08.468	1070	14866065-14882952	-	-	-	-	-	-	GO:0005515(protein binding)	K06084 LMO7, FBXO20; F-box protein 20	XP_026768569.1	0	1205.3	XP_026768569.1 LIM domain only protein 7 isoform X9 [Pangasianodon hypophthalmus]	Q8WWI1|LMO7_HUMAN	2.16e-138	459	LIM domain only protein 7 OS=Homo sapiens OX=9606 GN=LMO7 PE=1 SV=3	TRINITY_DN29773_c0_g1	3.84697	up	2.3487	up
Chr08.469	239	14896712-14897431	KOG2723	9.52e-110	320	General function prediction only	GO:0051260(protein homooligomerization)	-	-	K21918 KCTD8_12_16; BTB/POZ domain-containing protein KCTD8/12/16	XP_027020023.1	6.3e-122	442.2	XP_027020023.1 BTB/POZ domain-containing protein KCTD12-like [Tachysurus fulvidraco]	Q96CX2|KCD12_HUMAN	4.04e-109	320	BTB/POZ domain-containing protein KCTD12 OS=Homo sapiens OX=9606 GN=KCTD12 PE=1 SV=1	N	N		N
Chr08.470	741	14903630-14918623	-	-	-	-	-	-	GO:0009055(electron transfer activity),GO:0015035(protein disulfide oxidoreductase activity),GO:0016829(lyase activity)	-	XP_027019912.1	8.8e-215	752.3	XP_027019912.1 uncharacterized protein LOC113654148 isoform X3 [Tachysurus fulvidraco]	A6NK06|IRG1_HUMAN	1.5e-141	427	Cis-aconitate decarboxylase OS=Homo sapiens OX=9606 GN=ACOD1 PE=1 SV=1	TRINITY_DN30668_c0_g1	-3.04288	down	-2.69833	down
Chr08.471	367	14922837-14923940	KOG3656	1.81e-168	476	General function prediction only	GO:0007186(G-protein coupled receptor signaling pathway)	GO:0016021(integral component of membrane),GO:0005887(integral component of plasma membrane)	GO:0004930(G-protein coupled receptor activity),GO:0004993(G-protein coupled serotonin receptor activity)	K04153 HTR1; 5-hydroxytryptamine receptor 1	XP_027020513.1	5.7e-183	645.6	XP_027020513.1 5-hydroxytryptamine receptor 1F-like [Tachysurus fulvidraco]	O08890|5HT1F_CAVPO	1.93e-169	479	5-hydroxytryptamine receptor 1F OS=Cavia porcellus OX=10141 GN=HTR1F PE=3 SV=1	TRINITY_DN1932_c0_g2 TRINITY_DN1932_c0_g1	N		N
Chr08.472	358	14943432-14947933	KOG3802	4.93e-142	405	Transcription	GO:0006355(regulation of transcription, DNA-templated)	-	GO:0003700(DNA-binding transcription factor activity),GO:0003677(DNA binding),GO:0043565(sequence-specific DNA binding)	K09363 POU1F, PIT1; POU domain transcription factor, class 1	XP_027020531.1	4.6e-201	705.7	XP_027020531.1 pituitary-specific positive transcription factor 1 [Tachysurus fulvidraco]	Q08478|PIT1_ONCMY	0	564	Pituitary-specific positive transcription factor 1 OS=Oncorhynchus mykiss OX=8022 GN=pou1f1 PE=2 SV=1	N	N		N
Chr08.473	214	14951010-14959609	KOG3231	6.06e-126	355	Intracellular trafficking, secretion, and vesicular transport	GO:0007034(vacuolar transport)	-	-	K12192 CHMP2B; charged multivesicular body protein 2B	XP_027019959.1	3.1e-80	303.5	XP_027019959.1 charged multivesicular body protein 2b-like [Tachysurus fulvidraco]	Q5F3A2|CHM2B_CHICK	7.47e-129	364	Charged multivesicular body protein 2b OS=Gallus gallus OX=9031 GN=CHMP2B PE=2 SV=1	TRINITY_DN20427_c0_g4	N		N
Chr08.474	372	14961696-14967709	-	-	-	-	GO:0006355(regulation of transcription, DNA-templated)	GO:0005634(nucleus)	-	-	XP_027019951.1	4.7e-140	503.1	XP_027019951.1 transcription cofactor vestigial-like protein 3 [Tachysurus fulvidraco]	A8MV65|VGLL3_HUMAN	4.96e-52	179	Transcription cofactor vestigial-like protein 3 OS=Homo sapiens OX=9606 GN=VGLL3 PE=1 SV=1	TRINITY_DN27344_c0_g1	-4.63224	down	-4.76528	down
Chr08.475	254	14989575-15005094	KOG2905	2.48e-140	395	Transcription	GO:0006366(transcription by RNA polymerase II),GO:0006367(transcription initiation from RNA polymerase II promoter)	GO:0005674(transcription factor TFIIF complex)	-	K03139 TFIIF2, GTF2F2, TFG2; transcription initiation factor TFIIF subunit beta [EC:3.6.4.12]	XP_027019901.1	1.4e-135	487.6	XP_027019901.1 general transcription factor IIF subunit 2-like [Tachysurus fulvidraco]	P13984|T2FB_HUMAN	1.05e-139	395	General transcription factor IIF subunit 2 OS=Homo sapiens OX=9606 GN=GTF2F2 PE=1 SV=2	TRINITY_DN28658_c0_g1	-5.14943	down	-5.04687	down
Chr08.476	714	15013110-15037004	KOG4797	6.93e-36	133	Transcription	GO:0006355(regulation of transcription, DNA-templated)	-	GO:0003700(DNA-binding transcription factor activity)	-	XP_027020088.1	0	1223.4	XP_027020088.1 LOW QUALITY PROTEIN: TSC22 domain family protein 1-like [Tachysurus fulvidraco]	Q91012|T22D1_CHICK	2.14e-39	160	TSC22 domain family protein 1 OS=Gallus gallus OX=9031 GN=TSC22D1 PE=2 SV=2	TRINITY_DN35128_c0_g2	N		2.50411	up
Chr08.477	370	15058123-15061274	-	-	-	-	-	-	-	K05810 yfiH; polyphenol oxidase [EC:1.10.3.-]	XP_027020629.1	8.3e-206	721.5	XP_027020629.1 laccase domain-containing protein 1 [Tachysurus fulvidraco]	Q8IV20|LACC1_HUMAN	2.85e-130	383	Laccase domain-containing protein 1 OS=Homo sapiens OX=9606 GN=LACC1 PE=1 SV=1	TRINITY_DN30326_c0_g1	N		N
Chr08.478	689	15063991-15114366	-	-	-	-	-	-	GO:0003676(nucleic acid binding)	-	XP_027020665.1	0	1264.6	XP_027020665.1 ecto-NOX disulfide-thiol exchanger 1 isoform X1 [Tachysurus fulvidraco]	Q8TC92|ENOX1_HUMAN	0	876	Ecto-NOX disulfide-thiol exchanger 1 OS=Homo sapiens OX=9606 GN=ENOX1 PE=1 SV=1	TRINITY_DN32072_c0_g4	N		N
Chr08.479	150	15119382-15132231	KOG0723	1.54e-62	190	Posttranslational modification, protein turnover, chaperones	-	-	-	K09535 DNAJC15; DnaJ homolog subfamily C member 15	XP_027020205.1	3.5e-78	296.2	XP_027020205.1 dnaJ homolog subfamily C member 15 [Tachysurus fulvidraco]	Q78YY6|DJC15_MOUSE	4.11e-64	195	DnaJ homolog subfamily C member 15 OS=Mus musculus OX=10090 GN=Dnajc15 PE=1 SV=1	TRINITY_DN34414_c1_g1	N		N
Chr08.480	352	15133591-15143938	-	-	-	-	-	-	-	-	XP_027020204.1	8.1e-102	375.9	XP_027020204.1 epithelial-stromal interaction protein 1 [Tachysurus fulvidraco]	Q96J88|ESIP1_HUMAN	1.13e-39	145	Epithelial-stromal interaction protein 1 OS=Homo sapiens OX=9606 GN=EPSTI1 PE=2 SV=2	TRINITY_DN34414_c1_g1	N		N
Chr08.481	242	15158584-15165474	-	-	-	-	GO:0006955(immune response)	GO:0016020(membrane)	GO:0005515(protein binding),GO:0005164(tumor necrosis factor receptor binding)	-	XP_027020525.1	3.8e-127	459.5	XP_027020525.1 tumor necrosis factor ligand superfamily member 11 isoform X1 [Tachysurus fulvidraco]	P50592|TNF10_MOUSE	2.08e-17	82.4	Tumor necrosis factor ligand superfamily member 10 OS=Mus musculus OX=10090 GN=Tnfsf10 PE=2 SV=1	TRINITY_DN30022_c0_g1	N		N
Chr08.482	3160	15171682-15253796	KOG1170	0	1587	Lipid transport and metabolism	GO:0035556(intracellular signal transduction),GO:0007205(protein kinase C-activating G-protein coupled receptor signaling pathway)	-	GO:0003951(NAD+ kinase activity),GO:0004143(diacylglycerol kinase activity),GO:0016301(kinase activity),GO:0005515(protein binding)	K16527 AKAP11; A-kinase anchor protein 11	XP_027020174.1	0	3241.8	XP_027020174.1 LOW QUALITY PROTEIN: A-kinase anchor protein 11 [Tachysurus fulvidraco]	Q86XP1|DGKH_HUMAN	0	1861	Diacylglycerol kinase eta OS=Homo sapiens OX=9606 GN=DGKH PE=1 SV=1	TRINITY_DN36684_c2_g1	2.81728	up	N
Chr08.483	1888	15255897-15321375	KOG1808	0	2298	General function prediction only	-	-	GO:0005524(ATP binding),GO:0016887(ATPase activity)	-	XP_027020214.1	0	3704.5	XP_027020214.1 von Willebrand factor A domain-containing protein 8 [Tachysurus fulvidraco]	B0R0T1|VWA8_DANRE	0	3391	von Willebrand factor A domain-containing protein 8 OS=Danio rerio OX=7955 GN=si:dkey-18l1.1 PE=3 SV=1	TRINITY_DN34761_c0_g1	N		N
Chr08.484	127	15336041-15338672	-	-	-	-	GO:0051726(regulation of cell cycle)	-	-	-	XP_027019894.1	1.8e-59	233.8	XP_027019894.1 regulator of cell cycle RGCC isoform X1 [Tachysurus fulvidraco]	Q9H4X1|RGCC_HUMAN	2.44e-39	131	Regulator of cell cycle RGCC OS=Homo sapiens OX=9606 GN=RGCC PE=1 SV=1	TRINITY_DN25980_c0_g1	N		N
Chr08.485	214	15343952-15348040	KOG0084	9.7e-67	206	Intracellular trafficking, secretion, and vesicular transport; Signal transduction mechanisms	-	-	GO:0003924(GTPase activity),GO:0005525(GTP binding)	K07920 RAB33B; Ras-related protein Rab-33B	XP_027020494.1	1.8e-99	367.5	XP_027020494.1 ras-related protein Rab-33B-like [Tachysurus fulvidraco]	O35963|RB33B_MOUSE	1.92e-66	207	Ras-related protein Rab-33B OS=Mus musculus OX=10090 GN=Rab33b PE=1 SV=1	TRINITY_DN26431_c0_g1	N		2.53445	up
Chr08.486	139	15351889-15352487	KOG4177	3.94e-09	55.1	Cell wall/membrane/envelope biogenesis	GO:0007165(signal transduction)	-	GO:0005515(protein binding)	-	XP_026865368.1	9.1e-65	251.5	XP_026865368.1 p53-induced death domain-containing protein 1-like [Electrophorus electricus]	Q9HB75|PIDD1_HUMAN	1.46e-08	55.5	p53-induced death domain-containing protein 1 OS=Homo sapiens OX=9606 GN=PIDD1 PE=1 SV=2	TRINITY_DN40495_c0_g1	N		N
Chr08.487	591	15354650-15364989	-	-	-	-	-	-	-	K16580 SLAIN1_2; SLAIN motif-containing protein 1/2	XP_027020490.1	3.5e-299	1032.3	XP_027020490.1 SLAIN motif-containing protein 1 isoform X1 [Tachysurus fulvidraco]	A8E4V2|SLAI1_XENTR	7.66e-92	296	SLAIN motif-containing protein 1 OS=Xenopus tropicalis OX=8364 GN=slain1 PE=2 SV=2	TRINITY_DN365_c0_g1	N		N
Chr08.488	495	15367320-15371950	KOG1704	1.4e-27	118	General function prediction only; Cytoskeleton; Signal transduction mechanisms	-	-	-	-	XP_027019946.1	2e-130	471.5	XP_027019946.1 sciellin [Tachysurus fulvidraco]	O95171|SCEL_HUMAN	6.06e-27	118	Sciellin OS=Homo sapiens OX=9606 GN=SCEL PE=1 SV=2	TRINITY_DN45636_c0_g1	N		N
Chr08.489	4659	15377161-15435098	KOG1428	0	8003	Signal transduction mechanisms	-	-	-	K10693 MYCBP2, PAM; E3 ubiquitin-protein ligase MYCBP2 [EC:2.3.2.27]	XP_027020627.1	0	9017.9	XP_027020627.1 LOW QUALITY PROTEIN: E3 ubiquitin-protein ligase MYCBP2 [Tachysurus fulvidraco]	O75592|MYCB2_HUMAN	0	8012	E3 ubiquitin-protein ligase MYCBP2 OS=Homo sapiens OX=9606 GN=MYCBP2 PE=1 SV=4	TRINITY_DN36981_c0_g1	2.31575	up	2.50762	up
Chr08.490	412	15438997-15445791	-	-	-	-	-	-	GO:0005515(protein binding)	K10269 FBXL3; F-box and leucine-rich repeat protein 3	XP_027020239.1	4.9e-239	832	XP_027020239.1 F-box/LRR-repeat protein 3 [Tachysurus fulvidraco]	Q9UKT7|FBXL3_HUMAN	0	702	F-box/LRR-repeat protein 3 OS=Homo sapiens OX=9606 GN=FBXL3 PE=1 SV=1	TRINITY_DN35129_c0_g1	N		N
Chr08.491	331	15449854-15451787	-	-	-	-	-	GO:0005764(lysosome)	-	K12390 CLN5; ceroid-lipofuscinosis neuronal protein 5	XP_027020240.1	1.7e-186	657.1	XP_027020240.1 ceroid-lipofuscinosis neuronal protein 5 [Tachysurus fulvidraco]	Q3UMW8|CLN5_MOUSE	4.67e-155	441	Ceroid-lipofuscinosis neuronal protein 5 homolog OS=Mus musculus OX=10090 GN=Cln5 PE=1 SV=1	TRINITY_DN36098_c1_g1	N		N
Chr08.492	233	15451878-15454383	KOG0231	2.69e-90	270	General function prediction only	-	-	-	K19755 RSPH1; radial spoke head protein 1	XP_027020241.1	1.5e-67	261.5	XP_027020241.1 radial spoke head 1 homolog [Tachysurus fulvidraco]	Q6VTH5|RSPH1_CYPCA	9.05e-117	335	Radial spoke head 1 homolog OS=Cyprinus carpio OX=7962 GN=rsph1 PE=1 SV=1	TRINITY_DN31815_c0_g1	6.17621	up	4.91388	up
Chr08.493	295	15459318-15460205	KOG0810	2.22e-59	192	Intracellular trafficking, secretion, and vesicular transport	GO:0016192(vesicle-mediated transport)	GO:0016020(membrane)	-	K08487 STX11; syntaxin 11	XP_027020516.1	2.8e-148	530	XP_027020516.1 syntaxin-19 [Tachysurus fulvidraco]	Q8N4C7|STX19_HUMAN	3.85e-96	288	Syntaxin-19 OS=Homo sapiens OX=9606 GN=STX19 PE=1 SV=1	TRINITY_DN23027_c0_g2 TRINITY_DN23027_c0_g1	N		N
Chr08.494	973	15507571-15576943	KOG0196	0	1678	Signal transduction mechanisms	GO:0006468(protein phosphorylation),GO:0007169(transmembrane receptor protein tyrosine kinase signaling pathway)	GO:0016021(integral component of membrane),GO:0005887(integral component of plasma membrane)	GO:0004672(protein kinase activity),GO:0005524(ATP binding),GO:0005515(protein binding),GO:0004713(protein tyrosine kinase activity),GO:0005003(ephrin receptor activity)	K05104 EPHA3, HEK, TYRO4; Eph receptor A3 [EC:2.7.10.1]	XP_027020570.1	0	1867.4	XP_027020570.1 ephrin type-A receptor 3 isoform X1 [Tachysurus fulvidraco]	P29320|EPHA3_HUMAN	0	1676	Ephrin type-A receptor 3 OS=Homo sapiens OX=9606 GN=EPHA3 PE=1 SV=2	TRINITY_DN33857_c0_g1	N		N
Chr08.495	287	15655853-15657018	-	-	-	-	-	-	-	-	XP_027020630.1	5.9e-151	538.9	XP_027020630.1 uncharacterized protein C3orf38 homolog [Tachysurus fulvidraco]	Q5JPI3|CC038_HUMAN	2.37e-87	266	Uncharacterized protein C3orf38 OS=Homo sapiens OX=9606 GN=C3orf38 PE=1 SV=1	TRINITY_DN33923_c0_g1	N		N
Chr08.496	1110	15665375-15707412	KOG0164	0	1246	Cytoskeleton	-	GO:0016459(myosin complex)	GO:0005515(protein binding),GO:0003774(motor activity),GO:0005524(ATP binding)	K10356 MYO1; myosin I	XP_027020171.1	0	1993	XP_027020171.1 unconventional myosin-Ib isoform X2 [Tachysurus fulvidraco]	P46735|MYO1B_MOUSE	0	1949	Unconventional myosin-Ib OS=Mus musculus OX=10090 GN=Myo1b PE=1 SV=3	TRINITY_DN33923_c0_g1	N		N
Chr08.497	208	15717692-15744270	-	-	-	-	-	-	-	K06492 CD58, LFA3; CD58 antigen	XP_027020297.1	2.4e-69	267.3	XP_027020297.1 uncharacterized protein LOC113654382 isoform X4 [Tachysurus fulvidraco]	-	-	-	-	TRINITY_DN35484_c0_g1	N		N
Chr08.498	645	15747816-15757501	-	-	-	-	-	-	-	K06492 CD58, LFA3; CD58 antigen	XP_027020297.1	0	1106.3	XP_027020297.1 uncharacterized protein LOC113654382 isoform X4 [Tachysurus fulvidraco]	-	-	-	-	TRINITY_DN35484_c0_g1	N		N
Chr08.499	564	15762896-15769216	-	-	-	-	-	-	-	-	XP_027020534.1	0	1153.7	XP_027020534.1 NXPE family member 3-like isoform X1 [Tachysurus fulvidraco]	Q08BN9|NXPE3_DANRE	0	790	NXPE family member 3 OS=Danio rerio OX=7955 GN=nxpe3 PE=2 SV=1	TRINITY_DN24085_c0_g2	-2.27336	down	N
Chr08.500	126	15777510-15780315	KOG1589	2.62e-71	210	Function unknown	GO:0006850(mitochondrial pyruvate transmembrane transport)	GO:0005743(mitochondrial inner membrane)	-	K22139 MPC2; mitochondrial pyruvate carrier 2	XP_027019982.1	2.2e-65	253.4	XP_027019982.1 mitochondrial pyruvate carrier 2 [Tachysurus fulvidraco]	O95563|MPC2_HUMAN	1.11e-70	210	Mitochondrial pyruvate carrier 2 OS=Homo sapiens OX=9606 GN=MPC2 PE=1 SV=1	TRINITY_DN31468_c0_g1	-3.42122	down	-2.68827	down
Chr08.501	945	15783260-15803228	KOG1334	3.97e-123	385	General function prediction only	-	-	GO:0005515(protein binding)	K11795 IQWD1, NRIP, ARCAP; nuclear receptor interaction protein	XP_027019979.1	0	1502.6	XP_027019979.1 DDB1- and CUL4-associated factor 6 isoform X2 [Tachysurus fulvidraco]	Q5R9B8|DCAF6_PONAB	0	660	DDB1- and CUL4-associated factor 6 OS=Pongo abelii OX=9601 GN=DCAF6 PE=2 SV=2	TRINITY_DN35326_c0_g1	N		N
Chr08.502	435	15805296-15807338	KOG3656	2.14e-170	485	General function prediction only	GO:0007186(G-protein coupled receptor signaling pathway)	GO:0016021(integral component of membrane)	GO:0004930(G-protein coupled receptor activity)	K08439 GPR161; G protein-coupled receptor 161	XP_027019981.1	7.7e-235	818.1	XP_027019981.1 G-protein coupled receptor 161 [Tachysurus fulvidraco]	Q90X46|GP161_DANRE	0	701	G-protein coupled receptor 161 OS=Danio rerio OX=7955 GN=gpr161 PE=2 SV=2	TRINITY_DN31825_c0_g1	-3.94215	down	-3.70098	down
Chr08.503	2280	15807529-15824386	-	-	-	-	GO:0055114(oxidation-reduction process)	-	GO:0005507(copper ion binding),GO:0016491(oxidoreductase activity)	K03902 F5; coagulation factor V (labile factor)	XP_027020446.1	0	3465.6	XP_027020446.1 LOW QUALITY PROTEIN: coagulation factor V [Tachysurus fulvidraco]	Q28107|FA5_BOVIN	0	736	Coagulation factor V OS=Bos taurus OX=9913 GN=F5 PE=1 SV=1	TRINITY_DN47783_c0_g1	N		N
Chr08.504	434	15827344-15830809	KOG2234	1.59e-155	447	Carbohydrate transport and metabolism	GO:0090481(pyrimidine nucleotide-sugar transmembrane transport)	GO:0000139(Golgi membrane),GO:0016021(integral component of membrane)	GO:0015165(pyrimidine nucleotide-sugar transmembrane transporter activity)	K15274 SLC35A5; solute carrier family 35 (probable UDP-sugar transporter), member A5	XP_027020360.1	2.6e-235	819.7	XP_027020360.1 probable UDP-sugar transporter protein SLC35A5 isoform X1 [Tachysurus fulvidraco]	Q90X48|S35A5_DANRE	0	645	Probable UDP-sugar transporter protein SLC35A5 OS=Danio rerio OX=7955 GN=slc35a5 PE=2 SV=1	TRINITY_DN31071_c0_g2	N		N
Chr08.505	788	15832250-15840604	-	-	-	-	-	-	-	-	XP_027020359.1	0	1160.2	XP_027020359.1 coiled-coil domain-containing protein 80 [Tachysurus fulvidraco]	Q90X49|CCD80_DANRE	0	1033	Coiled-coil domain-containing protein 80 OS=Danio rerio OX=7955 GN=ccdc80 PE=2 SV=1	TRINITY_DN30796_c0_g1	2.98513	up	N
Chr08.506	434	15896028-15928962	-	-	-	-	-	-	-	-	XP_027020523.1	8.6e-186	655.2	XP_027020523.1 deleted in autism-related protein 1 isoform X2 [Tachysurus fulvidraco]	Q58CX7|DIK2B_BOVIN	8.16e-103	315	Divergent protein kinase domain 2B OS=Bos taurus OX=9913 GN=DIPK2B PE=2 SV=1	TRINITY_DN4147_c0_g1	N		N
Chr08.507	1435	15929974-15962187	KOG1124	0	1042	General function prediction only	-	-	GO:0005515(protein binding)	K11447 UTX, UTY; histone demethylase [EC:1.14.11.-]	XP_027020517.1	0	2543.5	XP_027020517.1 lysine-specific demethylase 6A isoform X1 [Tachysurus fulvidraco]	O15550|KDM6A_HUMAN	0	1984	Lysine-specific demethylase 6A OS=Homo sapiens OX=9606 GN=KDM6A PE=1 SV=2	TRINITY_DN34330_c1_g3	N		N
Chr08.508	152	15964226-15966832	KOG4099	4.33e-86	249	Function unknown	-	-	-	K17986 FUNDC1; FUN14 domain-containing protein 1	XP_027020524.1	2.6e-81	306.6	XP_027020524.1 FUN14 domain-containing protein 1 [Tachysurus fulvidraco]	E1BWM5|FUND1_CHICK	1.66e-87	255	FUN14 domain-containing protein 1 OS=Gallus gallus OX=9031 GN=FUNDC1 PE=3 SV=1	TRINITY_DN34330_c0_g1	N		N
Chr08.509	740	15969176-15977956	KOG0043	2.91e-130	405	Function unknown	-	-	GO:0005509(calcium ion binding)	-	XP_027020519.1	0	1472.6	XP_027020519.1 EF-hand domain-containing family member C2 isoform X1 [Tachysurus fulvidraco]	Q32TF8|EFHC2_DANRE	0	1169	EF-hand domain-containing family member C2 OS=Danio rerio OX=7955 GN=efhc2 PE=2 SV=2	TRINITY_DN33903_c0_g2	N		N
Chr08.510	138	15987219-15991555	KOG1216	1.33e-60	184	Extracellular structures; Defense mechanisms	GO:0016055(Wnt signaling pathway)	GO:0005615(extracellular space)	-	-	XP_027019947.1	5.5e-78	295.4	XP_027019947.1 norrin [Tachysurus fulvidraco]	Q2KI78|NDP_BOVIN	2.81e-60	184	Norrin OS=Bos taurus OX=9913 GN=NDP PE=2 SV=1	TRINITY_DN23339_c0_g1	N		-2.7614	down
Chr08.511	564	15995022-16019852	KOG0029	0	790	Secondary metabolites biosynthesis, transport and catabolism	GO:0055114(oxidation-reduction process)	-	GO:0016491(oxidoreductase activity)	K00274 MAO, aofH; monoamine oxidase [EC:1.4.3.4]	XP_027020488.1	8.8e-308	1060.8	XP_027020488.1 amine oxidase [flavin-containing] [Tachysurus fulvidraco]	Q6NSN2|AOF_DANRE	0	955	Amine oxidase [flavin-containing] OS=Danio rerio OX=7955 GN=mao PE=1 SV=1	TRINITY_DN35809_c1_g2	2.42812	up	N
Chr08.512	114	16070154-16070576	-	-	-	-	-	-	-	-	-	-	-	-	-	-	-	-	TRINITY_DN34746_c3_g3	N		N
Chr08.513	920	16070937-16192484	KOG0609	0	1070	Signal transduction mechanisms	GO:0006468(protein phosphorylation)	-	GO:0005515(protein binding),GO:0004672(protein kinase activity),GO:0005524(ATP binding)	K06103 CASK; calcium/calmodulin-dependent serine protein kinase [EC:2.7.11.1]	XP_027020006.1	0	1857.8	XP_027020006.1 peripheral plasma membrane protein CASK isoform X1 [Tachysurus fulvidraco]	O70589|CSKP_MOUSE	0	1821	Peripheral plasma membrane protein CASK OS=Mus musculus OX=10090 GN=Cask PE=1 SV=2	TRINITY_DN34746_c3_g3	N		N
Chr08.514	463	16195690-16197081	KOG4237	2.9e-159	461	Signal transduction mechanisms; Extracellular structures	-	-	GO:0005515(protein binding)	K08129 NYX; nyctalopin	XP_027020017.1	6e-161	572.8	XP_027020017.1 nyctalopin [Tachysurus fulvidraco]	Q9GZU5|NYX_HUMAN	1.23e-158	461	Nyctalopin OS=Homo sapiens OX=9606 GN=NYX PE=1 SV=1	TRINITY_DN20240_c0_g1	N		N
Chr08.515	726	16202109-16214773	KOG0335	0	934	RNA processing and modification	-	-	GO:0003676(nucleic acid binding),GO:0005524(ATP binding)	K11594 DDX3X, bel; ATP-dependent RNA helicase DDX3X [EC:3.6.4.13]	XP_027020014.1	0	1370.5	XP_027020014.1 ATP-dependent RNA helicase DDX3X isoform X2 [Tachysurus fulvidraco]	P24346|DDX3_XENLA	0	958	Putative ATP-dependent RNA helicase an3 OS=Xenopus laevis OX=8355 GN=an3 PE=2 SV=1	TRINITY_DN33964_c0_g1	N		N
Chr08.516	303	16215039-16221399	KOG2309	1.29e-171	476	Translation, ribosomal structure and biogenesis	GO:0006412(translation)	GO:0005840(ribosome),GO:0015934(large ribosomal subunit)	GO:0003735(structural constituent of ribosome),GO:0003723(RNA binding)	K02938 RP-L8e, RPL8; large subunit ribosomal protein L8e	XP_027020664.1	7.9e-146	521.9	XP_027020664.1 60S ribosomal protein L8 [Tachysurus fulvidraco]	Q90YW1|RL8_ICTPU	0	511	60S ribosomal protein L8 OS=Ictalurus punctatus OX=7998 GN=rpl8 PE=2 SV=3	TRINITY_DN36805_c0_g1	N		N
Chr08.517	2595	16223288-16248115	KOG1866	0	4691	Posttranslational modification, protein turnover, chaperones	GO:0006511(ubiquitin-dependent protein catabolic process),GO:0016579(protein deubiquitination)	-	GO:0036459(thiol-dependent ubiquitinyl hydrolase activity)	K11840 USP9_24; ubiquitin carboxyl-terminal hydrolase 9/24 [EC:3.4.19.12]	XP_027020658.1	0	5101.2	XP_027020658.1 probable ubiquitin carboxyl-terminal hydrolase FAF-X isoform X5 [Tachysurus fulvidraco]	Q93008|USP9X_HUMAN	0	4732	Probable ubiquitin carboxyl-terminal hydrolase FAF-X OS=Homo sapiens OX=9606 GN=USP9X PE=1 SV=3	TRINITY_DN36805_c0_g1	N		N
Chr08.518	1682	16254852-16274074	KOG1875	0	2295	Transcription	GO:0006357(regulation of transcription by RNA polymerase II)	GO:0016592(mediator complex)	GO:0003712(transcription coregulator activity)	K15156 MED14, RGR1; mediator of RNA polymerase II transcription subunit 14	XP_027020464.1	0	2680.6	XP_027020464.1 mediator of RNA polymerase II transcription subunit 14 isoform X1 [Tachysurus fulvidraco]	O60244|MED14_HUMAN	0	2300	Mediator of RNA polymerase II transcription subunit 14 OS=Homo sapiens OX=9606 GN=MED14 PE=1 SV=2	TRINITY_DN34779_c0_g1	N		N
Chr08.519	1176	16274113-16290428	KOG2011	0	954	Cell cycle control, cell division, chromosome partitioning	-	-	-	K06671 STAG1_2, SCC3, IRR1; cohesin complex subunit SA-1/2	XP_027020445.1	0	2249.9	XP_027020445.1 cohesin subunit SA-2-like [Tachysurus fulvidraco]	Q8N3U4|STAG2_HUMAN	0	954	Cohesin subunit SA-2 OS=Homo sapiens OX=9606 GN=STAG2 PE=1 SV=3	TRINITY_DN35141_c3_g1	N		N
Chr08.520	574	16293369-16309543	KOG2562	0	635	RNA processing and modification	-	-	GO:0005509(calcium ion binding)	K11583 PPP2R3; serine/threonine-protein phosphatase 2A regulatory subunit B''	XP_027020649.1	0	1145.6	XP_027020649.1 serine/threonine-protein phosphatase 2A regulatory subunit B'' subunit beta-like isoform X1 [Tachysurus fulvidraco]	Q9Y5P8|P2R3B_HUMAN	0	761	Serine/threonine-protein phosphatase 2A regulatory subunit B'' subunit beta OS=Homo sapiens OX=9606 GN=PPP2R3B PE=1 SV=2	TRINITY_DN32144_c0_g1	-4.49959	down	-3.89718	down
Chr08.521	82	16326959-16328795	-	-	-	-	-	-	-	-	-	-	-	-	-	-	-	-	N	N		N
Chr08.522	302	16370612-16378022	KOG0490	1.53e-155	437	General function prediction only	GO:0006355(regulation of transcription, DNA-templated)	-	GO:0003677(DNA binding),GO:0043565(sequence-specific DNA binding)	K09331 SHOX; short stature homeobox protein	XP_027020045.1	2.3e-137	493.8	XP_027020045.1 short stature homeobox protein [Tachysurus fulvidraco]	O15266|SHOX_HUMAN	6.5e-155	437	Short stature homeobox protein OS=Homo sapiens OX=9606 GN=SHOX PE=1 SV=1	N	N		N
Chr08.523	407	16451724-16467727	KOG0749	0	552	Energy production and conversion	GO:0055085(transmembrane transport)	GO:0005743(mitochondrial inner membrane)	GO:0022857(transmembrane transporter activity),GO:0005515(protein binding),GO:0005347(ATP transmembrane transporter activity)	K05863 SLC25A4S, ANT; solute carrier family 25 (mitochondrial adenine nucleotide translocator), member 4/5/6/31	XP_027020342.1	2.1e-162	577.4	XP_027020342.1 ADP/ATP translocase 1 isoform X2 [Tachysurus fulvidraco]	O46373|ADT1_RABIT	0	556	ADP/ATP translocase 1 OS=Oryctolagus cuniculus OX=9986 GN=SLC25A4 PE=2 SV=3	TRINITY_DN12773_c0_g2	N		N
Chr08.524	931	16468478-16478205	KOG3178	3.86e-112	349	General function prediction only	GO:0007186(G-protein coupled receptor signaling pathway)	GO:0016021(integral component of membrane)	GO:0047429(nucleoside-triphosphate diphosphatase activity),GO:0004930(G-protein coupled receptor activity),GO:0008171(O-methyltransferase activity)	-	XP_027020340.1	0	1178.7	XP_027020340.1 N-acetylserotonin O-methyltransferase-like protein isoform X2 [Tachysurus fulvidraco]	O95671|ASML_HUMAN	0	664	Probable bifunctional dTTP/UTP pyrophosphatase/methyltransferase protein OS=Homo sapiens OX=9606 GN=ASMTL PE=1 SV=3	TRINITY_DN26595_c0_g1	-3.53272	down	-3.55561	down
Chr08.525	482	16483833-16488361	KOG1295	2.02e-105	323	RNA processing and modification	-	-	GO:0003676(nucleic acid binding)	K14328 UPF3, RENT3; regulator of nonsense transcripts 3	XP_027019953.1	5.7e-199	699.1	XP_027019953.1 regulator of nonsense transcripts 3A isoform X1 [Tachysurus fulvidraco]	B0S733|REN3A_DANRE	0	632	Regulator of nonsense transcripts 3A OS=Danio rerio OX=7955 GN=upf3a PE=2 SV=2	TRINITY_DN26292_c0_g1	N		N
Chr08.526	111	16488687-16489697	-	-	-	-	-	-	-	-	-	-	-	-	-	-	-	-	N	N		N
Chr08.527	611	16490664-16497330	KOG1173	0	1022	Cell cycle control, cell division, chromosome partitioning; Posttranslational modification, protein turnover, chaperones	-	-	GO:0005515(protein binding)	K03353 APC6, CDC16; anaphase-promoting complex subunit 6	XP_027020675.1	0	1226.5	XP_027020675.1 cell division cycle protein 16 homolog isoform X1 [Tachysurus fulvidraco]	Q8R349|CDC16_MOUSE	0	1028	Cell division cycle protein 16 homolog OS=Mus musculus OX=10090 GN=Cdc16 PE=1 SV=1	TRINITY_DN26001_c0_g1	-4.2231	down	-4.03103	down
Chr08.528	259	16499622-16502488	KOG3077	1.38e-168	467	Function unknown	-	-	GO:0005515(protein binding)	K17822 DCUN1D1_2; DCN1-like protein 1/2	XP_027020288.1	2.4e-151	540	XP_027020288.1 DCN1-like protein 2 isoform X2 [Tachysurus fulvidraco]	Q6PH85|DCNL2_HUMAN	4.25e-170	472	DCN1-like protein 2 OS=Homo sapiens OX=9606 GN=DCUN1D2 PE=1 SV=1	TRINITY_DN33478_c0_g2	N		N
Chr08.529	407	16508196-16516232	KOG2829	0	670	Transcription	GO:0006355(regulation of transcription, DNA-templated),GO:0051726(regulation of cell cycle)	GO:0005667(transcription factor complex)	GO:0003700(DNA-binding transcription factor activity)	K04683 TFDP1; transcription factor Dp-1	XP_027020283.1	1.3e-215	754.2	XP_027020283.1 transcription factor Dp-1-like [Tachysurus fulvidraco]	Q14186|TFDP1_HUMAN	0	670	Transcription factor Dp-1 OS=Homo sapiens OX=9606 GN=TFDP1 PE=1 SV=1	TRINITY_DN33478_c0_g3	-2.64955	down	N
Chr08.530	217	16520186-16521329	KOG2793	4.84e-69	213	RNA processing and modification	-	-	-	K21805 METTL21C; protein N-lysine methyltransferase METTL21C [EC:2.1.1.-]	XP_027020551.1	4.1e-120	436	XP_027020551.1 protein-lysine methyltransferase METTL21C-like [Tachysurus fulvidraco]	Q5VZV1|MT21C_HUMAN	1.53e-73	226	Protein-lysine methyltransferase METTL21C OS=Homo sapiens OX=9606 GN=METTL21C PE=1 SV=1	N	N		N
Chr08.531	309	16525788-16534836	-	-	-	-	-	-	-	K06735 JAM2, CD322; junctional adhesion molecule 2	XP_026768592.1	7.9e-117	425.6	XP_026768592.1 junctional adhesion molecule B-like isoform X1 [Pangasianodon hypophthalmus]	P57087|JAM2_HUMAN	2.17e-40	145	Junctional adhesion molecule B OS=Homo sapiens OX=9606 GN=JAM2 PE=1 SV=1	TRINITY_DN35472_c0_g1	N		-3.46725	down
Chr08.532	454	16534861-16538042	KOG3806	0	671	Transcription	GO:0006355(regulation of transcription, DNA-templated)	GO:0042025(host cell nucleus)	GO:0003700(DNA-binding transcription factor activity),GO:0043565(sequence-specific DNA binding)	K09441 GABPA; GA-binding protein transcription factor, alpha	XP_027020454.1	2.6e-249	866.3	XP_027020454.1 GA-binding protein alpha chain [Tachysurus fulvidraco]	Q06546|GABPA_HUMAN	0	672	GA-binding protein alpha chain OS=Homo sapiens OX=9606 GN=GABPA PE=1 SV=1	TRINITY_DN30817_c0_g1	N		N
Chr08.533	699	16540245-16554080	KOG3540	0	577	General function prediction only	-	GO:0016021(integral component of membrane)	GO:0046914(transition metal ion binding),GO:0008201(heparin binding)	K04520 APP; amyloid beta A4 protein	XP_027020453.1	0	1182.9	XP_027020453.1 amyloid-beta A4 protein-like isoform X2 [Tachysurus fulvidraco]	O73683|A4_TETFL	0	973	Amyloid-beta A4 protein OS=Tetraodon fluviatilis OX=47145 GN=app PE=2 SV=1	TRINITY_DN35723_c0_g3	N		N
Chr08.534	204	16562838-16569395	-	-	-	-	-	-	-	-	XP_027020458.1	1.7e-83	314.3	XP_027020458.1 uncharacterized protein LOC113654476 isoform X1 [Tachysurus fulvidraco]	-	-	-	-	TRINITY_DN35644_c3_g1	N		N
Chr08.535	77	16622879-16625710	-	-	-	-	-	-	-	-	-	-	-	-	-	-	-	-	N	N		N
Chr08.536	808	16636588-16686129	KOG3510	0	1018	Signal transduction mechanisms	GO:0007155(cell adhesion)	GO:0016020(membrane)	GO:0005515(protein binding)	K06491 NCAM, CD56; neural cell adhesion molecule	XP_027020579.1	0	1563.1	XP_027020579.1 neural cell adhesion molecule 2 isoform X2 [Tachysurus fulvidraco]	O15394|NCAM2_HUMAN	0	1034	Neural cell adhesion molecule 2 OS=Homo sapiens OX=9606 GN=NCAM2 PE=1 SV=2	TRINITY_DN17200_c0_g1	N		N
Chr08.537	77	16793022-16796627	-	-	-	-	-	-	-	-	-	-	-	-	-	-	-	-	TRINITY_DN41890_c0_g1	N		N
Chr08.538	101	16911767-16918385	-	-	-	-	-	-	-	-	-	-	-	-	-	-	-	-	TRINITY_DN36046_c0_g1	N		N
Chr08.539	1080	16918459-16923485	-	-	-	-	-	-	-	-	XP_027020292.1	7.7e-111	407.5	XP_027020292.1 serine/arginine repetitive matrix protein 2-like [Tachysurus fulvidraco]	-	-	-	-	TRINITY_DN36046_c0_g1	N		N
Chr08.540	263	16926845-16935139	KOG4019	8.94e-81	242	General function prediction only; Signal transduction mechanisms	GO:0019722(calcium-mediated signaling),GO:0006811(ion transport)	GO:0016020(membrane)	GO:0005249(voltage-gated potassium channel activity),GO:0003676(nucleic acid binding)	K17901 RCAN1, MCIP1; calcipressin-1	XP_027020422.1	6.3e-115	419.1	XP_027020422.1 calcipressin-1-like isoform X1 [Tachysurus fulvidraco]	Q9JHG6|RCAN1_MOUSE	2.78e-82	250	Calcipressin-1 OS=Mus musculus OX=10090 GN=Rcan1 PE=1 SV=2	TRINITY_DN31228_c1_g1	-2.79641	down	N
Chr08.541	380	16935534-16940870	KOG0568	1.14e-100	302	Posttranslational modification, protein turnover, chaperones	-	-	-	K19373 DNAJC28; DnaJ homolog subfamily C member 28	XP_027020420.1	6.8e-187	658.7	XP_027020420.1 LOW QUALITY PROTEIN: dnaJ homolog subfamily C member 28 [Tachysurus fulvidraco]	Q9NX36|DJC28_HUMAN	1.55e-110	331	DnaJ homolog subfamily C member 28 OS=Homo sapiens OX=9606 GN=DNAJC28 PE=1 SV=2	TRINITY_DN26683_c0_g1	N		N
Chr08.542	376	16941373-16946577	KOG3963	3.45e-142	409	Signal transduction mechanisms	-	-	-	-	XP_027020421.1	5.3e-216	755.4	XP_027020421.1 protein mab-21-like 3 [Tachysurus fulvidraco]	A8E4S7|MB213_DANRE	0	608	Protein mab-21-like 3 OS=Danio rerio OX=7955 GN=mab21L3 PE=2 SV=1	N	N		N
Chr08.543	1023	16958166-16967982	KOG0203	0	1887	Inorganic ion transport and metabolism	GO:0006813(potassium ion transport)	GO:0016021(integral component of membrane)	GO:0000166(nucleotide binding),GO:0005524(ATP binding),GO:0008556(potassium-transporting ATPase activity)	K01539 ATP1A; sodium/potassium-transporting ATPase subunit alpha [EC:3.6.3.9]	XP_027020425.1	0	2003	XP_027020425.1 sodium/potassium-transporting ATPase subunit alpha-1 [Tachysurus fulvidraco]	P25489|AT1A1_CATCO	0	1915	Sodium/potassium-transporting ATPase subunit alpha-1 OS=Catostomus commersonii OX=7971 GN=atp1a1 PE=2 SV=1	TRINITY_DN33549_c0_g1	N		N
Chr08.544	4613	17130746-17320395	KOG1215	0	6714	Signal transduction mechanisms	-	-	GO:0005515(protein binding),GO:0005509(calcium ion binding)	K20049 LRP1B; low-density lipoprotein receptor-related protein 1B	XP_027020367.1	0	6585	XP_027020367.1 LOW QUALITY PROTEIN: low-density lipoprotein receptor-related protein 1B-like [Tachysurus fulvidraco]	Q9NZR2|LRP1B_HUMAN	0	6718	Low-density lipoprotein receptor-related protein 1B OS=Homo sapiens OX=9606 GN=LRP1B PE=1 SV=2	TRINITY_DN30199_c0_g1	N		N
Chr08.545	207	17401249-17403484	KOG0395	3.5e-129	363	General function prediction only	GO:0007165(signal transduction)	GO:0016020(membrane)	GO:0005525(GTP binding),GO:0003924(GTPase activity)	K07835 RALB; Ras-related protein Ral-B	XP_027020117.1	2e-100	370.5	XP_027020117.1 ras-related protein O-RAL [Tachysurus fulvidraco]	P22124|RAL_DIPOM	2.81e-139	390	Ras-related protein O-RAL OS=Diplobatis ommata OX=1870830 PE=2 SV=1	TRINITY_DN33483_c0_g1	N		N
Chr08.546	442	17418137-17423526	-	-	-	-	-	-	GO:0005515(protein binding)	-	XP_027020111.1	1.4e-220	770.8	XP_027020111.1 actin-fragmin kinase-like isoform X1 [Tachysurus fulvidraco]	P87061|TEA1_SCHPO	1.52e-21	101	Tip elongation aberrant protein 1 OS=Schizosaccharomyces pombe (strain 972 / ATCC 24843) OX=284812 GN=tea1 PE=1 SV=1	TRINITY_DN31670_c0_g1	N		N
Chr08.547	383	17425518-17430844	KOG3900	0	543	Signal transduction mechanisms	-	-	GO:0008083(growth factor activity)	K22687 INHBB; inhibin beta B chain	XP_027020116.1	3.7e-225	785.8	XP_027020116.1 inhibin beta B chain-like [Tachysurus fulvidraco]	P27093|INHBB_CHICK	0	569	Inhibin beta B chain OS=Gallus gallus OX=9031 GN=INHBB PE=2 SV=2	TRINITY_DN53023_c0_g1	N		N
Chr08.548	102	17436448-17436756	-	-	-	-	-	-	-	-	-	-	-	-	-	-	-	-	N	N		N
Chr08.549	301	17488541-17537977	KOG1721	2.01e-66	226	General function prediction only	-	-	-	K16798 GLI2; zinc finger protein GLI2	XP_026768315.1	3.8e-132	476.5	XP_026768315.1 zinc finger protein GLI2 [Pangasianodon hypophthalmus]	P10070|GLI2_HUMAN	5.33e-103	332	Zinc finger protein GLI2 OS=Homo sapiens OX=9606 GN=GLI2 PE=1 SV=4	TRINITY_DN25984_c0_g1	N		N
Chr08.550	1137	17538176-17547093	KOG1721	0	979	General function prediction only	-	-	-	K16798 GLI2; zinc finger protein GLI2	XP_027020434.1	0	1914.4	XP_027020434.1 zinc finger protein GLI2-like isoform X1 [Tachysurus fulvidraco]	Q0VGT2|GLI2_MOUSE	0	999	Zinc finger protein GLI2 OS=Mus musculus OX=10090 GN=Gli2 PE=1 SV=2	TRINITY_DN25984_c0_g1	N		N
Chr08.551	152	17574515-17575070	-	-	-	-	-	-	-	-	XP_026015223.1	7.9e-62	241.9	XP_026015223.1 piggyBac transposable element-derived protein 3-like [Astatotilapia calliptera]	-	-	-	-	TRINITY_DN37025_c1_g1	2.74282	up	3.82936	up
Chr08.552	466	17578008-17585166	KOG4091	0	562	Transcription	-	-	-	K09275 TFCP2; transcription factor CP2 and related proteins	XP_027019916.1	2.4e-271	939.5	XP_027019916.1 transcription factor CP2-like protein 1 isoform X1 [Tachysurus fulvidraco]	Q9NZI6|TF2L1_HUMAN	0	562	Transcription factor CP2-like protein 1 OS=Homo sapiens OX=9606 GN=TFCP2L1 PE=1 SV=1	N	N		N
Chr08.553	1472	17588031-17631413	KOG2956	0	974	General function prediction only	-	-	-	K16578 CLASP1_2; CLIP-associating protein 1/2	XP_027020109.1	0	2601.2	XP_027020109.1 CLIP-associating protein 1-A-like isoform X18 [Tachysurus fulvidraco]	Q4U0G1|CLA1A_XENLA	0	2287	CLIP-associating protein 1-A OS=Xenopus laevis OX=8355 GN=clasp1-a PE=2 SV=2	TRINITY_DN36747_c0_g1	N		N
Chr08.554	265	17638509-17642172	KOG4208	9.45e-76	233	General function prediction only	-	-	GO:0003676(nucleic acid binding)	K14838 NOP15; nucleolar protein 15	XP_027019871.1	4.8e-115	419.5	XP_027019871.1 MKI67 FHA domain-interacting nucleolar phosphoprotein [Tachysurus fulvidraco]	Q8JIY8|MK67I_DANRE	1.67e-113	330	MKI67 FHA domain-interacting nucleolar phosphoprotein OS=Danio rerio OX=7955 GN=nifk PE=2 SV=2	TRINITY_DN32133_c0_g2	-2.29277	down	N
Chr08.555	534	17647710-17656862	KOG3689	2.09e-134	404	Signal transduction mechanisms	GO:0007165(signal transduction)	-	GO:0004114(3',5'-cyclic-nucleotide phosphodiesterase activity),GO:0008081(phosphoric diester hydrolase activity)	K13761 PDE9; high affinity cGMP-specific 3',5'-cyclic phosphodiesterase 9 [EC:3.1.4.35]	XP_027019877.1	2.4e-299	1032.7	XP_027019877.1 high affinity cGMP-specific 3',5'-cyclic phosphodiesterase 9A-like isoform X1 [Tachysurus fulvidraco]	Q9I7S6|PDE9A_DROME	1.02e-138	439	High affinity cGMP-specific 3',5'-cyclic phosphodiesterase 9A OS=Drosophila melanogaster OX=7227 GN=Pde9 PE=2 SV=2	TRINITY_DN56549_c0_g1	N		N
Chr08.556	558	17661162-17686785	KOG3812	0	864	Inorganic ion transport and metabolism; Signal transduction mechanisms	GO:0070588(calcium ion transmembrane transport)	GO:0005891(voltage-gated calcium channel complex)	GO:0005245(voltage-gated calcium channel activity),GO:0005515(protein binding)	K04865 CACNB4; voltage-dependent calcium channel beta-4	XP_027019879.1	1.8e-257	893.6	XP_027019879.1 voltage-dependent L-type calcium channel subunit beta-4 isoform X1 [Tachysurus fulvidraco]	O00305|CACB4_HUMAN	0	868	Voltage-dependent L-type calcium channel subunit beta-4 OS=Homo sapiens OX=9606 GN=CACNB4 PE=1 SV=2	TRINITY_DN31318_c0_g2	N		N
Chr08.557	505	17686841-17698221	KOG2199	0	645	Signal transduction mechanisms	GO:0006886(intracellular protein transport)	-	GO:0005515(protein binding)	K04705 STAM; signal transducing adaptor molecule	XP_027020153.1	2.2e-249	866.7	XP_027020153.1 signal transducing adapter molecule 2 [Tachysurus fulvidraco]	O75886|STAM2_HUMAN	0	645	Signal transducing adapter molecule 2 OS=Homo sapiens OX=9606 GN=STAM2 PE=1 SV=1	TRINITY_DN31318_c0_g2	N		N
Chr08.558	247	17698862-17706562	KOG3187	6.41e-145	406	General function prediction only	-	-	-	K10703 HACD, PHS1, PAS2; very-long-chain (3R)-3-hydroxyacyl-CoA dehydratase [EC:4.2.1.134]	XP_026768498.1	3.6e-128	463	XP_026768498.1 very-long-chain (3R)-3-hydroxyacyl-CoA dehydratase 2 [Pangasianodon hypophthalmus]	Q6Y1H2|HACD2_HUMAN	2.72e-144	406	Very-long-chain (3R)-3-hydroxyacyl-CoA dehydratase 2 OS=Homo sapiens OX=9606 GN=HACD2 PE=1 SV=1	TRINITY_DN27220_c0_g2	-2.43945	down	N
Chr08.559	1193	17711485-17773951	KOG3619	0	1541	Energy production and conversion	GO:0009190(cyclic nucleotide biosynthetic process),GO:0035556(intracellular signal transduction),GO:0006171(cAMP biosynthetic process)	GO:0005886(plasma membrane)	GO:0016849(phosphorus-oxygen lyase activity),GO:0004016(adenylate cyclase activity)	K08045 ADCY5; adenylate cyclase 5 [EC:4.6.1.1]	XP_027020326.1	0	2285.8	XP_027020326.1 adenylate cyclase type 5 isoform X2 [Tachysurus fulvidraco]	O95622|ADCY5_HUMAN	0	1834	Adenylate cyclase type 5 OS=Homo sapiens OX=9606 GN=ADCY5 PE=1 SV=3	TRINITY_DN35644_c4_g1	-2.127	down	N
Chr08.560	331	17782171-17789640	KOG0862	4.86e-167	468	Intracellular trafficking, secretion, and vesicular transport	-	-	-	K08520 SEC22A_C; SEC22 vesicle trafficking protein A/C	XP_027020600.1	4.5e-171	605.9	XP_027020600.1 vesicle-trafficking protein SEC22a [Tachysurus fulvidraco]	Q96IW7|SC22A_HUMAN	2.06e-166	468	Vesicle-trafficking protein SEC22a OS=Homo sapiens OX=9606 GN=SEC22A PE=1 SV=1	TRINITY_DN33387_c1_g1	N		N
Chr08.561	528	17796417-17839471	KOG0191	0	678	Posttranslational modification, protein turnover, chaperones	GO:0045454(cell redox homeostasis)	-	-	K09583 PDIA5; protein disulfide-isomerase A5 [EC:5.3.4.1]	XP_027020414.1	4.5e-298	1028.5	XP_027020414.1 protein disulfide-isomerase A5 [Tachysurus fulvidraco]	Q2KIL5|PDIA5_BOVIN	0	687	Protein disulfide-isomerase A5 OS=Bos taurus OX=9913 GN=PDIA5 PE=2 SV=1	TRINITY_DN33754_c0_g1	-3.93477	down	-3.64177	down
Chr08.562	1163	17857705-17932662	KOG3611	0	1540	Signal transduction mechanisms	-	-	GO:0005515(protein binding)	K06841 SEMA5; semaphorin 5	XP_027020310.1	0	2330.8	XP_027020310.1 semaphorin-5B isoform X1 [Tachysurus fulvidraco]	Q60519|SEM5B_MOUSE	0	1541	Semaphorin-5B OS=Mus musculus OX=10090 GN=Sema5b PE=2 SV=2	TRINITY_DN34787_c1_g1	N		N
Chr08.563	465	17946587-17986229	KOG2563	0	590	General function prediction only	GO:0055085(transmembrane transport)	-	GO:0022857(transmembrane transporter activity)	K15381 DIRC2, SLC49A3; MFS transporter, FLVCR family, disrupted in renal carcinoma protein 2	XP_027020506.1	2.1e-259	899.8	XP_027020506.1 disrupted in renal carcinoma protein 2 [Tachysurus fulvidraco]	Q6GNV7|DIRC2_XENLA	0	630	Solute carrier family 49 member 4 homolog OS=Xenopus laevis OX=8355 GN=slc49a4 PE=2 SV=1	TRINITY_DN35126_c0_g1	N		N
Chr08.564	459	17987518-17999396	KOG2132	4.28e-127	371	Chromatin structure and dynamics; Signal transduction mechanisms	-	-	-	K19375 HSPBAP1; HSPB1-associated protein 1	XP_027020507.1	1.3e-269	933.7	XP_027020507.1 HSPB1-associated protein 1 [Tachysurus fulvidraco]	Q6AXL5|HBAP1_DANRE	0	590	HSPB1-associated protein 1 homolog OS=Danio rerio OX=7955 GN=hspbap1 PE=2 SV=2	TRINITY_DN32526_c0_g1	-2.51568	down	N
Chr08.565	708	18000881-18012644	KOG1237	0	758	Amino acid transport and metabolism	GO:0006857(oligopeptide transport),GO:0055085(transmembrane transport)	GO:0016020(membrane)	GO:0022857(transmembrane transporter activity)	K14637 SLC15A2, PEPT2; solute carrier family 15 (oligopeptide transporter), member 2	XP_027020502.1	0	1298.5	XP_027020502.1 solute carrier family 15 member 2-like [Tachysurus fulvidraco]	B0S6T2|S15A2_DANRE	0	995	Solute carrier family 15 member 2 OS=Danio rerio OX=7955 GN=slc15a2 PE=1 SV=1	TRINITY_DN35784_c4_g1	6.44202	up	6.47292	up
Chr08.566	518	18018373-18028109	KOG0159	6.72e-154	451	Secondary metabolites biosynthesis, transport and catabolism	GO:0055114(oxidation-reduction process)	-	GO:0005506(iron ion binding),GO:0016705(oxidoreductase activity, acting on paired donors, with incorporation or reduction of molecular oxygen),GO:0020037(heme binding)	K00488 CYP27A1; cholestanetriol 26-monooxygenase [EC:1.14.15.15]	XP_026768845.1	3.1e-275	952.6	XP_026768845.1 sterol 26-hydroxylase, mitochondrial-like [Pangasianodon hypophthalmus]	P17178|CP27A_RAT	4.14e-161	471	Sterol 26-hydroxylase, mitochondrial OS=Rattus norvegicus OX=10116 GN=Cyp27a1 PE=1 SV=1	TRINITY_DN33159_c0_g1	3.53667	up	3.65439	up
Chr08.567	260	18032582-18036185	KOG4795	5.38e-90	268	Transcription	-	-	-	K15186 EAF; ELL-associated factor	XP_027019873.1	3.3e-108	396.7	XP_027019873.1 ELL-associated factor 2 [Tachysurus fulvidraco]	Q5ZHP7|EAF2_CHICK	6.52e-99	292	ELL-associated factor 2 OS=Gallus gallus OX=9031 GN=EAF2 PE=2 SV=1	TRINITY_DN23916_c0_g1	-3.79556	down	-3.64393	down
Chr08.568	623	18038900-18042457	KOG3974	1.88e-124	374	Carbohydrate transport and metabolism	-	-	GO:0052855(ADP-dependent NAD(P)H-hydrate dehydratase activity)	K17757 CARKD; ATP-dependent NAD(P)H-hydrate dehydratase [EC:4.2.1.93]	XP_026768470.1	0	1176.8	XP_026768470.1 ATP-dependent (S)-NAD(P)H-hydrate dehydratase isoform X1 [Pangasianodon hypophthalmus]	F1Q575|NNRD_DANRE	0	544	ATP-dependent (S)-NAD(P)H-hydrate dehydratase OS=Danio rerio OX=7955 GN=naxd PE=3 SV=1	TRINITY_DN34254_c0_g1	N		N
Chr08.569	242	18043762-18046540	KOG0092	6.05e-108	312	Intracellular trafficking, secretion, and vesicular transport	-	-	GO:0003924(GTPase activity),GO:0005525(GTP binding)	K07911 RAB20; Ras-related protein Rab-20	XP_027020281.1	6.3e-130	468.8	XP_027020281.1 ras-related protein Rab-20 [Tachysurus fulvidraco]	Q9NX57|RAB20_HUMAN	2.57e-107	312	Ras-related protein Rab-20 OS=Homo sapiens OX=9606 GN=RAB20 PE=1 SV=1	TRINITY_DN30483_c0_g1	-4.32905	down	-3.68486	down
Chr08.570	1561	18049534-18066502	KOG3544	0	785	Extracellular structures	-	GO:0005581(collagen trimer)	GO:0005201(extracellular matrix structural constituent)	K06237 COL4A; collagen, type IV, alpha	XP_027020528.1	9.4e-134	484.2	XP_027020528.1 LOW QUALITY PROTEIN: collagen alpha-2(IV) chain [Tachysurus fulvidraco]	P08122|CO4A2_MOUSE	0	916	Collagen alpha-2(IV) chain OS=Mus musculus OX=10090 GN=Col4a2 PE=1 SV=4	TRINITY_DN35749_c0_g2	3.48922	up	2.26664	up
Chr08.571	149	18067768-18108994	KOG3544	6.63e-22	92.4	Extracellular structures	-	-	-	K06237 COL4A; collagen, type IV, alpha	XP_027020528.1	1.8e-18	97.8	XP_027020528.1 LOW QUALITY PROTEIN: collagen alpha-2(IV) chain [Tachysurus fulvidraco]	P08572|CO4A2_HUMAN	2.78e-21	92.4	Collagen alpha-2(IV) chain OS=Homo sapiens OX=9606 GN=COL4A2 PE=1 SV=4	TRINITY_DN35749_c0_g1	4.47974	up	3.57406	up
Chr08.572	1640	18109053-18150860	KOG3544	0	1014	Extracellular structures	-	GO:0005581(collagen trimer)	GO:0005201(extracellular matrix structural constituent)	K06237 COL4A; collagen, type IV, alpha	XP_027020530.1	3.4e-134	485.7	XP_027020530.1 collagen alpha-1(IV) chain-like [Tachysurus fulvidraco]	P02463|CO4A1_MOUSE	0	1137	Collagen alpha-1(IV) chain OS=Mus musculus OX=10090 GN=Col4a1 PE=1 SV=4	TRINITY_DN36390_c0_g1	3.53719	up	2.5399	up
Chr08.573	1067	18206310-18217825	-	-	-	-	-	-	-	K07187 IRS2; insulin receptor substrate 2	XP_027020404.1	0	2038.1	XP_027020404.1 LOW QUALITY PROTEIN: insulin receptor substrate 2 [Tachysurus fulvidraco]	P81122|IRS2_MOUSE	0	868	Insulin receptor substrate 2 OS=Mus musculus OX=10090 GN=Irs2 PE=1 SV=2	TRINITY_DN29615_c1_g1	N		N
Chr08.574	90	18227955-18234756	-	-	-	-	-	-	-	-	-	-	-	-	-	-	-	-	N	N		N
Chr08.575	1894	18278423-18380131	-	-	-	-	-	GO:0016459(myosin complex)	GO:0003774(motor activity),GO:0005524(ATP binding),GO:0005515(protein binding)	K17481 MYO16; myosin XVI	XP_027020440.1	0	3429.4	XP_027020440.1 unconventional myosin-XVI isoform X1 [Tachysurus fulvidraco]	Q9Y6X6|MYO16_HUMAN	0	1773	Unconventional myosin-XVI OS=Homo sapiens OX=9606 GN=MYO16 PE=1 SV=3	TRINITY_DN36517_c1_g1	3.45309	up	3.96846	up
Chr08.576	264	18417566-18422369	-	-	-	-	GO:0006955(immune response)	GO:0016020(membrane)	GO:0005164(tumor necrosis factor receptor binding),GO:0005515(protein binding)	K05476 TNFSF13B, TNFSF20, CD257; tumor necrosis factor ligand superfamily member 13B	XP_027020387.1	5.1e-133	479.2	XP_027020387.1 tumor necrosis factor ligand superfamily member 13B [Tachysurus fulvidraco]	Q9Y275|TN13B_HUMAN	5.18e-43	150	Tumor necrosis factor ligand superfamily member 13B OS=Homo sapiens OX=9606 GN=TNFSF13B PE=1 SV=1	TRINITY_DN32388_c0_g1	N		N
Chr08.577	337	18425384-18426397	KOG4391	1.07e-116	337	General function prediction only	-	-	-	K06889 K06889; uncharacterized protein	XP_027020386.1	2.8e-192	676.4	XP_027020386.1 protein ABHD13 [Tachysurus fulvidraco]	Q32LS6|ABHDD_DANRE	0	628	Protein ABHD13 OS=Danio rerio OX=7955 GN=abhd13 PE=2 SV=1	TRINITY_DN32338_c1_g1	-3.07726	down	-2.14572	down
Chr08.578	368	18434538-18539456	-	-	-	-	-	-	-	-	XP_027020685.1	2.2e-211	740	XP_027020685.1 transmembrane protein FAM155A [Tachysurus fulvidraco]	B1AL88|F155A_HUMAN	1.32e-97	300	Transmembrane protein FAM155A OS=Homo sapiens OX=9606 GN=FAM155A PE=2 SV=1	TRINITY_DN42931_c0_g1	N		N
Chr08.579	206	18568187-18568967	-	-	-	-	-	-	-	-	XP_027033649.1	2.6e-07	61.2	XP_027033649.1 uncharacterized protein LOC113662739 [Tachysurus fulvidraco]	-	-	-	-	TRINITY_DN36995_c0_g7	N		N
Chr08.580	435	18601309-18616130	KOG3656	2.72e-152	439	General function prediction only	GO:0007186(G-protein coupled receptor signaling pathway)	GO:0016021(integral component of membrane)	GO:0004930(G-protein coupled receptor activity),GO:0015054(gastrin receptor activity)	K04194 CCKAR; cholecystokinin A receptor	XP_027020030.1	1.5e-238	830.5	XP_027020030.1 cholecystokinin receptor-like [Tachysurus fulvidraco]	P70031|CCKAR_XENLA	0	528	Cholecystokinin receptor OS=Xenopus laevis OX=8355 GN=cckar PE=2 SV=1	N	N		N
Chr08.581	544	18626015-18634952	KOG3528	6.03e-151	444	Function unknown	-	-	GO:0005515(protein binding)	-	XP_027020590.1	5.7e-272	941.8	XP_027020590.1 Na(+)/H(+) exchange regulatory cofactor NHE-RF3 [Tachysurus fulvidraco]	Q5RCF7|NHRF3_PONAB	5.6e-151	446	Na(+)/H(+) exchange regulatory cofactor NHE-RF3 OS=Pongo abelii OX=9601 GN=PDZK1 PE=2 SV=1	N	N		N
Chr08.582	455	18635954-18640298	KOG2417	0	822	Signal transduction mechanisms	-	GO:0016020(membrane)	-	K22193 GPR89, GPHR; golgi pH regulator	XP_027020592.1	5.7e-249	865.1	XP_027020592.1 Golgi pH regulator [Tachysurus fulvidraco]	B5X1G3|GPHR_SALSA	0	890	Golgi pH regulator OS=Salmo salar OX=8030 GN=gpr89 PE=2 SV=1	TRINITY_DN34002_c0_g2	N		N
Chr08.583	483	18688166-18700886	KOG2692	0	527	Carbohydrate transport and metabolism	GO:0006486(protein glycosylation)	-	GO:0008373(sialyltransferase activity)	K00779 SIAT2, ST6GAL2; beta-galactoside alpha-2,6-sialyltransferase (sialyltransferase 2) [EC:2.4.99.1]	XP_027020399.1	9e-277	957.6	XP_027020399.1 beta-galactoside alpha-2,6-sialyltransferase 2 [Tachysurus fulvidraco]	Q701R2|SIAT2_DANRE	0	645	Beta-galactoside alpha-2,6-sialyltransferase 2 OS=Danio rerio OX=7955 GN=st6gal2 PE=2 SV=1	TRINITY_DN31256_c1_g1	N		2.58748	up
Chr08.584	297	18703766-18714477	KOG3656	2.79e-58	193	General function prediction only	GO:0007186(G-protein coupled receptor signaling pathway),GO:0007601(visual perception)	GO:0016021(integral component of membrane)	GO:0004930(G-protein coupled receptor activity)	K04256 OPN3; c-opsin	XP_027020402.1	2.9e-161	573.2	XP_027020402.1 pinopsin-like isoform X1 [Tachysurus fulvidraco]	P51476|OPSP_COLLI	3.08e-59	195	Pinopsin OS=Columba livia OX=8932 PE=1 SV=1	TRINITY_DN19667_c0_g1	N		-4.27943	down
Chr08.585	250	18727142-18728451	-	-	-	-	-	-	-	-	XP_026059551.1	4.6e-91	339.7	XP_026059551.1 uncharacterized protein LOC113044133 [Carassius auratus]	-	-	-	-	TRINITY_DN35962_c1_g2	2.88154	up	N
Chr08.586	417	18754360-18770250	KOG1429	0	529	Cell wall/membrane/envelope biogenesis; Carbohydrate transport and metabolism	-	-	GO:0048040(UDP-glucuronate decarboxylase activity)	K08678 UXS1, uxs; UDP-glucuronate decarboxylase [EC:4.1.1.35]	XP_027020405.1	6.2e-242	841.6	XP_027020405.1 UDP-glucuronic acid decarboxylase 1 isoform X1 [Tachysurus fulvidraco]	Q6GMI9|UXS1_DANRE	0	838	UDP-glucuronic acid decarboxylase 1 OS=Danio rerio OX=7955 GN=uxs1 PE=2 SV=2	TRINITY_DN32740_c0_g1	N		N
Chr08.587	143	18771545-18777365	-	-	-	-	-	-	-	-	XP_027020408.1	4.2e-73	279.3	XP_027020408.1 augurin [Tachysurus fulvidraco]	Q566V9|AUGNA_DANRE	1.14e-62	191	Augurin-A OS=Danio rerio OX=7955 GN=ecrg4a PE=2 SV=2	TRINITY_DN52468_c0_g1	N		N
Chr08.588	158	18780320-18782955	-	-	-	-	GO:0007605(sensory perception of sound)	-	-	-	XP_007255607.1	4.3e-26	123.2	XP_007255607.1 otospiralin-like [Astyanax mexicanus]	Q8K559|OTOSP_CAVPO	3.31e-10	56.6	Otospiralin OS=Cavia porcellus OX=10141 GN=OTOS PE=2 SV=1	N	N		N
Chr08.589	398	18788335-18793445	KOG4226	0	630	Signal transduction mechanisms	-	-	GO:0005515(protein binding)	K19862 NCK2, GRB4; NCK adaptor protein 2	XP_027020461.1	8e-231	804.7	XP_027020461.1 cytoplasmic protein NCK2-like isoform X1 [Tachysurus fulvidraco]	O43639|NCK2_HUMAN	0	630	Cytoplasmic protein NCK2 OS=Homo sapiens OX=9606 GN=NCK2 PE=1 SV=2	TRINITY_DN33691_c0_g1	-2.89489	down	-2.40918	down
Chr08.590	279	18843480-18846674	KOG1704	3.84e-180	498	General function prediction only; Cytoskeleton; Signal transduction mechanisms	-	-	-	K14380 FHL2; four and a half LIM domains protein 2	XP_027020394.1	1.4e-181	640.6	XP_027020394.1 four and a half LIM domains protein 2 [Tachysurus fulvidraco]	Q14192|FHL2_HUMAN	1.63e-179	498	Four and a half LIM domains protein 2 OS=Homo sapiens OX=9606 GN=FHL2 PE=1 SV=3	TRINITY_DN13231_c0_g1	N		N
Chr08.591	590	18850440-18856828	KOG3656	7.26e-156	452	General function prediction only	GO:0007186(G-protein coupled receptor signaling pathway),GO:0048598(embryonic morphogenesis)	GO:0016021(integral component of membrane),GO:0072669(tRNA-splicing ligase complex)	GO:0004930(G-protein coupled receptor activity)	K08409 GPR45; G protein-coupled receptor 45	ROL52384.1	2.6e-217	760.4	ROL52384.1 putative G-protein coupled receptor 45 [Anabarilius grahami]	Q9Y5Y3|GPR45_HUMAN	1.79e-158	461	Probable G-protein coupled receptor 45 OS=Homo sapiens OX=9606 GN=GPR45 PE=2 SV=2	TRINITY_DN30541_c0_g1	N		N
Chr08.592	456	18870289-18871928	KOG3802	0	527	Transcription	GO:0006355(regulation of transcription, DNA-templated),GO:0006357(regulation of transcription by RNA polymerase II),GO:0007420(brain development)	GO:0005634(nucleus)	GO:0003700(DNA-binding transcription factor activity),GO:0003677(DNA binding),GO:0043565(sequence-specific DNA binding)	K09365 POU3F, OTF; POU domain transcription factor, class 3	XP_027020024.1	8.6e-213	745	XP_027020024.1 POU domain, class 3, transcription factor 3 isoform X1 [Tachysurus fulvidraco]	P79745|P3F3B_DANRE	0	649	POU domain, class 3, transcription factor 3-B OS=Danio rerio OX=7955 GN=pou3f3b PE=1 SV=1	N	N		N
Chr08.593	193	18873836-18883706	-	-	-	-	-	-	-	-	-	-	-	-	-	-	-	-	N	N		N
Chr08.594	239	18957593-18960413	-	-	-	-	-	GO:0016021(integral component of membrane)	-	-	XP_027020589.1	1.3e-122	444.5	XP_027020589.1 transmembrane protein 182 [Tachysurus fulvidraco]	Q5CZV0|TM182_DANRE	1.81e-99	292	Transmembrane protein 182 OS=Danio rerio OX=7955 GN=tmem182 PE=2 SV=1	TRINITY_DN9739_c0_g1	N		N
Chr08.595	432	18964415-18970201	KOG2615	1.57e-167	480	General function prediction only	GO:0055085(transmembrane transport)	-	GO:0022857(transmembrane transporter activity)	-	XP_027020616.1	1.1e-228	797.7	XP_027020616.1 major facilitator superfamily domain-containing protein 9 [Tachysurus fulvidraco]	Q8NBP5|MFSD9_HUMAN	6.64e-167	480	Major facilitator superfamily domain-containing protein 9 OS=Homo sapiens OX=9606 GN=MFSD9 PE=2 SV=2	TRINITY_DN33438_c0_g1	N		N
Chr08.596	792	18971827-18978498	KOG1966	0	728	Inorganic ion transport and metabolism	GO:0006812(cation transport),GO:0055085(transmembrane transport),GO:0006814(sodium ion transport),GO:0006885(regulation of pH)	GO:0016021(integral component of membrane)	GO:0015299(solute:proton antiporter activity),GO:0015385(sodium:proton antiporter activity)	K14722 SLC9A2, NHE2; solute carrier family 9 (sodium/hydrogen exchanger), member 2	XP_026768548.1	0	1223.4	XP_026768548.1 sodium/hydrogen exchanger 2-like [Pangasianodon hypophthalmus]	P50482|SL9A2_RABIT	0	733	Sodium/hydrogen exchanger 2 OS=Oryctolagus cuniculus OX=9986 GN=SLC9A2 PE=2 SV=1	TRINITY_DN551_c0_g1	N		N
Chr08.597	1309	18985865-19004466	KOG4428	0	1480	Signal transduction mechanisms	-	-	-	K01109 INPP4; inositol polyphosphate-4-phosphatase [EC:3.1.3.66]	XP_027020623.1	0	1877.1	XP_027020623.1 type I inositol 3,4-bisphosphate 4-phosphatase isoform X2 [Tachysurus fulvidraco]	Q96PE3|INP4A_HUMAN	0	1507	Type I inositol 3,4-bisphosphate 4-phosphatase OS=Homo sapiens OX=9606 GN=INPP4A PE=1 SV=1	TRINITY_DN34381_c0_g1	6.05363	up	5.98708	up
Chr08.598	75	19005186-19006079	KOG4114	5.02e-24	89	Posttranslational modification, protein turnover, chaperones	-	-	-	K18178 COA5, PET191; cytochrome c oxidase assembly factor 5	XP_027020671.1	7.9e-39	164.5	XP_027020671.1 cytochrome c oxidase assembly factor 5 [Tachysurus fulvidraco]	Q0P451|COA5_DANRE	4.11e-44	139	Cytochrome c oxidase assembly factor 5 OS=Danio rerio OX=7955 GN=coa5 PE=3 SV=1	TRINITY_DN34387_c0_g1	-3.82879	down	-3.20886	down
Chr08.599	533	19009503-19030758	-	-	-	-	-	-	-	K00738 MGAT4A_B; alpha-1,3-mannosylglycoprotein beta-1,4-N-acetylglucosaminyltransferase A/B [EC:2.4.1.145]	XP_027020567.1	6.3e-311	1071.2	XP_027020567.1 alpha-1,3-mannosyl-glycoprotein 4-beta-N-acetylglucosaminyltransferase A [Tachysurus fulvidraco]	Q5F407|MGT4A_CHICK	0	925	Alpha-1,3-mannosyl-glycoprotein 4-beta-N-acetylglucosaminyltransferase A OS=Gallus gallus OX=9031 GN=MGAT4A PE=2 SV=1	TRINITY_DN28414_c0_g1	N		N
Chr08.600	1109	19032619-19042228	-	-	-	-	-	-	-	-	XP_027020031.1	0	1793.1	XP_027020031.1 uncharacterized protein KIAA1211-like homolog [Tachysurus fulvidraco]	Q6NV74|K121L_HUMAN	6.18e-15	83.6	Uncharacterized protein KIAA1211-like OS=Homo sapiens OX=9606 GN=KIAA1211L PE=1 SV=3	TRINITY_DN16609_c0_g1	7.52568	up	N
Chr08.601	246	19042774-19045417	KOG4509	6.38e-117	335	Function unknown	-	-	-	-	XP_027020432.1	1.3e-138	497.7	XP_027020432.1 LOW QUALITY PROTEIN: MIT domain-containing protein 1 [Tachysurus fulvidraco]	Q5I0J5|MITD1_RAT	3.7e-121	348	MIT domain-containing protein 1 OS=Rattus norvegicus OX=10116 GN=Mitd1 PE=2 SV=1	TRINITY_DN36458_c0_g1	N		N
Chr08.602	177	19046324-19048653	KOG4799	5.57e-52	164	Translation, ribosomal structure and biogenesis	GO:0006412(translation)	GO:0015934(large ribosomal subunit)	GO:0003735(structural constituent of ribosome)	K02907 RP-L30, MRPL30, rpmD; large subunit ribosomal protein L30	XP_027020433.1	1.8e-73	280.8	XP_027020433.1 39S ribosomal protein L30, mitochondrial [Tachysurus fulvidraco]	Q58DV5|RM30_BOVIN	1.25e-53	170	39S ribosomal protein L30, mitochondrial OS=Bos taurus OX=9913 GN=MRPL30 PE=1 SV=1	TRINITY_DN36458_c0_g1	N		N
Chr08.603	251	19049314-19053065	KOG1672	4.92e-120	342	Energy production and conversion; Posttranslational modification, protein turnover, chaperones	-	-	-	-	XP_027020431.1	2.9e-93	347.1	XP_027020431.1 thioredoxin domain-containing protein 9 [Tachysurus fulvidraco]	O18883|TXND9_BOVIN	3.62e-120	344	Thioredoxin domain-containing protein 9 OS=Bos taurus OX=9913 GN=TXNDC9 PE=2 SV=2	TRINITY_DN36458_c0_g1	N		N
Chr08.604	1104	19055136-19070017	KOG2093	0	862	Replication, recombination and repair	GO:0006281(DNA repair),GO:0042276(error-prone translesion synthesis)	-	GO:0003684(damaged DNA binding),GO:0016779(nucleotidyltransferase activity)	K03515 REV1; DNA repair protein REV1 [EC:2.7.7.-]	XP_027020499.1	0	1990.7	XP_027020499.1 LOW QUALITY PROTEIN: DNA repair protein REV1 [Tachysurus fulvidraco]	Q4KWZ7|REV1_CHICK	0	866	DNA repair protein REV1 OS=Gallus gallus OX=9031 GN=REV1 PE=2 SV=1	TRINITY_DN35816_c0_g2	N		N
Chr08.605	338	19105889-19106905	KOG0527	1.52e-118	348	Transcription	GO:0006355(regulation of transcription, DNA-templated)	-	-	K09267 SOX1S; transcription factor SOX1/3/14/21 (SOX group B)	XP_027019971.1	1.1e-143	515	XP_027019971.1 transcription factor Sox-1a [Tachysurus fulvidraco]	Q6DGL6|SOX1A_DANRE	5.05e-169	476	Transcription factor Sox-1a OS=Danio rerio OX=7955 GN=sox1a PE=2 SV=2	TRINITY_DN39567_c0_g1	N		N
Chr08.607	1177	19200410-19215955	-	-	-	-	-	-	-	K15195 AFF3; AF4/FMR2 family member 3	XP_027020611.1	0	1241.1	XP_027020611.1 LOW QUALITY PROTEIN: AF4/FMR2 family member 3 [Tachysurus fulvidraco]	P51826|AFF3_HUMAN	6.69e-113	384	AF4/FMR2 family member 3 OS=Homo sapiens OX=9606 GN=AFF3 PE=1 SV=3	TRINITY_DN19129_c0_g1	8.0286	up	8.00693	up
Chr08.608	937	19217361-19230571	KOG0504	0	556	General function prediction only	-	-	GO:0005515(protein binding)	K21871 MPHOSPH8, MPP8; M-phase phosphoprotein 8	XP_027020198.1	1.9e-262	911	XP_027020198.1 M-phase phosphoprotein 8 isoform X5 [Tachysurus fulvidraco]	Q99549|MPP8_HUMAN	0	560	M-phase phosphoprotein 8 OS=Homo sapiens OX=9606 GN=MPHOSPH8 PE=1 SV=2	TRINITY_DN35677_c0_g8	N		N
Chr08.609	1335	19241651-19259642	-	-	-	-	-	-	GO:0008270(zinc ion binding)	-	XP_027020349.1	0	2005.3	XP_027020349.1 zinc finger MYM-type protein 2 isoform X2 [Tachysurus fulvidraco]	Q5RDJ2|ZMYM2_PONAB	0	1290	Zinc finger MYM-type protein 2 OS=Pongo abelii OX=9601 GN=ZMYM2 PE=2 SV=1	TRINITY_DN36179_c1_g4	N		N
Chr08.610	434	19271701-19273005	-	-	-	-	GO:0007154(cell communication)	GO:0005922(connexin complex)	-	K07612 GJA3, CX46; gap junction alpha-3 protein	XP_027020139.1	2.6e-219	766.5	XP_027020139.1 gap junction alpha-3 protein [Tachysurus fulvidraco]	Q9Y6H8|CXA3_HUMAN	9.17e-160	460	Gap junction alpha-3 protein OS=Homo sapiens OX=9606 GN=GJA3 PE=1 SV=4	TRINITY_DN4246_c0_g1 TRINITY_DN4246_c0_g2	N		N
Chr08.611	247	19274854-19278391	-	-	-	-	GO:0007154(cell communication)	GO:0005922(connexin complex)	-	-	XP_027020143.1	1.9e-113	414.1	XP_027020143.1 gap junction beta-2 protein [Tachysurus fulvidraco]	O93533|CXB6_CHICK	8.66e-105	306	Gap junction beta-6 protein OS=Gallus gallus OX=9031 GN=GJB6 PE=2 SV=1	TRINITY_DN24796_c0_g1	N		N
Chr08.612	303	19280747-19292813	KOG2305	1.93e-87	265	Lipid transport and metabolism	GO:0055114(oxidation-reduction process),GO:0006631(fatty acid metabolic process)	-	GO:0003857(3-hydroxyacyl-CoA dehydrogenase activity),GO:0016491(oxidoreductase activity)	K13247 CRYL1; L-gulonate 3-dehydrogenase [EC:1.1.1.45]	XP_027020142.1	1.3e-159	567.8	XP_027020142.1 lambda-crystallin homolog isoform X2 [Tachysurus fulvidraco]	Q9Y2S2|CRYL1_HUMAN	2.17e-119	348	Lambda-crystallin homolog OS=Homo sapiens OX=9606 GN=CRYL1 PE=1 SV=3	TRINITY_DN36769_c3_g1	N		N
Chr08.613	844	19293025-19306153	KOG2003	0	1289	General function prediction only	-	-	GO:0005515(protein binding)	K16474 IFT88; intraflagellar transport protein 88	XP_027020138.1	0	1127.9	XP_027020138.1 LOW QUALITY PROTEIN: intraflagellar transport protein 88 homolog [Tachysurus fulvidraco]	Q61371|IFT88_MOUSE	0	1352	Intraflagellar transport protein 88 homolog OS=Mus musculus OX=10090 GN=Ift88 PE=1 SV=2	TRINITY_DN36769_c3_g1	N		N
Chr08.614	197	19306928-19307596	-	-	-	-	GO:0006954(inflammatory response)	GO:0005576(extracellular region)	GO:0005125(cytokine activity)	K05492 IL17D, IL27; interleukin 17D	XP_027020144.1	5.7e-105	385.6	XP_027020144.1 LOW QUALITY PROTEIN: interleukin-17D [Tachysurus fulvidraco]	Q8TAD2|IL17D_HUMAN	2.36e-57	182	Interleukin-17D OS=Homo sapiens OX=9606 GN=IL17D PE=2 SV=1	TRINITY_DN36769_c3_g1	N		N
Chr08.615	218	19308812-19310752	KOG3350	3.22e-92	270	Function unknown	GO:0032259(methylation)	-	GO:0016279(protein-lysine N-methyltransferase activity),GO:0003676(nucleic acid binding),GO:0008168(methyltransferase activity)	-	XP_027019904.1	3.2e-117	426.4	XP_027019904.1 EEF1A lysine methyltransferase 1 [Tachysurus fulvidraco]	Q6NYP8|EFMT1_DANRE	6.06e-103	297	EEF1A lysine methyltransferase 1 OS=Danio rerio OX=7955 GN=eef1akmt1 PE=2 SV=1	TRINITY_DN34009_c2_g3	-3.37624	down	N
Chr08.616	1117	19313733-19340975	KOG4541	0	1288	Nuclear structure; Intracellular trafficking, secretion, and vesicular transport	-	-	-	-	XP_027020415.1	0	2083.9	XP_027020415.1 exportin-4 isoform X1 [Tachysurus fulvidraco]	Q802D3|XPO4_DANRE	0	2122	Exportin-4 OS=Danio rerio OX=7955 GN=xpo4 PE=2 SV=1	TRINITY_DN35892_c1_g1	N		N
Chr08.617	1148	19344669-19355403	KOG0608	0	1274	Cell cycle control, cell division, chromosome partitioning	GO:0006468(protein phosphorylation)	-	GO:0004672(protein kinase activity),GO:0005524(ATP binding),GO:0005515(protein binding),GO:0004674(protein serine/threonine kinase activity)	K08791 LATS1_2, Wts; serine/threonine-protein kinase LATS1/2 [EC:2.7.11.1]	XP_027020272.1	0	2184.5	XP_027020272.1 serine/threonine-protein kinase LATS2 [Tachysurus fulvidraco]	Q9NRM7|LATS2_HUMAN	0	1276	Serine/threonine-protein kinase LATS2 OS=Homo sapiens OX=9606 GN=LATS2 PE=1 SV=2	TRINITY_DN35245_c0_g1	2.36363	up	N
Chr08.618	153	19363982-19365762	KOG3391	1.13e-102	291	Transcription	-	-	-	K14324 SAP18; histone deacetylase complex subunit SAP18	XP_027020682.1	6.3e-83	312	XP_027020682.1 histone deacetylase complex subunit SAP18 [Tachysurus fulvidraco]	Q3T022|SAP18_BOVIN	1.85e-102	293	Histone deacetylase complex subunit SAP18 OS=Bos taurus OX=9913 GN=SAP18 PE=2 SV=1	TRINITY_DN34098_c0_g1	-3.22248	down	-2.78294	down
Chr08.619	627	19371286-19375617	-	-	-	-	-	-	-	-	XP_027019906.1	0	1075.5	XP_027019906.1 spindle and kinetochore-associated protein 3 [Tachysurus fulvidraco]	Q58EL7|SKA3_DANRE	3.02e-119	366	Spindle and kinetochore-associated protein 3 OS=Danio rerio OX=7955 GN=ska3 PE=1 SV=2	TRINITY_DN30953_c0_g1	-4.40395	down	-4.4447	down
Chr08.620	284	19383229-19386347	-	-	-	-	-	GO:0016020(membrane)	-	-	XP_027020382.1	8.4e-158	561.6	XP_027020382.1 popeye domain-containing protein 2 isoform X2 [Tachysurus fulvidraco]	Q6JWV8|POPD2_DANRE	5.39e-142	407	Popeye domain-containing 2 OS=Danio rerio OX=7955 GN=popdc2 PE=2 SV=1	TRINITY_DN22958_c0_g1	3.74005	up	8.40413	up
Chr08.621	491	19387369-19394463	-	-	-	-	GO:0006629(lipid metabolic process)	-	GO:0004806(triglyceride lipase activity),GO:0052689(carboxylic ester hydrolase activity)	K13618 PLA1A; phospholipase A1 member A [EC:3.1.1.-]	XP_027020377.1	1.4e-261	907.1	XP_027020377.1 phospholipase A1 member A isoform X2 [Tachysurus fulvidraco]	Q6NYZ4|PLA1A_DANRE	0	676	Phospholipase A1 member A OS=Danio rerio OX=7955 GN=pla1a PE=2 SV=1	TRINITY_DN25824_c0_g1	8.15367	up	N
Chr08.622	367	19395226-19399745	KOG1430	3.11e-117	346	Lipid transport and metabolism; Amino acid transport and metabolism	GO:0006694(steroid biosynthetic process),GO:0055114(oxidation-reduction process)	-	GO:0003854(3-beta-hydroxy-delta5-steroid dehydrogenase activity),GO:0016616(oxidoreductase activity, acting on the CH-OH group of donors, NAD or NADP as acceptor)	K00070 HSD3B; 3beta-hydroxy-Delta5-steroid dehydrogenase / steroid Delta-isomerase [EC:1.1.1.145 5.3.3.1]	XP_027020379.1	7.7e-204	714.9	XP_027020379.1 3 beta-hydroxysteroid dehydrogenase/Delta 5-->4-isomerase-like [Tachysurus fulvidraco]	Q5IFP1|3BHS_CANLF	1.08e-120	356	3 beta-hydroxysteroid dehydrogenase/Delta 5-->4-isomerase OS=Canis lupus familiaris OX=9615 GN=HSD3B PE=2 SV=3	TRINITY_DN23630_c0_g1	3.29264	up	2.40796	up
Chr08.623	694	19400646-19405751	KOG4441	0	811	General function prediction only; Signal transduction mechanisms	-	-	GO:0005515(protein binding)	K10447 KLHL9_13; kelch-like protein 9/13	XP_027020426.1	8e-303	1044.6	XP_027020426.1 LOW QUALITY PROTEIN: kelch-like protein 9 [Tachysurus fulvidraco]	Q80TF4|KLH13_MOUSE	0	818	Kelch-like protein 13 OS=Mus musculus OX=10090 GN=Klhl13 PE=2 SV=3	TRINITY_DN29922_c0_g1	4.31699	up	N
Chr08.624	373	19407266-19419142	KOG0538	1.79e-160	455	Energy production and conversion	GO:0055114(oxidation-reduction process)	-	GO:0010181(FMN binding),GO:0016491(oxidoreductase activity),GO:0003824(catalytic activity)	K11517 HAO; (S)-2-hydroxy-acid oxidase [EC:1.1.3.15]	XP_027020429.1	5.2e-208	728.8	XP_027020429.1 hydroxyacid oxidase 2 isoform X2 [Tachysurus fulvidraco]	Q3ZBW2|HAOX2_BOVIN	1.43e-165	469	Hydroxyacid oxidase 2 OS=Bos taurus OX=9913 GN=HAO2 PE=2 SV=1	TRINITY_DN29224_c0_g1	N		N
Chr08.625	380	19432410-19449968	KOG2713	3.85e-163	462	Translation, ribosomal structure and biogenesis	GO:0006436(tryptophanyl-tRNA aminoacylation),GO:0006418(tRNA aminoacylation for protein translation)	-	GO:0000166(nucleotide binding),GO:0004830(tryptophan-tRNA ligase activity),GO:0005524(ATP binding),GO:0004812(aminoacyl-tRNA ligase activity)	K01867 WARS, trpS; tryptophanyl-tRNA synthetase [EC:6.1.1.2]	XP_027019944.1	3.7e-185	652.9	XP_027019944.1 tryptophan--tRNA ligase, mitochondrial [Tachysurus fulvidraco]	Q9UGM6|SYWM_HUMAN	1.63e-162	462	Tryptophan--tRNA ligase, mitochondrial OS=Homo sapiens OX=9606 GN=WARS2 PE=1 SV=1	TRINITY_DN25746_c0_g1	-4.43419	down	-3.78917	down
Chr08.626	609	19454230-19469574	KOG3586	4.63e-168	487	Transcription	GO:0006355(regulation of transcription, DNA-templated)	GO:0005634(nucleus)	GO:0003700(DNA-binding transcription factor activity)	K10182 TBX15, TBX14; T-box protein 15	XP_027020495.1	0	1149.8	XP_027020495.1 T-box transcription factor TBX15 [Tachysurus fulvidraco]	Q96SF7|TBX15_HUMAN	0	902	T-box transcription factor TBX15 OS=Homo sapiens OX=9606 GN=TBX15 PE=1 SV=2	N	N		N
Chr08.627	939	19537187-19547402	KOG0306	0	1339	RNA processing and modification	-	-	GO:0005515(protein binding)	K14556 DIP2, UTP12, WDR3; U3 small nucleolar RNA-associated protein 12	XP_027020067.1	0	1104	XP_027020067.1 LOW QUALITY PROTEIN: WD repeat-containing protein 3 [Tachysurus fulvidraco]	Q9UNX4|WDR3_HUMAN	0	1339	WD repeat-containing protein 3 OS=Homo sapiens OX=9606 GN=WDR3 PE=1 SV=1	TRINITY_DN33148_c1_g1	-2.75895	down	-2.21097	down
Chr08.628	523	19547730-19568345	KOG2633	0	761	Transcription; Chromatin structure and dynamics	-	-	-	-	XP_027020064.1	1.3e-284	983.8	XP_027020064.1 ganglioside-induced differentiation-associated protein 2 isoform X1 [Tachysurus fulvidraco]	Q66HX8|GDAP2_DANRE	0	842	Ganglioside-induced differentiation-associated protein 2 OS=Danio rerio OX=7955 GN=gdap2 PE=2 SV=1	TRINITY_DN33148_c0_g1	-2.41455	down	N
Chr08.629	426	19583301-19589465	KOG3852	0	612	Function unknown	-	-	GO:1990817(RNA adenylyltransferase activity)	-	XP_027020483.1	1.5e-222	777.3	XP_027020483.1 terminal nucleotidyltransferase 5C [Tachysurus fulvidraco]	Q7ZUP1|TET5C_DANRE	0	689	Terminal nucleotidyltransferase 5C OS=Danio rerio OX=7955 GN=tent5c PE=2 SV=1	TRINITY_DN34748_c0_g1	N		N
Chr08.630	642	19593773-19649083	KOG2204	0	1104	Carbohydrate transport and metabolism	-	GO:0016020(membrane)	GO:0004571(mannosyl-oligosaccharide 1,2-alpha-mannosidase activity),GO:0005509(calcium ion binding),GO:0003824(catalytic activity)	K01230 MAN1; mannosyl-oligosaccharide alpha-1,2-mannosidase [EC:3.2.1.113]	XP_027020110.1	0	1270.8	XP_027020110.1 mannosyl-oligosaccharide 1,2-alpha-mannosidase IB [Tachysurus fulvidraco]	O60476|MA1A2_HUMAN	0	1104	Mannosyl-oligosaccharide 1,2-alpha-mannosidase IB OS=Homo sapiens OX=9606 GN=MAN1A2 PE=1 SV=1	TRINITY_DN34747_c2_g1	N		N
Chr08.631	532	19656187-19663542	KOG2177	1.13e-174	506	Posttranslational modification, protein turnover, chaperones	-	-	GO:0046872(metal ion binding),GO:0008270(zinc ion binding),GO:0005515(protein binding)	K12021 TRIM45; tripartite motif-containing protein 45	XP_027020635.1	9.5e-304	1047.3	XP_027020635.1 tripartite motif-containing protein 45 isoform X1 [Tachysurus fulvidraco]	Q6PFY8|TRI45_MOUSE	0	537	Tripartite motif-containing protein 45 OS=Mus musculus OX=10090 GN=Trim45 PE=2 SV=2	TRINITY_DN34672_c0_g1	N		N
Chr08.632	271	19664500-19666041	-	-	-	-	-	-	-	K06747 B7H4, VTCN1; immune costimulatory protein B7-H4	XP_027020637.1	5.6e-135	485.7	XP_027020637.1 V-set domain-containing T-cell activation inhibitor 1 isoform X1 [Tachysurus fulvidraco]	Q501W4|VTCN1_RAT	7.26e-47	160	V-set domain-containing T-cell activation inhibitor 1 OS=Rattus norvegicus OX=10116 GN=Vtcn1 PE=2 SV=1	N	N		N
Chr08.633	301	19672312-19675473	-	-	-	-	-	-	-	-	XP_027019929.1	6.6e-153	545.4	XP_027019929.1 uncharacterized protein LOC113654159 [Tachysurus fulvidraco]	-	-	-	-	TRINITY_DN25975_c0_g1	N		N
Chr08.634	1963	19679615-19697482	-	-	-	-	-	-	GO:0003950(NAD+ ADP-ribosyltransferase activity)	K10798 PARP; poly [ADP-ribose] polymerase [EC:2.4.2.30]	XP_027020077.1	0	2408.3	XP_027020077.1 poly [ADP-ribose] polymerase 4-like isoform X5 [Tachysurus fulvidraco]	Q9UKK3|PARP4_HUMAN	0	1078	Protein mono-ADP-ribosyltransferase PARP4 OS=Homo sapiens OX=9606 GN=PARP4 PE=1 SV=3	TRINITY_DN35330_c0_g1	N		N
Chr08.635	1169	19697538-19713830	KOG4439	0	1028	Transcription ; Replication, recombination and repair	-	-	GO:0008270(zinc ion binding),GO:0005524(ATP binding)	K15173 TTF2; transcription termination factor 2 [EC:3.6.4.-]	XP_027010865.1	0	2054.6	XP_027010865.1 LOW QUALITY PROTEIN: transcription termination factor 2-like [Tachysurus fulvidraco]	Q9UNY4|TTF2_HUMAN	0	1033	Transcription termination factor 2 OS=Homo sapiens OX=9606 GN=TTF2 PE=1 SV=2	TRINITY_DN36012_c0_g4	-3.20126	down	-2.50093	down
Chr08.636	1070	19725750-19812939	-	-	-	-	-	-	-	K06522 IGSF2_3, CD101; immunoglobulin superfamily, member 2/3	XP_027010858.1	0	1922.5	XP_027010858.1 immunoglobulin superfamily member 3-like isoform X1 [Tachysurus fulvidraco]	Q6ZQA6|IGSF3_MOUSE	0	929	Immunoglobulin superfamily member 3 OS=Mus musculus OX=10090 GN=Igsf3 PE=1 SV=2	TRINITY_DN36589_c1_g1	N		N
Chr08.638	875	19919157-19931437	-	-	-	-	-	-	-	K06729 PTGFRN, CD315; prostaglandin F2 receptor negative regulator	XP_027010863.1	0	1709.5	XP_027010863.1 prostaglandin F2 receptor negative regulator-like [Tachysurus fulvidraco]	Q9P2B2|FPRP_HUMAN	1.71e-178	540	Prostaglandin F2 receptor negative regulator OS=Homo sapiens OX=9606 GN=PTGFRN PE=1 SV=2	TRINITY_DN33818_c0_g1	-2.10831	down	N
Chr08.639	569	19942579-19949465	-	-	-	-	-	-	-	-	XP_027021791.1	1.8e-300	1036.6	XP_027021791.1 NXPE family member 3-like [Tachysurus fulvidraco]	Q08BN9|NXPE3_DANRE	0	646	NXPE family member 3 OS=Danio rerio OX=7955 GN=nxpe3 PE=2 SV=1	TRINITY_DN36416_c5_g1	6.21416	up	5.47684	up
Chr08.640	562	19957095-19960430	-	-	-	-	-	-	-	-	XP_027021804.1	1.5e-294	1016.9	XP_027021804.1 NXPE family member 3-like [Tachysurus fulvidraco]	Q08BN9|NXPE3_DANRE	0	687	NXPE family member 3 OS=Danio rerio OX=7955 GN=nxpe3 PE=2 SV=1	TRINITY_DN36416_c5_g1	6.21416	up	5.47684	up
Chr08.641	532	19998185-20001038	-	-	-	-	-	-	-	-	XP_027021791.1	3.6e-263	912.5	XP_027021791.1 NXPE family member 3-like [Tachysurus fulvidraco]	Q08BN9|NXPE3_DANRE	0	582	NXPE family member 3 OS=Danio rerio OX=7955 GN=nxpe3 PE=2 SV=1	TRINITY_DN36416_c5_g1	6.21416	up	5.47684	up
Chr08.642	579	20011194-20021094	-	-	-	-	-	-	-	-	XP_027021793.1	2.3e-271	939.9	XP_027021793.1 little elongation complex subunit 1-like isoform X1 [Tachysurus fulvidraco]	Q9Y2F5|ICE1_HUMAN	1.17e-64	233	Little elongation complex subunit 1 OS=Homo sapiens OX=9606 GN=ICE1 PE=1 SV=5	TRINITY_DN36466_c2_g13	N		N
Chr08.643	1183	20024157-20038505	KOG1257	0	986	Energy production and conversion	GO:0055114(oxidation-reduction process)	-	GO:0051287(NAD binding),GO:0004471(malate dehydrogenase (decarboxylating) (NAD+) activity),GO:0004470(malic enzyme activity)	K00029 E1.1.1.40, maeB; malate dehydrogenase (oxaloacetate-decarboxylating)(NADP+) [EC:1.1.1.40]	XP_027021805.1	0	1239.9	XP_027021805.1 LOW QUALITY PROTEIN: NADP-dependent malic enzyme-like [Tachysurus fulvidraco]	Q8BMF3|MAON_MOUSE	0	993	NADP-dependent malic enzyme, mitochondrial OS=Mus musculus OX=10090 GN=Me3 PE=1 SV=2	TRINITY_DN31724_c1_g1	N		N
Chr08.644	94	20039575-20040828	-	-	-	-	-	-	-	-	-	-	-	-	-	-	-	-	TRINITY_DN32649_c2_g1	N		N
Chr08.645	579	20041108-20053274	-	-	-	-	-	-	-	-	XP_027021806.1	7.2e-297	1024.6	XP_027021806.1 immunoglobulin-like domain-containing receptor 2 isoform X1 [Tachysurus fulvidraco]	Q71H61|ILDR2_HUMAN	2.24e-90	294	Immunoglobulin-like domain-containing receptor 2 OS=Homo sapiens OX=9606 GN=ILDR2 PE=2 SV=1	TRINITY_DN32649_c2_g1	N		N
Chr08.646	525	20054455-20059656	-	-	-	-	-	-	-	K06790 GPA33; cell surface A33 antigen	XP_027021796.1	3.3e-184	650.2	XP_027021796.1 LOW QUALITY PROTEIN: cell surface A33 antigen-like [Tachysurus fulvidraco]	Q9JKA5|GPA33_MOUSE	8.25e-35	136	Cell surface A33 antigen OS=Mus musculus OX=10090 GN=Gpa33 PE=2 SV=2	N	N		N
Chr08.647	692	20061573-20074331	KOG3802	0	635	Transcription	GO:0006355(regulation of transcription, DNA-templated)	GO:0005634(nucleus)	GO:0003700(DNA-binding transcription factor activity),GO:0003677(DNA binding),GO:0043565(sequence-specific DNA binding)	K09364 POU2F, OTF; POU domain transcription factor, class 2	XP_027021774.1	1.3e-252	877.9	XP_027021774.1 POU domain, class 2, transcription factor 1-like isoform X5 [Tachysurus fulvidraco]	Q28BL7|PO2F1_XENTR	0	746	POU domain, class 2, transcription factor 1 OS=Xenopus tropicalis OX=8364 GN=pou2f1 PE=2 SV=1	TRINITY_DN35704_c0_g2	N		N
Chr08.648	138	20082920-20091387	-	-	-	-	-	-	-	-	XP_027021784.1	6.5e-55	218.8	XP_027021784.1 high affinity immunoglobulin epsilon receptor subunit gamma-like [Tachysurus fulvidraco]	P20963|CD3Z_HUMAN	4.3e-07	49.7	T-cell surface glycoprotein CD3 zeta chain OS=Homo sapiens OX=9606 GN=CD247 PE=1 SV=2	TRINITY_DN35658_c3_g1	2.19188	up	2.43401	up
Chr08.649	245	20095267-20097420	KOG4818	5.76e-58	191	General function prediction only	-	GO:0016020(membrane)	-	K06528 LAMP1_2, CD107; lysosomal-associated membrane protein 1/2	XP_027021839.1	8.4e-114	415.2	XP_027021839.1 lysosome-associated membrane glycoprotein 1-like [Tachysurus fulvidraco]	P05300|LAMP1_CHICK	7.7e-62	202	Lysosome-associated membrane glycoprotein 1 OS=Gallus gallus OX=9031 GN=LAMP1 PE=2 SV=1	TRINITY_DN35658_c3_g1	2.19188	up	2.43401	up
Chr08.650	348	20100016-20104783	KOG2058	7.14e-112	327	Intracellular trafficking, secretion, and vesicular transport	-	-	-	K19953 GRTP1, TBC1D6, MSB3_4; TBC1 domain family member 6	XP_027021782.1	5.6e-196	688.7	XP_027021782.1 growth hormone-regulated TBC protein 1-A-like isoform X1 [Tachysurus fulvidraco]	Q6PBU5|GRT1A_DANRE	1.38e-179	504	Growth hormone-regulated TBC protein 1-A OS=Danio rerio OX=7955 GN=grtp1a PE=2 SV=1	TRINITY_DN27803_c0_g2	N		N
Chr08.651	195	20105548-20108245	-	-	-	-	-	-	-	K22562 COMMD6; COMM domain containing 6	XP_027021788.1	1.2e-99	367.9	XP_027021788.1 COMM domain-containing protein 6 [Tachysurus fulvidraco]	Q28HC7|COMD6_XENTR	6.53e-46	152	COMM domain-containing protein 6 OS=Xenopus tropicalis OX=8364 GN=commd6 PE=2 SV=1	TRINITY_DN27883_c0_g1	-3.43299	down	N
Chr08.652	1206	20113214-20137547	KOG4436	0	1475	General function prediction only	-	-	GO:0005515(protein binding)	K17902 TBC1D4, AS160; TBC1 domain family member 4	XP_027021813.1	0	2203.7	XP_027021813.1 LOW QUALITY PROTEIN: TBC1 domain family member 4 [Tachysurus fulvidraco]	Q8BYJ6|TBCD4_MOUSE	0	1482	TBC1 domain family member 4 OS=Mus musculus OX=10090 GN=Tbc1d4 PE=1 SV=2	TRINITY_DN36861_c0_g1	N		2.27222	up
Chr08.653	156	20147436-20154896	-	-	-	-	-	-	-	-	-	-	-	-	-	-	-	-	N	N		N
Chr08.654	344	20189145-20206934	KOG1721	6.06e-160	454	General function prediction only	-	-	-	K09205 KLF8_12; krueppel-like factor 8/12	XP_027021799.1	1.2e-121	441.8	XP_027021799.1 Krueppel-like factor 12 [Tachysurus fulvidraco]	Q9Y4X4|KLF12_HUMAN	2.57e-159	454	Krueppel-like factor 12 OS=Homo sapiens OX=9606 GN=KLF12 PE=1 SV=2	TRINITY_DN22525_c0_g1	N		6.94595	up
Chr08.655	438	20214359-20217383	KOG1721	4.82e-91	284	General function prediction only	-	-	-	K09206 KLF5; krueppel-like factor 5	XP_027021798.1	1.8e-159	567.8	XP_027021798.1 LOW QUALITY PROTEIN: Krueppel-like factor 5 [Tachysurus fulvidraco]	Q13887|KLF5_HUMAN	2.04e-90	284	Krueppel-like factor 5 OS=Homo sapiens OX=9606 GN=KLF5 PE=1 SV=2	TRINITY_DN16370_c0_g1	N		N
Chr08.656	609	20264732-20376453	KOG3915	0	890	Transcription	-	-	-	-	XP_027021815.1	5.1e-253	879	XP_027021815.1 dachshund homolog 1-like isoform X1 [Tachysurus fulvidraco]	Q9UI36|DACH1_HUMAN	0	866	Dachshund homolog 1 OS=Homo sapiens OX=9606 GN=DACH1 PE=1 SV=4	TRINITY_DN28361_c0_g1	3.54809	up	3.76734	up
Chr08.657	343	20396364-20401045	-	-	-	-	GO:0007186(G-protein coupled receptor signaling pathway)	GO:0016021(integral component of membrane)	GO:0004930(G-protein coupled receptor activity)	K08410 GPR18; N-arachidonyl glycine receptor	XP_027021789.1	5e-181	639	XP_027021789.1 N-arachidonyl glycine receptor [Tachysurus fulvidraco]	A1A5S3|GPR18_RAT	2e-152	434	N-arachidonyl glycine receptor OS=Rattus norvegicus OX=10116 GN=Gpr18 PE=1 SV=1	TRINITY_DN14693_c0_g1	N		N
Chr08.658	363	20410863-20411954	-	-	-	-	GO:0007186(G-protein coupled receptor signaling pathway)	GO:0016021(integral component of membrane)	GO:0004930(G-protein coupled receptor activity)	K04305 EBI2; Epstein-Barr virus induced gene 2	XP_027021861.1	5.6e-199	698.7	XP_027021861.1 G-protein coupled receptor 183 [Tachysurus fulvidraco]	A5PLE7|GP83A_DANRE	0	558	G-protein coupled receptor 183-A OS=Danio rerio OX=7955 GN=gpr183a PE=2 SV=1	TRINITY_DN48589_c0_g1 TRINITY_DN7265_c0_g1	N		N
Chr08.659	160	20420024-20424678	-	-	-	-	-	-	-	-	ROI15682.1	3.1e-24	117.1	ROI15682.1 hypothetical protein DPX16_20220 [Anabarilius grahami]	-	-	-	-	TRINITY_DN37275_c7_g6	N		N
Chr08.660	373	20432041-20435927	-	-	-	-	GO:0007186(G-protein coupled receptor signaling pathway)	GO:0016021(integral component of membrane)	GO:0004930(G-protein coupled receptor activity)	K04305 EBI2; Epstein-Barr virus induced gene 2	XP_027021846.1	4.8e-185	652.5	XP_027021846.1 G-protein coupled receptor 183-like [Tachysurus fulvidraco]	P32249|GP183_HUMAN	3.31e-113	337	G-protein coupled receptor 183 OS=Homo sapiens OX=9606 GN=GPR183 PE=1 SV=3	N	N		N
Chr08.661	387	20450229-20514317	-	-	-	-	-	-	GO:0003824(catalytic activity)	K11390 CLYBL; citrate lyase subunit beta-like protein [EC:4.1.-.-]	XP_027021837.1	6.9e-187	658.7	XP_027021837.1 citramalyl-CoA lyase, mitochondrial [Tachysurus fulvidraco]	Q8N0X4|CLYBL_HUMAN	8.32e-158	450	Citramalyl-CoA lyase, mitochondrial OS=Homo sapiens OX=9606 GN=CLYBL PE=1 SV=2	TRINITY_DN34727_c0_g1	-3.7077	down	-2.99212	down
Chr08.662	494	20529108-20532219	KOG1721	3.15e-143	419	General function prediction only	-	-	-	K09226 ZIC5; zinc finger protein ZIC 5	XP_027021797.1	7e-200	702.2	XP_027021797.1 zinc finger protein ZIC 5 [Tachysurus fulvidraco]	Q9IB89|ZIC5_XENLA	0	704	Zinc finger protein ZIC 5 OS=Xenopus laevis OX=8355 GN=zic5 PE=2 SV=1	N	N		N
Chr08.663	439	20536598-20539270	KOG1721	0	691	General function prediction only	-	-	-	K06235 ZIC2; zinc finger protein ZIC 2	XP_027021795.1	8.7e-186	655.2	XP_027021795.1 zinc finger protein ZIC 2 [Tachysurus fulvidraco]	O95409|ZIC2_HUMAN	0	691	Zinc finger protein ZIC 2 OS=Homo sapiens OX=9606 GN=ZIC2 PE=1 SV=2	N	N		N
Chr08.664	74	20552099-20553363	-	-	-	-	-	-	-	-	-	-	-	-	-	-	-	-	N	N		N
Chr08.665	111	20599091-20600773	-	-	-	-	-	-	-	-	-	-	-	-	-	-	-	-	N	N		N
Chr08.666	786	20654059-20665251	KOG1124	0	750	General function prediction only	-	-	GO:0005515(protein binding)	-	XP_027021847.1	3.5e-270	936.4	XP_027021847.1 transmembrane and TPR repeat-containing protein 4 [Tachysurus fulvidraco]	Q8BG19|TMTC4_MOUSE	0	1045	Protein O-mannosyl-transferase TMTC4 OS=Mus musculus OX=10090 GN=Tmtc4 PE=2 SV=1	TRINITY_DN36565_c0_g1	N		N
Chr08.667	1078	20668169-20689483	KOG1329	0	1220	Lipid transport and metabolism	GO:0006654(phosphatidic acid biosynthetic process),GO:0048017(inositol lipid-mediated signaling)	-	GO:0035091(phosphatidylinositol binding),GO:0003824(catalytic activity),GO:0004630(phospholipase D activity)	K01115 PLD1_2; phospholipase D1/2 [EC:3.1.4.4]	XP_027021826.1	0	2171	XP_027021826.1 phospholipase D1-like isoform X2 [Tachysurus fulvidraco]	Q13393|PLD1_HUMAN	0	1220	Phospholipase D1 OS=Homo sapiens OX=9606 GN=PLD1 PE=1 SV=1	N	N		N
Chr08.668	1745	20690909-20774737	KOG2301	0	1857	Inorganic ion transport and metabolism; Signal transduction mechanisms	GO:0006811(ion transport),GO:0055085(transmembrane transport)	GO:0016020(membrane)	GO:0005216(ion channel activity)	K21863 NALCN; sodium leak channel non-selective protein	XP_027021817.1	0	3394.4	XP_027021817.1 sodium leak channel non-selective protein isoform X1 [Tachysurus fulvidraco]	Q8IZF0|NALCN_HUMAN	0	3179	Sodium leak channel non-selective protein OS=Homo sapiens OX=9606 GN=NALCN PE=1 SV=1	TRINITY_DN36949_c1_g1	N		N
Chr08.669	486	20785932-20842261	KOG1226	0	666	Signal transduction mechanisms; Extracellular structures	-	-	-	-	XP_027021787.1	5.7e-154	549.7	XP_027021787.1 LOW QUALITY PROTEIN: integrin beta-like protein 1 [Tachysurus fulvidraco]	Q5M9B3|ITGBL_XENLA	0	692	Integrin beta-like protein 1 OS=Xenopus laevis OX=8355 GN=itgbl1 PE=2 SV=1	TRINITY_DN2758_c0_g1	N		N
Chr08.670	251	20846618-20893954	KOG3885	1.34e-154	431	Signal transduction mechanisms	-	-	GO:0008083(growth factor activity)	K22413 FGF11_12_13_14, FHF3_1_2_4; fibroblast growth factor 11/12/13/14	XP_026768322.1	2.6e-134	483.4	XP_026768322.1 fibroblast growth factor 14 isoform X1 [Pangasianodon hypophthalmus]	Q8R5L7|FGF14_RAT	2.66e-154	432	Fibroblast growth factor 14 OS=Rattus norvegicus OX=10116 GN=Fgf14 PE=2 SV=1	N	N		N
Chr08.671	2132	20993703-21028835	KOG0230	0	744	Signal transduction mechanisms	GO:0035556(intracellular signal transduction),GO:0046488(phosphatidylinositol metabolic process)	-	GO:0016307(phosphatidylinositol phosphate kinase activity),GO:0005524(ATP binding),GO:0046872(metal ion binding),GO:0000285(1-phosphatidylinositol-3-phosphate 5-kinase activity)	K00921 PIKFYVE, FAB1; 1-phosphatidylinositol-3-phosphate 5-kinase [EC:2.7.1.150]	XP_027021814.1	0	4003.4	XP_027021814.1 LOW QUALITY PROTEIN: 1-phosphatidylinositol 3-phosphate 5-kinase [Tachysurus fulvidraco]	Q9Z1T6|FYV1_MOUSE	0	2900	1-phosphatidylinositol 3-phosphate 5-kinase OS=Mus musculus OX=10090 GN=Pikfyve PE=1 SV=3	TRINITY_DN36426_c0_g2	N		N
Chr08.672	980	21031822-21055392	KOG0504	0	983	General function prediction only	-	-	GO:0005515(protein binding)	K15503 ANKRD44; serine/threonine-protein phosphatase 6 regulatory ankyrin repeat subunit B	XP_027021838.1	4e-130	471.5	XP_027021838.1 LOW QUALITY PROTEIN: serine/threonine-protein phosphatase 6 regulatory ankyrin repeat subunit B [Tachysurus fulvidraco]	Q5F478|ANR44_CHICK	0	1449	Serine/threonine-protein phosphatase 6 regulatory ankyrin repeat subunit B OS=Gallus gallus OX=9031 GN=ANKRD44 PE=2 SV=1	TRINITY_DN33770_c1_g1	N		N
Chr08.673	1312	21058694-21068720	KOG0213	0	2503	RNA processing and modification	-	-	-	K12828 SF3B1, SAP155; splicing factor 3B subunit 1	XP_027021810.1	0	2202.2	XP_027021810.1 splicing factor 3B subunit 1 isoform X1 [Tachysurus fulvidraco]	O57683|SF3B1_XENLA	0	2509	Splicing factor 3B subunit 1 OS=Xenopus laevis OX=8355 GN=sf3b1 PE=2 SV=1	TRINITY_DN36626_c0_g1	N		N
Chr08.674	238	21071345-21078773	KOG3177	6.15e-121	345	Lipid transport and metabolism	-	-	-	K18588 COQ10; coenzyme Q-binding protein COQ10	XP_027021845.1	4.5e-136	489.2	XP_027021845.1 coenzyme Q-binding protein COQ10 homolog B, mitochondrial [Tachysurus fulvidraco]	Q567E6|CQ10B_DANRE	7.17e-160	445	Coenzyme Q-binding protein COQ10 homolog B, mitochondrial OS=Danio rerio OX=7955 GN=coq10b PE=2 SV=1	TRINITY_DN36921_c1_g3	-2.60148	down	-2.24789	down
Chr08.675	589	21081663-21085911	KOG0356	0	986	Posttranslational modification, protein turnover, chaperones	GO:0042026(protein refolding),GO:0006457(protein folding)	-	GO:0005524(ATP binding)	K04077 groEL, HSPD1; chaperonin GroEL	XP_027021843.1	1.5e-302	1043.5	XP_027021843.1 60 kDa heat shock protein, mitochondrial [Tachysurus fulvidraco]	Q5ZL72|CH60_CHICK	0	1006	60 kDa heat shock protein, mitochondrial OS=Gallus gallus OX=9031 GN=HSPD1 PE=1 SV=1	TRINITY_DN36921_c1_g3	-2.60148	down	-2.24789	down
Chr08.676	101	21086401-21088303	KOG1641	1.47e-50	155	Posttranslational modification, protein turnover, chaperones	GO:0006457(protein folding)	-	-	K04078 groES, HSPE1; chaperonin GroES	XP_027021844.1	5.6e-48	195.3	XP_027021844.1 10 kDa heat shock protein, mitochondrial [Tachysurus fulvidraco]	Q9W6X3|CH10_ORYLA	1.94e-56	172	10 kDa heat shock protein, mitochondrial OS=Oryzias latipes OX=8090 GN=hspe1 PE=3 SV=1	TRINITY_DN36921_c1_g4	10.7836	up	N
Chr08.677	159	21097085-21107072	-	-	-	-	-	-	-	-	XP_027032762.1	4.3e-42	176.4	XP_027032762.1 uncharacterized protein LOC113662222 [Tachysurus fulvidraco]	-	-	-	-	TRINITY_DN32122_c0_g1	N		N
Chr08.678	143	21141476-21162235	KOG1814	9.65e-20	84.7	Posttranslational modification, protein turnover, chaperones	-	-	-	-	XP_026098756.1	1.3e-21	108.2	XP_026098756.1 uncharacterized protein LOC113069875 [Carassius auratus]	Q9JI90|RNF14_MOUSE	1.44e-18	84	E3 ubiquitin-protein ligase RNF14 OS=Mus musculus OX=10090 GN=Rnf14 PE=1 SV=2	TRINITY_DN34713_c1_g4	N		N
Chr08.679	103	21168035-21169773	KOG1641	9.12e-35	116	Posttranslational modification, protein turnover, chaperones	GO:0006457(protein folding)	-	-	K04078 groES, HSPE1; chaperonin GroES	XP_027035445.1	8.6e-36	154.8	XP_027035445.1 10 kDa heat shock protein, mitochondrial-like isoform X2 [Tachysurus fulvidraco]	Q9W6X3|CH10_ORYLA	8.78e-40	130	10 kDa heat shock protein, mitochondrial OS=Oryzias latipes OX=8090 GN=hspe1 PE=3 SV=1	TRINITY_DN36921_c1_g4	10.7836	up	N
Chr08.680	225	21176900-21184078	KOG1852	5.21e-163	450	Cell cycle control, cell division, chromosome partitioning	-	-	-	-	XP_027035443.1	9.1e-131	471.5	XP_027035443.1 MOB-like protein phocein isoform X1 [Tachysurus fulvidraco]	Q9QYW3|PHOCN_RAT	2.21e-162	450	MOB-like protein phocein OS=Rattus norvegicus OX=10116 GN=Mob4 PE=1 SV=1	TRINITY_DN35697_c0_g1	-3.31625	down	-2.93782	down
Chr08.681	435	21185456-21197535	-	-	-	-	-	-	-	-	XP_027035437.1	6.2e-253	878.2	XP_027035437.1 raftlin-2 isoform X4 [Tachysurus fulvidraco]	Q52LD8|RFTN2_HUMAN	2.41e-126	378	Raftlin-2 OS=Homo sapiens OX=9606 GN=RFTN2 PE=2 SV=3	TRINITY_DN35697_c0_g1	-3.31625	down	-2.93782	down
Chr08.682	1132	21207649-21264642	KOG0169	0	1103	Signal transduction mechanisms	GO:0035556(intracellular signal transduction),GO:0006629(lipid metabolic process),GO:0007165(signal transduction)	-	GO:0004435(phosphatidylinositol phospholipase C activity),GO:0008081(phosphoric diester hydrolase activity)	K15375 PLCL1, PRIP; inactive phospholipase C-like protein 1	XP_027035424.1	0	2033.1	XP_027035424.1 inactive phospholipase C-like protein 1 isoform X1 [Tachysurus fulvidraco]	Q15111|PLCL1_HUMAN	0	1152	Inactive phospholipase C-like protein 1 OS=Homo sapiens OX=9606 GN=PLCL1 PE=1 SV=3	TRINITY_DN26832_c2_g2	N		N
Chr08.683	952	21316103-21349223	KOG3755	0	1021	Transcription	-	-	GO:0003677(DNA binding)	-	XP_027035427.1	0	1539.2	XP_027035427.1 DNA-binding protein SATB2 isoform X1 [Tachysurus fulvidraco]	Q8VI24|SATB2_MOUSE	0	1023	DNA-binding protein SATB2 OS=Mus musculus OX=10090 GN=Satb2 PE=1 SV=1	N	N		N
Chr08.684	355	21368213-21372994	KOG0713	0	592	Posttranslational modification, protein turnover, chaperones	GO:0006457(protein folding)	-	GO:0051082(unfolded protein binding)	K09517 DNAJB11; DnaJ homolog subfamily B member 11	XP_027035438.1	3.6e-206	722.6	XP_027035438.1 dnaJ homolog subfamily B member 11 [Tachysurus fulvidraco]	Q99KV1|DJB11_MOUSE	0	594	DnaJ homolog subfamily B member 11 OS=Mus musculus OX=10090 GN=Dnajb11 PE=1 SV=1	TRINITY_DN31526_c0_g1	N		N
Chr08.685	233	21373410-21376627	-	-	-	-	-	-	-	K07933 RABL3; Rab-like protein 3	XP_027035441.1	1.6e-130	470.7	XP_027035441.1 rab-like protein 3 [Tachysurus fulvidraco]	Q6TNS7|RABL3_DANRE	7.99e-162	449	Rab-like protein 3 OS=Danio rerio OX=7955 GN=rabl3 PE=2 SV=1	TRINITY_DN27579_c1_g2	-2.65321	down	N
Chr08.686	365	21524089-21531766	KOG2841	5.9e-115	337	Replication, recombination and repair	GO:0006281(DNA repair)	GO:0005634(nucleus)	GO:0003684(damaged DNA binding),GO:0004519(endonuclease activity)	K10849 ERCC1; DNA excision repair protein ERCC-1	XP_026997604.1	5e-195	685.6	XP_026997604.1 DNA excision repair protein ERCC-1 isoform X2 [Tachysurus fulvidraco]	P07992|ERCC1_HUMAN	2.5e-114	337	DNA excision repair protein ERCC-1 OS=Homo sapiens OX=9606 GN=ERCC1 PE=1 SV=1	TRINITY_DN25357_c0_g1	-5.37455	down	-4.70001	down
Chr08.687	217	21550725-21551378	KOG3898	2.62e-28	108	Transcription	-	-	GO:0046983(protein dimerization activity)	K09085 BHLHB1_6_7; class B basic helix-loop-helix protein 1/6/7	XP_026998038.1	1.6e-116	424.1	XP_026998038.1 oligodendrocyte transcription factor 1 [Tachysurus fulvidraco]	Q9JKN5|OLIG1_MOUSE	2.23e-28	110	Oligodendrocyte transcription factor 1 OS=Mus musculus OX=10090 GN=Olig1 PE=1 SV=2	N	N		N
Chr08.688	104	21552673-21556945	-	-	-	-	-	-	-	-	-	-	-	-	-	-	-	-	N	N		N
Chr08.689	279	21561550-21562389	KOG3898	2.29e-85	259	Transcription	-	-	GO:0046983(protein dimerization activity)	K09085 BHLHB1_6_7; class B basic helix-loop-helix protein 1/6/7	XP_026997990.1	1e-115	421.8	XP_026997990.1 oligodendrocyte transcription factor 2 [Tachysurus fulvidraco]	Q90XB3|OLIG2_CHICK	1.19e-94	283	Oligodendrocyte transcription factor 2 OS=Gallus gallus OX=9031 GN=OLIG2 PE=2 SV=1	TRINITY_DN39162_c0_g1	N		N
Chr08.690	636	21596264-21600030	KOG0446	0	631	General function prediction only; Intracellular trafficking, secretion, and vesicular transport	-	-	GO:0003924(GTPase activity),GO:0005525(GTP binding)	K14754 MX1; interferon-induced GTP-binding protein Mx1	XP_026998033.1	0	1130.9	XP_026998033.1 LOW QUALITY PROTEIN: interferon-induced GTP-binding protein Mx-like [Tachysurus fulvidraco]	Q6TKS7|MX_CTEID	0	858	Interferon-induced GTP-binding protein Mx OS=Ctenopharyngodon idella OX=7959 GN=mx PE=2 SV=1	TRINITY_DN43279_c0_g1	N		N
Chr08.691	503	21603557-21606550	KOG1565	1.38e-70	233	Extracellular structures; Posttranslational modification, protein turnover, chaperones	-	-	-	K18977 HPX; hemopexin	XP_026998048.1	2.4e-256	889.8	XP_026998048.1 hemopexin-like [Tachysurus fulvidraco]	Q6PHG2|HEMO_DANRE	0	521	Hemopexin OS=Danio rerio OX=7955 GN=hpx PE=2 SV=2	N	N		N
Chr08.692	1428	21621125-21631374	KOG0504	5.05e-160	502	General function prediction only	-	-	GO:0005515(protein binding)	K21440 ANKRD50; ankyrin repeat domain-containing protein 50	XP_026997942.1	0	2003.8	XP_026997942.1 ankyrin repeat domain-containing protein 50-like isoform X1 [Tachysurus fulvidraco]	Q9ULJ7|ANR50_HUMAN	0	1162	Ankyrin repeat domain-containing protein 50 OS=Homo sapiens OX=9606 GN=ANKRD50 PE=1 SV=4	TRINITY_DN23151_c0_g1	N		N
Chr08.693	888	21636397-21641151	KOG2177	2.87e-24	110	Posttranslational modification, protein turnover, chaperones	-	-	GO:0005515(protein binding)	-	ROL42009.1	4.8e-268	929.5	ROL42009.1 E3 ubiquitin-protein ligase TRIM32 [Anabarilius grahami]	Q13049|TRI32_HUMAN	1.23e-23	110	E3 ubiquitin-protein ligase TRIM32 OS=Homo sapiens OX=9606 GN=TRIM32 PE=1 SV=2	TRINITY_DN3849_c0_g1	N		N
Chr08.694	1140	21646690-21655465	KOG3695	0	605	Function unknown	-	-	-	-	XP_026997941.1	0	2110.9	XP_026997941.1 LOW QUALITY PROTEIN: FTS and Hook-interacting protein homolog [Tachysurus fulvidraco]	B0V207|F16A2_DANRE	0	1619	FTS and Hook-interacting protein homolog OS=Danio rerio OX=7955 GN=fam160a2 PE=3 SV=1	TRINITY_DN36000_c1_g1	3.02803	up	2.65729	up
Chr08.695	71	21655776-21669916	-	-	-	-	-	-	-	-	-	-	-	-	-	-	-	-	TRINITY_DN36000_c0_g1	N		N
Chr08.696	607	21670122-21675112	KOG0500	0	627	Inorganic ion transport and metabolism; Signal transduction mechanisms	GO:0006811(ion transport),GO:0055085(transmembrane transport),GO:0006813(potassium ion transport)	GO:0016020(membrane)	GO:0005216(ion channel activity),GO:0005249(voltage-gated potassium channel activity)	K04951 CNGA4; cyclic nucleotide gated channel alpha 4	XP_026997670.1	2.9e-288	996.1	XP_026997670.1 LOW QUALITY PROTEIN: cyclic nucleotide-gated cation channel alpha-4-like [Tachysurus fulvidraco]	Q8IV77|CNGA4_HUMAN	0	627	Cyclic nucleotide-gated cation channel alpha-4 OS=Homo sapiens OX=9606 GN=CNGA4 PE=1 SV=3	TRINITY_DN43754_c0_g1	7.43	up	7.40838	up
Chr08.697	121	21690907-21691272	KOG4029	5.16e-37	123	Transcription	-	-	GO:0046983(protein dimerization activity)	K09075 NHLH, HEN, NSCL; nescient helix-loop-helix protein	XP_026997669.1	1.6e-52	210.7	XP_026997669.1 helix-loop-helix protein 2-like [Tachysurus fulvidraco]	Q02576|HEN1_MOUSE	1.09e-36	124	Helix-loop-helix protein 1 OS=Mus musculus OX=10090 GN=Nhlh1 PE=2 SV=1	N	N		N
Chr08.698	523	21704725-21718702	KOG3814	0	618	Signal transduction mechanisms	GO:0007275(multicellular organism development)	GO:0016021(integral component of membrane)	-	K04510 VANGL; vang-like	XP_026997689.1	2e-250	870.2	XP_026997689.1 vang-like protein 1 [Tachysurus fulvidraco]	Q80Z96|VANG1_MOUSE	0	619	Vang-like protein 1 OS=Mus musculus OX=10090 GN=Vangl1 PE=1 SV=2	TRINITY_DN34906_c0_g1	-2.55046	down	N
Chr08.699	417	21721486-21727401	-	-	-	-	-	-	GO:0005509(calcium ion binding)	-	XP_026997716.1	7.4e-211	738.4	XP_026997716.1 calsequestrin-2-like [Tachysurus fulvidraco]	P19204|CASQ2_CHICK	0	536	Calsequestrin-2 OS=Gallus gallus OX=9031 GN=CASQ2 PE=1 SV=1	N	N		N
Chr08.700	179	21744797-21746407	-	-	-	-	-	-	-	-	-	-	-	-	-	-	-	-	TRINITY_DN36873_c2_g2	7.27343	up	N
Chr08.701	432	21769550-21770848	KOG2349	0	660	Inorganic ion transport and metabolism	GO:0055085(transmembrane transport)	GO:0016020(membrane)	GO:0022857(transmembrane transporter activity)	K14383 SLC5A3, SMIT; solute carrier family 5 (sodium/myo-inositol cotransporter), member 3	XP_026997772.1	1.3e-223	780.8	XP_026997772.1 sodium/myo-inositol cotransporter-like [Tachysurus fulvidraco]	Q9JKZ2|SC5A3_MOUSE	0	674	Sodium/myo-inositol cotransporter OS=Mus musculus OX=10090 GN=Slc5a3 PE=1 SV=2	TRINITY_DN36908_c0_g2	N		N
Chr08.702	707	21783251-21785374	KOG2349	0	942	Inorganic ion transport and metabolism	GO:0055085(transmembrane transport)	GO:0016020(membrane)	GO:0022857(transmembrane transporter activity)	K14383 SLC5A3, SMIT; solute carrier family 5 (sodium/myo-inositol cotransporter), member 3	XP_026997773.1	0	1332.8	XP_026997773.1 LOW QUALITY PROTEIN: sodium/myo-inositol cotransporter-like [Tachysurus fulvidraco]	Q9JKZ2|SC5A3_MOUSE	0	957	Sodium/myo-inositol cotransporter OS=Mus musculus OX=10090 GN=Slc5a3 PE=1 SV=2	TRINITY_DN36908_c0_g2	N		N
Chr08.703	209	21791264-21794697	KOG1662	2.85e-96	280	Energy production and conversion	GO:0015986(ATP synthesis coupled proton transport)	-	GO:0046933(proton-transporting ATP synthase activity, rotational mechanism)	K02137 ATPeF0O, ATP5O, ATP5; F-type H+-transporting ATPase subunit O	XP_026767231.1	2.6e-100	370.2	XP_026767231.1 ATP synthase subunit O, mitochondrial [Pangasianodon hypophthalmus]	Q5RD23|ATPO_PONAB	1.42e-97	285	ATP synthase subunit O, mitochondrial OS=Pongo abelii OX=9601 GN=ATP5PO PE=2 SV=1	TRINITY_DN19094_c0_g1	-3.3307	down	-3.38558	down
Chr08.704	581	21799807-21805489	-	-	-	-	-	-	-	K19754 DRC1; dynein regulatry complex protein 1	XP_026998042.1	6.5e-290	1001.5	XP_026998042.1 dynein regulatory complex protein 1-like isoform X2 [Tachysurus fulvidraco]	F1QRC1|DRC1_DANRE	2.67e-149	448	Dynein regulatory complex protein 1 OS=Danio rerio OX=7955 GN=drc1 PE=2 SV=1	TRINITY_DN28943_c0_g1	6.2366	up	7.51446	up
Chr08.705	689	21809024-21822582	-	-	-	-	-	-	-	K19754 DRC1; dynein regulatry complex protein 1	XP_026997654.1	1.1e-299	1034.2	XP_026997654.1 dynein regulatory complex protein 1 isoform X2 [Tachysurus fulvidraco]	F1QRC1|DRC1_DANRE	0	609	Dynein regulatory complex protein 1 OS=Danio rerio OX=7955 GN=drc1 PE=2 SV=1	TRINITY_DN28943_c0_g1	6.2366	up	7.51446	up
Chr08.706	2306	21828872-21849302	KOG3613	0	2277	Transcription	-	-	-	-	XP_026997841.1	0	4176.3	XP_026997841.1 protein dopey-2 isoform X1 [Tachysurus fulvidraco]	Q3UHQ6|DOP2_MOUSE	0	2281	Protein dopey-2 OS=Mus musculus OX=10090 GN=Dop1b PE=1 SV=3	TRINITY_DN36540_c0_g1	N		N
Chr08.707	963	21854059-21945552	KOG1845	0	657	Cell cycle control, cell division, chromosome partitioning	-	-	GO:0008270(zinc ion binding)	-	XP_026997699.1	0	1374	XP_026997699.1 MORC family CW-type zinc finger protein 3-like isoform X1 [Tachysurus fulvidraco]	Q14149|MORC3_HUMAN	0	657	MORC family CW-type zinc finger protein 3 OS=Homo sapiens OX=9606 GN=MORC3 PE=1 SV=3	TRINITY_DN37161_c4_g5	-3.35161	down	-2.64814	down
Chr08.708	464	21956702-21961302	-	-	-	-	-	-	-	-	XP_026997701.1	2.4e-133	481.1	XP_026997701.1 MORC family CW-type zinc finger protein 3-like isoform X3 [Tachysurus fulvidraco]	-	-	-	-	TRINITY_DN37271_c1_g1	N		N
Chr08.709	132	22004680-22007649	KOG1845	9.56e-42	148	Cell cycle control, cell division, chromosome partitioning	-	-	-	-	XP_026997683.1	3.2e-51	206.5	XP_026997683.1 MORC family CW-type zinc finger protein 3-like isoform X5 [Tachysurus fulvidraco]	F7BJB9|MORC3_MOUSE	1.55e-42	152	MORC family CW-type zinc finger protein 3 OS=Mus musculus OX=10090 GN=Morc3 PE=1 SV=1	TRINITY_DN37161_c4_g5	-3.35161	down	-2.64814	down
Chr08.710	1208	22027453-22279196	KOG1845	1.17e-65	242	Cell cycle control, cell division, chromosome partitioning	-	-	-	-	XP_026997676.1	0	1255.4	XP_026997676.1 MORC family CW-type zinc finger protein 4-like isoform X2 [Tachysurus fulvidraco]	F7BJB9|MORC3_MOUSE	1.19e-65	244	MORC family CW-type zinc finger protein 3 OS=Mus musculus OX=10090 GN=Morc3 PE=1 SV=1	TRINITY_DN31113_c1_g5	5.1274	up	6.00751	up
Chr08.711	801	22285085-22308845	KOG1845	2.23e-91	309	Cell cycle control, cell division, chromosome partitioning	-	-	-	-	XP_026999426.1	9.1e-250	868.6	XP_026999426.1 MORC family CW-type zinc finger protein 3-like isoform X1 [Tachysurus fulvidraco]	Q14149|MORC3_HUMAN	9.48e-91	309	MORC family CW-type zinc finger protein 3 OS=Homo sapiens OX=9606 GN=MORC3 PE=1 SV=3	TRINITY_DN36314_c0_g2	N		-2.88307	down
Chr08.712	345	22313710-22315838	KOG1845	2.36e-23	102	Cell cycle control, cell division, chromosome partitioning	-	-	GO:0008270(zinc ion binding)	-	XP_026768917.1	1.5e-92	345.1	XP_026768917.1 MORC family CW-type zinc finger protein 3-like [Pangasianodon hypophthalmus]	F7BJB9|MORC3_MOUSE	9.97e-24	105	MORC family CW-type zinc finger protein 3 OS=Mus musculus OX=10090 GN=Morc3 PE=1 SV=1	TRINITY_DN36314_c0_g1	N		N
Chr08.713	613	22324562-22333610	KOG1009	0	683	Chromatin structure and dynamics; Replication, recombination and repair	-	-	GO:0005515(protein binding)	K10751 CHAF1B; chromatin assembly factor 1 subunit B	XP_026999459.1	4.2e-287	992.3	XP_026999459.1 chromatin assembly factor 1 subunit B [Tachysurus fulvidraco]	Q9D0N7|CAF1B_MOUSE	0	697	Chromatin assembly factor 1 subunit B OS=Mus musculus OX=10090 GN=Chaf1b PE=1 SV=1	TRINITY_DN36214_c0_g1	-5.42646	down	-4.46577	down
Chr08.715	421	22366880-22371686	KOG3720	4.1e-126	372	Lipid transport and metabolism	-	-	-	K14395 ACP6; lysophosphatidic acid phosphatase type 6 [EC:3.1.3.2]	XP_026999414.1	1.1e-230	804.3	XP_026999414.1 lysophosphatidic acid phosphatase type 6 [Tachysurus fulvidraco]	Q9NPH0|PPA6_HUMAN	1.74e-125	372	Lysophosphatidic acid phosphatase type 6 OS=Homo sapiens OX=9606 GN=ACP6 PE=1 SV=3	TRINITY_DN29267_c0_g1	N		N
Chr08.716	409	22380431-22381660	-	-	-	-	GO:0007154(cell communication)	GO:0005922(connexin complex)	-	K07614 GJA5, CX40; gap junction alpha-5 protein	XP_026999462.1	5e-212	742.3	XP_026999462.1 LOW QUALITY PROTEIN: gap junction alpha-5 protein-like [Tachysurus fulvidraco]	P18860|CXA5_CHICK	4.62e-138	402	Gap junction alpha-5 protein OS=Gallus gallus OX=9031 GN=GJA5 PE=2 SV=2	N	N		N
Chr08.717	693	22402691-22405717	-	-	-	-	GO:0007154(cell communication)	GO:0005922(connexin complex)	-	K07617 GJA8, CX50; gap junction alpha-8 protein	XP_026999346.1	1.5e-256	891	XP_026999346.1 titin-like [Tachysurus fulvidraco]	P48165|CXA8_HUMAN	4.75e-142	425	Gap junction alpha-8 protein OS=Homo sapiens OX=9606 GN=GJA8 PE=1 SV=3	N	N		N
Chr08.718	289	22409377-22425494	KOG2177	5.33e-28	114	Posttranslational modification, protein turnover, chaperones	-	-	GO:0005515(protein binding)	K12015 TRIM39; tripartite motif-containing protein 39 [EC:2.3.2.27]	XP_026999401.1	2.4e-136	490.3	XP_026999401.1 butyrophilin subfamily 3 member A1-like isoform X1 [Tachysurus fulvidraco]	Q9ESN2|TRI39_MOUSE	4.06e-28	115	E3 ubiquitin-protein ligase TRIM39 OS=Mus musculus OX=10090 GN=Trim39 PE=2 SV=1	TRINITY_DN36835_c4_g3	2.7123	up	3.35917	up
Chr08.719	683	22431948-22493666	-	-	-	-	GO:0007165(signal transduction)	-	GO:0005515(protein binding)	K05170 IL1RAPL, IL1R8_9; interleukin 1 receptor accessory protein-like	XP_026999415.1	0	1300.4	XP_026999415.1 LOW QUALITY PROTEIN: interleukin-1 receptor accessory protein-like 1-A [Tachysurus fulvidraco]	B6ZK76|IRL1A_DANRE	0	1164	Interleukin-1 receptor accessory protein-like 1-A OS=Danio rerio OX=7955 GN=il1rapl1a PE=2 SV=1	N	N		N
Chr08.720	296	22637433-22647278	KOG3089	5.95e-94	280	General function prediction only	-	-	-	-	XP_026999447.1	7.1e-107	392.5	XP_026999447.1 protein CMSS1 isoform X2 [Tachysurus fulvidraco]	Q5XJK9|CMS1_DANRE	9.7e-116	338	Protein CMSS1 OS=Danio rerio OX=7955 GN=cmss1 PE=2 SV=1	TRINITY_DN32545_c0_g1	-3.34031	down	-2.95744	down
Chr08.721	80	22649006-22654120	KOG2952	4.24e-14	66.6	Transcription ; Cell cycle control, cell division, chromosome partitioning; Signal transduction mechanisms	-	-	-	-	XP_026999336.1	1.6e-34	150.2	XP_026999336.1 cell cycle control protein 50A-like [Tachysurus fulvidraco]	P25656|CDC50_YEAST	6.65e-13	65.1	Cell division control protein 50 OS=Saccharomyces cerevisiae (strain ATCC 204508 / S288c) OX=559292 GN=CDC50 PE=1 SV=1	N	N		N
Chr08.722	250	22654249-22659945	KOG2952	1.71e-86	262	Transcription ; Cell cycle control, cell division, chromosome partitioning; Signal transduction mechanisms	-	GO:0016020(membrane)	-	-	XP_026999336.1	5.7e-142	508.8	XP_026999336.1 cell cycle control protein 50A-like [Tachysurus fulvidraco]	Q6AY41|CC50A_RAT	7.11e-87	264	Cell cycle control protein 50A OS=Rattus norvegicus OX=10116 GN=Tmem30a PE=1 SV=1	TRINITY_DN32545_c0_g1	-3.34031	down	-2.95744	down
Chr08.723	741	22664666-22704436	-	-	-	-	-	-	-	-	XP_026999386.1	0	1150.2	XP_026999386.1 discoidin, CUB and LCCL domain-containing protein 2 isoform X2 [Tachysurus fulvidraco]	Q91ZV2|DCBD2_RAT	0	680	Discoidin, CUB and LCCL domain-containing protein 2 OS=Rattus norvegicus OX=10116 GN=Dcbld2 PE=2 SV=1	TRINITY_DN36065_c1_g1	N		N
Chr08.724	1166	22734469-22754797	-	-	-	-	GO:0007029(endoplasmic reticulum organization)	GO:0005789(endoplasmic reticulum membrane)	GO:0005515(protein binding)	-	XP_026999355.1	5.8e-128	464.5	XP_026999355.1 protein TFG isoform X1 [Tachysurus fulvidraco]	Q92734|TFG_HUMAN	2.72e-120	380	Protein TFG OS=Homo sapiens OX=9606 GN=TFG PE=1 SV=2	TRINITY_DN34961_c2_g3	N		N
Chr08.726	1907	22801596-22841593	KOG0779	1.09e-107	370	Posttranslational modification, protein turnover, chaperones	GO:0006508(proteolysis)	-	GO:0008234(cysteine-type peptidase activity)	K08596 SENP7; sentrin-specific protease 7 [EC:3.4.22.68]	XP_026999419.1	0	1671	XP_026999419.1 LOW QUALITY PROTEIN: sentrin-specific protease 7 [Tachysurus fulvidraco]	A7MBJ2|SENP7_BOVIN	2.89e-109	379	Sentrin-specific protease 7 OS=Bos taurus OX=9913 GN=SENP7 PE=2 SV=1	TRINITY_DN36082_c0_g1	N		N
Chr08.727	349	22849191-22857180	-	-	-	-	GO:0007166(cell surface receptor signaling pathway)	GO:0016021(integral component of membrane)	GO:0004888(transmembrane signaling receptor activity)	-	XP_026999409.1	4.9e-200	702.2	XP_026999409.1 cyclic AMP receptor-like protein A isoform X2 [Tachysurus fulvidraco]	Q54U75|CRLA_DICDI	1.08e-18	89.4	Cyclic AMP receptor-like protein A OS=Dictyostelium discoideum OX=44689 GN=crlA PE=2 SV=1	TRINITY_DN30711_c0_g1	N		N
Chr08.728	138	22859819-22860235	-	-	-	-	-	-	-	-	XP_026999349.1	1.6e-69	267.3	XP_026999349.1 mid1-interacting protein 1A-like [Tachysurus fulvidraco]	P47805|M1I1A_DANRE	2e-62	191	Mid1-interacting protein 1A OS=Danio rerio OX=7955 GN=mid1ip1a PE=2 SV=1	TRINITY_DN24568_c0_g1	N		-2.11927	down
Chr08.729	352	22871005-22874129	KOG1504	4.77e-178	499	Amino acid transport and metabolism	GO:0006520(cellular amino acid metabolic process)	-	GO:0016597(amino acid binding),GO:0016743(carboxyl- or carbamoyltransferase activity)	K00611 OTC, argF, argI; ornithine carbamoyltransferase [EC:2.1.3.3]	XP_026999443.1	5.9e-201	705.3	XP_026999443.1 LOW QUALITY PROTEIN: ornithine carbamoyltransferase, mitochondrial [Tachysurus fulvidraco]	P84010|OTC_SHEEP	0	514	Ornithine carbamoyltransferase, mitochondrial OS=Ovis aries OX=9940 GN=OTC PE=1 SV=2	TRINITY_DN28804_c0_g1	-4.98445	down	-5.31673	down
Chr08.730	448	22881029-22893324	-	-	-	-	-	-	-	-	XP_026999442.1	1.2e-270	937.2	XP_026999442.1 LOW QUALITY PROTEIN: sushi repeat-containing protein SRPX [Tachysurus fulvidraco]	Q9R0M3|SRPX_MOUSE	0	556	Sushi-repeat-containing protein SRPX OS=Mus musculus OX=10090 GN=Srpx PE=2 SV=1	TRINITY_DN29576_c0_g1	N		N
Chr08.731	154	22900691-22901155	KOG4450	2.97e-53	167	Function unknown	-	-	-	K19761 GGACT; gamma-glutamylaminecyclotransferase [EC:2.3.2.-]	XP_026999343.1	6.3e-83	312	XP_026999343.1 gamma-glutamylaminecyclotransferase isoform X2 [Tachysurus fulvidraco]	Q66I06|GGACB_DANRE	9.9e-61	188	Gamma-glutamylaminecyclotransferase B OS=Danio rerio OX=7955 GN=ggact.2 PE=2 SV=1	TRINITY_DN32470_c0_g1	N		N
Chr08.732	684	22901178-22917304	KOG1028	0	648	Intracellular trafficking, secretion, and vesicular transport; Signal transduction mechanisms	GO:0006886(intracellular protein transport)	-	GO:0005543(phospholipid binding),GO:0017137(Rab GTPase binding)	K17598 SYTL; synaptotagmin-like protein	XP_026999438.1	0	1226.8	XP_026999438.1 synaptotagmin-like protein 5 isoform X3 [Tachysurus fulvidraco]	Q8TDW5|SYTL5_HUMAN	0	648	Synaptotagmin-like protein 5 OS=Homo sapiens OX=9606 GN=SYTL5 PE=1 SV=1	TRINITY_DN35163_c0_g1	N		N
Chr08.733	344	22917392-22929116	KOG0504	3.12e-67	215	General function prediction only	-	-	GO:0005515(protein binding)	K10333 ASB11; ankyrin repeat and SOCS box protein 11	XP_026999440.1	1.7e-96	358.2	XP_026999440.1 ankyrin repeat and SOCS box protein 5-like [Tachysurus fulvidraco]	Q91ZT8|ASB9_MOUSE	4.76e-67	215	Ankyrin repeat and SOCS box protein 9 OS=Mus musculus OX=10090 GN=Asb9 PE=1 SV=2	TRINITY_DN35163_c0_g1	N		N
Chr08.734	210	22931897-22940699	KOG2177	2.48e-11	63.5	Posttranslational modification, protein turnover, chaperones	-	-	-	K12012 TRIM35; tripartite motif-containing protein 35	XP_026803011.1	8.6e-83	312	XP_026803011.1 tripartite motif-containing protein 35-like isoform X1 [Pangasianodon hypophthalmus]	Q9UPQ4|TRI35_HUMAN	1.41e-32	125	Tripartite motif-containing protein 35 OS=Homo sapiens OX=9606 GN=TRIM35 PE=1 SV=2	TRINITY_DN37156_c0_g1	-3.40142	down	-2.43748	down
Chr08.735	488	22942454-22946333	KOG1111	0	739	Lipid transport and metabolism; Cell wall/membrane/envelope biogenesis; Posttranslational modification, protein turnover, chaperones	GO:0006506(GPI anchor biosynthetic process)	-	-	K03857 PIGA, GPI3; phosphatidylinositol glycan, class A [EC:2.4.1.198]	XP_026999371.1	4.1e-277	958.7	XP_026999371.1 phosphatidylinositol N-acetylglucosaminyltransferase subunit A [Tachysurus fulvidraco]	P37287|PIGA_HUMAN	0	739	Phosphatidylinositol N-acetylglucosaminyltransferase subunit A OS=Homo sapiens OX=9606 GN=PIGA PE=1 SV=1	TRINITY_DN34728_c1_g7	N		N
Chr08.736	472	22958797-22960815	KOG2177	9.39e-73	239	Posttranslational modification, protein turnover, chaperones	-	-	GO:0008270(zinc ion binding),GO:0005515(protein binding)	K12012 TRIM35; tripartite motif-containing protein 35	XP_026999374.1	1.1e-210	738	XP_026999374.1 LOW QUALITY PROTEIN: nuclear factor 7, brain-like [Tachysurus fulvidraco]	Q92021|NF7B_XENLA	1.87e-86	280	Nuclear factor 7, brain OS=Xenopus laevis OX=8355 PE=1 SV=1	TRINITY_DN37156_c0_g1	-3.40142	down	-2.43748	down
Chr08.737	294	22962212-22964679	-	-	-	-	-	-	-	-	XP_026999373.1	7.2e-144	515.4	XP_026999373.1 uncharacterized protein CXorf21 homolog [Tachysurus fulvidraco]	Q9D3J9|CX021_MOUSE	7.47e-32	122	Uncharacterized protein CXorf21 homolog OS=Mus musculus OX=10090 PE=2 SV=1	TRINITY_DN52872_c0_g1	N		N
Chr08.738	256	22965217-22966883	-	-	-	-	-	-	-	-	XP_026999452.1	6.7e-122	442.2	XP_026999452.1 uncharacterized protein C13orf42 homolog [Tachysurus fulvidraco]	A0A1B0GVH6|CM042_HUMAN	6.85e-48	164	Uncharacterized protein C13orf42 OS=Homo sapiens OX=9606 GN=C13orf42 PE=4 SV=1	TRINITY_DN23518_c0_g1	N		4.22301	up
Chr08.739	306	22968528-22974957	KOG4705	1.89e-85	260	Function unknown	-	GO:0032299(ribonuclease H2 complex)	-	K10744 RNASEH2B; ribonuclease H2 subunit B	XP_026999451.1	3.1e-166	589.7	XP_026999451.1 ribonuclease H2 subunit B [Tachysurus fulvidraco]	Q28GD9|RNH2B_XENTR	4.24e-115	337	Ribonuclease H2 subunit B OS=Xenopus tropicalis OX=8364 GN=rnaseh2b PE=2 SV=1	TRINITY_DN33267_c0_g1	-3.42508	down	-3.19312	down
Chr08.740	414	22999466-23001142	KOG2177	1.77e-134	393	Posttranslational modification, protein turnover, chaperones	-	-	GO:0008270(zinc ion binding)	K12003 TRIM13; tripartite motif-containing protein 13 [EC:2.3.2.27]	XP_026999365.1	8.3e-231	804.7	XP_026999365.1 E3 ubiquitin-protein ligase TRIM13 [Tachysurus fulvidraco]	Q503I2|TRI13_DANRE	0	619	Tripartite motif-containing 13 OS=Danio rerio OX=7955 GN=trim13 PE=2 SV=1	TRINITY_DN27196_c1_g2	N		N
Chr08.741	197	23002200-23004625	KOG4030	1.82e-119	337	Function unknown	-	-	GO:0005515(protein binding)	-	XP_026999370.1	2.5e-116	423.3	XP_026999370.1 SPRY domain-containing protein 7-like [Tachysurus fulvidraco]	Q5W111|SPRY7_HUMAN	7.72e-119	337	SPRY domain-containing protein 7 OS=Homo sapiens OX=9606 GN=SPRYD7 PE=1 SV=2	TRINITY_DN29253_c0_g1	N		N
Chr08.742	283	23007443-23012039	KOG2486	8.97e-78	239	General function prediction only	-	-	GO:0005525(GTP binding)	-	XP_026999407.1	2e-159	567	XP_026999407.1 GTP-binding protein 8 [Tachysurus fulvidraco]	B0S8I0|GTPB8_DANRE	1.07e-135	387	GTP-binding protein 8 OS=Danio rerio OX=7955 GN=gtpbp8 PE=3 SV=1	TRINITY_DN36361_c0_g1	N		N
Chr08.743	262	23012136-23025163	KOG2177	5e-10	60.8	Posttranslational modification, protein turnover, chaperones	-	-	-	K12012 TRIM35; tripartite motif-containing protein 35	XP_027014908.1	1.1e-79	302	XP_027014908.1 zinc-binding protein A33-like [Tachysurus fulvidraco]	Q9UPQ4|TRI35_HUMAN	3.04e-29	118	Tripartite motif-containing protein 35 OS=Homo sapiens OX=9606 GN=TRIM35 PE=1 SV=2	TRINITY_DN37156_c0_g1	-3.40142	down	-2.43748	down
Chr08.744	365	23033965-23037811	KOG2718	2.17e-168	474	Inorganic ion transport and metabolism	-	GO:0016020(membrane)	-	K14342 SLC10A2, ASBT; solute carrier family 10 (sodium/bile acid cotransporter), member 2	XP_026999424.1	2e-196	690.3	XP_026999424.1 ileal sodium/bile acid cotransporter [Tachysurus fulvidraco]	P70172|NTCP2_MOUSE	3.45e-171	483	Ileal sodium/bile acid cotransporter OS=Mus musculus OX=10090 GN=Slc10a2 PE=1 SV=2	N	N		N
Chr08.745	533	23039831-23045148	-	-	-	-	-	-	-	-	XP_026999422.1	8.7e-257	891.3	XP_026999422.1 nucleolus and neural progenitor protein isoform X1 [Tachysurus fulvidraco]	Q567G6|NEPRO_DANRE	4.79e-132	397	Nucleolus and neural progenitor protein OS=Danio rerio OX=7955 GN=nepro PE=2 SV=1	TRINITY_DN27388_c0_g1	-3.16918	down	-2.90971	down
Chr08.746	212	23045244-23047688	KOG3253	7.31e-70	214	General function prediction only	-	-	-	-	XP_026999425.1	2.1e-108	397.1	XP_026999425.1 testis-expressed protein 30 [Tachysurus fulvidraco]	Q3TUU5|TEX30_MOUSE	2.7e-70	216	Testis-expressed protein 30 OS=Mus musculus OX=10090 GN=Tex30 PE=1 SV=1	TRINITY_DN24164_c0_g1	-4.88258	down	-4.51629	down
Chr08.747	503	23048583-23055373	KOG2458	0	766	General function prediction only	-	-	GO:0005515(protein binding)	-	XP_026999337.1	4.8e-297	1025	XP_026999337.1 KDEL motif-containing protein 1 isoform X1 [Tachysurus fulvidraco]	Q7ZVE6|PLGT2_DANRE	0	831	Protein O-glucosyltransferase 2 OS=Danio rerio OX=7955 GN=poglut2 PE=2 SV=1	TRINITY_DN32631_c0_g1	-6.16911	down	-5.62251	down
Chr08.748	1251	23060203-23184344	KOG1983	0	1652	Intracellular trafficking, secretion, and vesicular transport	-	-	GO:0005515(protein binding)	K08518 STXBP5, SRO7_77; syntaxin-binding protein 5	XP_026802980.1	0	2363.6	XP_026802980.1 syntaxin-binding protein 5-like isoform X1 [Pangasianodon hypophthalmus]	Q5SQE2|STB5L_DANRE	0	1984	Syntaxin-binding protein 5-like OS=Danio rerio OX=7955 GN=stxbp5l PE=3 SV=1	TRINITY_DN33837_c0_g2	N		N
Chr08.75	107	23218207-23235671	-	-	-	-	-	-	-	-	XP_027008207.1	4e-44	182.6	XP_027008207.1 interferon-induced protein 44-like [Tachysurus fulvidraco]	Q8BV66|IFI44_MOUSE	6.26e-06	46.6	Interferon-induced protein 44 OS=Mus musculus OX=10090 GN=Ifi44 PE=2 SV=1	TRINITY_DN28898_c0_g1	N		N
Chr08.750	688	23240129-23248562	KOG2918	1.8e-178	526	Posttranslational modification, protein turnover, chaperones	GO:0032259(methylation)	-	GO:0005515(protein binding),GO:0008168(methyltransferase activity)	K15451 PPM2, LCMT2, TYW4; tRNA wybutosine-synthesizing protein 4 [EC:2.1.1.290 2.3.1.231]	XP_026999453.1	0	1354	XP_026999453.1 LOW QUALITY PROTEIN: tRNA wybutosine-synthesizing protein 4 [Tachysurus fulvidraco]	Q5XIA3|TYW4_RAT	0	551	tRNA wybutosine-synthesizing protein 4 OS=Rattus norvegicus OX=10116 GN=Lcmt2 PE=2 SV=1	TRINITY_DN36041_c0_g2	-2.43922	down	N
Chr08.751	174	23248777-23249976	-	-	-	-	-	-	-	-	XP_026999399.1	2.2e-100	370.2	XP_026999399.1 gamma-crystallin S [Tachysurus fulvidraco]	P10112|CRYGS_CYPCA	5.28e-100	288	Gamma-crystallin S OS=Cyprinus carpio OX=7962 GN=crygs PE=2 SV=3	TRINITY_DN36041_c0_g2	-2.43922	down	N
Chr08.752	606	23255538-23260548	KOG4416	0	661	Function unknown	GO:0000902(cell morphogenesis)	-	-	K16810 TBCCD1; TBCC domain-containing protein 1	XP_026999454.1	0	1126.7	XP_026999454.1 LOW QUALITY PROTEIN: TBCC domain-containing protein 1 [Tachysurus fulvidraco]	A4QP31|TBCC1_DANRE	0	807	TBCC domain-containing protein 1 OS=Danio rerio OX=7955 GN=tbccd1 PE=2 SV=3	TRINITY_DN35100_c1_g1	N		N
Chr08.753	214	23262955-23267601	KOG0092	1.17e-120	342	Intracellular trafficking, secretion, and vesicular transport	-	-	GO:0003924(GTPase activity),GO:0005525(GTP binding)	K07888 RAB5B; Ras-related protein Rab-5B	XP_026999458.1	7.1e-117	425.2	XP_026999458.1 ras-related protein Rab-5B-like [Tachysurus fulvidraco]	Q5ZHW4|RAB5B_CHICK	8.33e-121	344	Ras-related protein Rab-5B OS=Gallus gallus OX=9031 GN=RAB5B PE=2 SV=1	TRINITY_DN35100_c1_g1	N		N
Chr08.754	568	23274868-23279959	KOG2863	0	610	RNA processing and modification	GO:0006397(mRNA processing)	-	GO:0016788(hydrolase activity, acting on ester bonds),GO:0016787(hydrolase activity)	K18328 DBR1; lariat debranching enzyme [EC:3.1.-.-]	XP_026999461.1	0	1078.2	XP_026999461.1 lariat debranching enzyme [Tachysurus fulvidraco]	Q7T3E4|DBR1_DANRE	0	848	Lariat debranching enzyme OS=Danio rerio OX=7955 GN=dbr1 PE=1 SV=1	TRINITY_DN36754_c0_g1	N		N
Chr08.755	699	23284375-23308351	KOG1293	9.04e-166	478	General function prediction only	-	-	GO:0005515(protein binding)	-	XP_026999361.1	0	1349.3	XP_026999361.1 armadillo repeat-containing protein 8 isoform X1 [Tachysurus fulvidraco]	Q05AL1|ARMC8_DANRE	0	1324	Armadillo repeat-containing protein 8 OS=Danio rerio OX=7955 GN=armc8 PE=2 SV=1	TRINITY_DN36754_c0_g1	N		N
Chr08.756	1213	23313068-23378655	KOG0498	0	1008	Inorganic ion transport and metabolism; Signal transduction mechanisms	GO:0006813(potassium ion transport),GO:0006811(ion transport),GO:0055085(transmembrane transport)	GO:0016020(membrane)	GO:0005249(voltage-gated potassium channel activity),GO:0005216(ion channel activity)	K04911 KCNH8, KV12.1; potassium voltage-gated channel Eag-related subfamily H member 8	XP_026999360.1	0	2032.7	XP_026999360.1 LOW QUALITY PROTEIN: potassium voltage-gated channel subfamily H member 8-like [Tachysurus fulvidraco]	Q96L42|KCNH8_HUMAN	0	1007	Potassium voltage-gated channel subfamily H member 8 OS=Homo sapiens OX=9606 GN=KCNH8 PE=2 SV=2	TRINITY_DN16473_c0_g1	N		N
Chr08.757	95	23481067-23482214	KOG0498	2.5e-10	56.6	Inorganic ion transport and metabolism; Signal transduction mechanisms	-	-	-	K04911 KCNH8, KV12.1; potassium voltage-gated channel Eag-related subfamily H member 8	CDQ98017.1	1.3e-06	57.8	CDQ98017.1 unnamed protein product [Oncorhynchus mykiss]	Q96L42|KCNH8_HUMAN	1.06e-09	56.6	Potassium voltage-gated channel subfamily H member 8 OS=Homo sapiens OX=9606 GN=KCNH8 PE=2 SV=2	TRINITY_DN24680_c1_g1	N		3.87642	up
Chr08.758	415	23487601-23503458	KOG1526	0	739	Energy production and conversion	GO:0055114(oxidation-reduction process),GO:0006102(isocitrate metabolic process)	-	GO:0016616(oxidoreductase activity, acting on the CH-OH group of donors, NAD or NADP as acceptor),GO:0000287(magnesium ion binding),GO:0051287(NAD binding),GO:0004450(isocitrate dehydrogenase (NADP+) activity)	K00031 IDH1, IDH2, icd; isocitrate dehydrogenase [EC:1.1.1.42]	XP_026999412.1	7.1e-238	828.2	XP_026999412.1 isocitrate dehydrogenase [NADP] cytoplasmic isoform X2 [Tachysurus fulvidraco]	Q9Z2K8|IDHC_MICOH	0	746	Isocitrate dehydrogenase [NADP] cytoplasmic OS=Microtus ochrogaster OX=79684 GN=IDH1 PE=3 SV=1	TRINITY_DN34836_c1_g2	-2.21339	down	-2.35916	down
Chr08.759	705	23513706-23544971	KOG1829	5.14e-78	271	Signal transduction mechanisms	-	-	-	-	XP_026999394.1	0	1415.2	XP_026999394.1 LOW QUALITY PROTEIN: pleckstrin homology domain-containing family M member 3 [Tachysurus fulvidraco]	Q6ZWE6|PKHM3_HUMAN	0	649	Pleckstrin homology domain-containing family M member 3 OS=Homo sapiens OX=9606 GN=PLEKHM3 PE=2 SV=2	TRINITY_DN36394_c1_g2	3.12033	up	N
Chr08.760	582	23559994-23561742	KOG3577	0	822	Signal transduction mechanisms	GO:0007166(cell surface receptor signaling pathway)	GO:0016020(membrane),GO:0016021(integral component of membrane)	GO:0005515(protein binding),GO:0004888(transmembrane signaling receptor activity)	K02375 FZD5_8, fz2; frizzled 5/8	XP_026999375.1	0	1186	XP_026999375.1 frizzled-5 [Tachysurus fulvidraco]	P58421|FZD5_XENLA	0	835	Frizzled-5 OS=Xenopus laevis OX=8355 GN=fzd5 PE=2 SV=1	TRINITY_DN36113_c0_g2	-4.71104	down	-4.09582	down
Chr08.761	339	23563800-23574279	KOG1675	0	521	General function prediction only	GO:0000079(regulation of cyclin-dependent protein serine/threonine kinase activity)	-	GO:0019901(protein kinase binding)	-	XP_026999376.1	1.3e-192	677.6	XP_026999376.1 LOW QUALITY PROTEIN: cyclin-Y-like protein 1 [Tachysurus fulvidraco]	Q08CI4|CCYL1_DANRE	0	666	Cyclin-Y-like protein 1 OS=Danio rerio OX=7955 GN=ccnyl1 PE=2 SV=1	TRINITY_DN29900_c0_g1	-4.80724	down	-4.69114	down
Chr08.762	371	23580786-23587915	KOG3584	0	556	Transcription	GO:0006355(regulation of transcription, DNA-templated)	GO:0005634(nucleus)	GO:0003700(DNA-binding transcription factor activity),GO:0005515(protein binding),GO:0003677(DNA binding)	K05870 CREB1; cyclic AMP-responsive element-binding protein 1	XP_026803021.1	8.2e-145	518.8	XP_026803021.1 cyclic AMP-responsive element-binding protein 1 [Pangasianodon hypophthalmus]	P27925|CREB1_BOVIN	0	553	Cyclic AMP-responsive element-binding protein 1 OS=Bos taurus OX=9913 GN=CREB1 PE=1 SV=2	TRINITY_DN31656_c1_g3	N		N
Chr08.763	361	23625994-23663014	KOG1721	1.28e-122	357	General function prediction only	-	-	-	K09207 KLF6_7; krueppel-like factor 6/7	XP_026999351.1	5.9e-132	476.1	XP_026999351.1 Krueppel-like factor 7 isoform X1 [Tachysurus fulvidraco]	O75840|KLF7_HUMAN	5.44e-122	357	Krueppel-like factor 7 OS=Homo sapiens OX=9606 GN=KLF7 PE=1 SV=1	TRINITY_DN27338_c1_g1	N		N
Chr08.764	70	23684788-23685677	-	-	-	-	-	-	-	-	-	-	-	-	-	-	-	-	N	N		N
Chr08.765	159	23695821-23703511	-	-	-	-	-	-	-	-	-	-	-	-	-	-	-	-	N	N		N
Chr08.766	73	23727496-23728919	-	-	-	-	-	-	-	-	-	-	-	-	-	-	-	-	N	N		N
																				up	85		75
																				down	96		75
