# Supplementary material for: Insights into chromosomal evolution and sex determination of Pseudobagrus ussuriensis (Bagridae, Siluriformes) based on a chromosome-level genome
Source: DNA Res. 2022 Jul 21;29(4):dsac028. doi: 10.1093/dnares/dsac028 (PMC9358014; doi:10.1093/dnares/dsac028)
Supplement: dsac028_Supplementary_Data [file dsac028_supplementary_data.zip › dsac028_Supplementary_Data/Table S9.xlsx]

## Sheet: Sheet1
Table S9 Detailed KEGG classification information of 554 genes in the sex-determination region of Pseudobagrus ussuriensis.
KEGG_A_class	KEGG_B_class	Pathway	Count (181)	Pathway ID	Genes	K_IDs
Metabolism	Global and overview maps	Metabolic pathways	41	ko01100	Chr08.211;Chr08.215;Chr08.220;Chr08.251;Chr08.270;Chr08.281;Chr08.282;Chr08.285;Chr08.288;Chr08.289;Chr08.291;Chr08.302;Chr08.309;Chr08.379;Chr08.381;Chr08.385;Chr08.404;Chr08.405;Chr08.443;Chr08.453;Chr08.464;Chr08.511;Chr08.555;Chr08.558;Chr08.559;Chr08.566;Chr08.583;Chr08.586;Chr08.597;Chr08.599;Chr08.612;Chr08.622;Chr08.624;Chr08.630;Chr08.643;Chr08.667;Chr08.671;Chr08.703;Chr08.729;Chr08.735…	K13761+K00757+K00710+K00850+K01229+K12259+K12259+K05857+K00488+K00488+K01852+K11154+K00058+K04710+K07819+K00710+K13298+K00803+K01580+K00710+K00901+K00274+K13761+K10703+K08045+K00488+K00779+K08678+K01109+K00738+K13247+K00070+K11517+K01230+K00029+K01115+K00921+K02137+K00611+K03857+K00031
Human Diseases	Cancers	Pathways in cancer	15	ko05200	Chr08.241;Chr08.258;Chr08.296;Chr08.323;Chr08.406;Chr08.439;Chr08.545;Chr08.549;Chr08.550;Chr08.559;Chr08.570;Chr08.571;Chr08.572;Chr08.667;Chr08.760	K04702+K10500+K04388+K05717+K05638+K06485+K07835+K16798+K16798+K08045+K06237+K06237+K06237+K01115+K02375
Metabolism	Global and overview maps	Biosynthesis of secondary metabolites	11	ko01110	Chr08.251;Chr08.291;Chr08.309;Chr08.443;Chr08.464;Chr08.511;Chr08.558;Chr08.624;Chr08.667;Chr08.729;Chr08.758	K00850+K01852+K00058+K01580+K00901+K00274+K10703+K11517+K01115+K00611+K00031
Human Diseases	Infectious diseases	Human papillomavirus infection	10	ko05165	Chr08.323;Chr08.439;Chr08.461;Chr08.520;Chr08.570;Chr08.571;Chr08.572;Chr08.690;Chr08.760;Chr08.762	K05717+K06485+K06588+K11583+K06237+K06237+K06237+K14754+K02375+K05870
Environmental Information Processing	Signal transduction	cGMP - PKG signaling pathway	9	ko04022	Chr08.243;Chr08.244;Chr08.418;Chr08.449;Chr08.523;Chr08.543;Chr08.559;Chr08.573;Chr08.762	K18050+K18050+K04450+K00907+K05863+K01539+K08045+K07187+K05870
Environmental Information Processing	Signal transduction	PI3K-Akt signaling pathway	9	ko04151	Chr08.323;Chr08.418;Chr08.439;Chr08.461;Chr08.520;Chr08.570;Chr08.571;Chr08.572;Chr08.762	K05717+K04450+K06485+K06588+K11583+K06237+K06237+K06237+K05870
Human Diseases	Endocrine and metabolic diseases	AGE-RAGE signaling pathway in diabetic complications	9	ko04933	Chr08.241;Chr08.243;Chr08.244;Chr08.285;Chr08.296;Chr08.323;Chr08.570;Chr08.571;Chr08.572	K04702+K18050+K18050+K05857+K04388+K05717+K06237+K06237+K06237
Cellular Processes	Transport and catabolism	Endocytosis	8	ko04144	Chr08.296;Chr08.297;Chr08.314;Chr08.422;Chr08.473;Chr08.557;Chr08.667;Chr08.753	K04388+K17919+K12562+K19475+K12192+K04705+K01115+K07888
Organismal Systems	Endocrine system	Aldosterone synthesis and secretion	8	ko04925	Chr08.223;Chr08.243;Chr08.244;Chr08.418;Chr08.543;Chr08.559;Chr08.622;Chr08.762	K08558+K18050+K18050+K04450+K01539+K08045+K00070+K05870
Environmental Information Processing	Signal transduction	cAMP signaling pathway	7	ko04024	Chr08.430;Chr08.471;Chr08.543;Chr08.559;Chr08.667;Chr08.696;Chr08.762	K04351+K04153+K01539+K08045+K01115+K04951+K05870
Environmental Information Processing	Signaling molecules and interaction	Cytokine-cytokine receptor interaction	7	ko04060	Chr08.216;Chr08.217;Chr08.296;Chr08.343;Chr08.547;Chr08.576;Chr08.614	K04675+K13568+K04388+K04671+K22687+K05476+K05492
Cellular Processes	Transport and catabolism	Phagosome	7	ko04145	Chr08.320;Chr08.353;Chr08.433;Chr08.461;Chr08.649;Chr08.671;Chr08.753	K07374+K13884+K10415+K06588+K06528+K00921+K07888
Organismal Systems	Circulatory system	Adrenergic signaling in cardiomyocytes	7	ko04261	Chr08.418;Chr08.430;Chr08.520;Chr08.543;Chr08.556;Chr08.559;Chr08.762	K04450+K04351+K11583+K01539+K04865+K08045+K05870
Cellular Processes	Cellular community - eukaryotes	Focal adhesion	7	ko04510	Chr08.323;Chr08.439;Chr08.449;Chr08.461;Chr08.570;Chr08.571;Chr08.572	K05717+K06485+K00907+K06588+K06237+K06237+K06237
Environmental Information Processing	Signaling molecules and interaction	Cell adhesion molecules (CAMs)	7	ko04514	Chr08.334;Chr08.439;Chr08.497;Chr08.498;Chr08.531;Chr08.536;Chr08.632	K06538+K06485+K06492+K06492+K06735+K06491+K06747
Cellular Processes	Cellular community - eukaryotes	Signaling pathways regulating pluripotency of stem cells	7	ko04550	Chr08.216;Chr08.217;Chr08.343;Chr08.408;Chr08.459;Chr08.547;Chr08.760	K04675+K13568+K04671+K09301+K11138+K22687+K02375
Organismal Systems	Endocrine system	Oxytocin signaling pathway	7	ko04921	Chr08.254;Chr08.330;Chr08.449;Chr08.454;Chr08.540;Chr08.556;Chr08.559	K04977+K07200+K00907+K04997+K17901+K04865+K08045
Organismal Systems	Endocrine system	Relaxin signaling pathway	7	ko04926	Chr08.296;Chr08.418;Chr08.559;Chr08.570;Chr08.571;Chr08.572;Chr08.762	K04388+K04450+K08045+K06237+K06237+K06237+K05870
Human Diseases	Cancers	MicroRNAs in cancer	7	ko05206	Chr08.241;Chr08.243;Chr08.244;Chr08.271;Chr08.343;Chr08.412;Chr08.573	K04702+K18050+K18050+K11406+K04671+K09295+K07187
Metabolism	Global and overview maps	Microbial metabolism in diverse environments	6	ko01120	Chr08.251;Chr08.309;Chr08.443;Chr08.624;Chr08.643;Chr08.758	K00850+K00058+K01580+K11517+K00029+K00031
Environmental Information Processing	Signal transduction	TGF-beta signaling pathway	6	ko04350	Chr08.216;Chr08.217;Chr08.296;Chr08.343;Chr08.529;Chr08.547	K04675+K13568+K04388+K04671+K04683+K22687
Environmental Information Processing	Signal transduction	Apelin signaling pathway	6	ko04371	Chr08.243;Chr08.244;Chr08.271;Chr08.330;Chr08.449;Chr08.559	K18050+K18050+K11406+K07200+K00907+K08045
Environmental Information Processing	Signal transduction	Hippo signaling pathway	6	ko04390	Chr08.296;Chr08.343;Chr08.549;Chr08.550;Chr08.617;Chr08.760	K04388+K04671+K16798+K16798+K08791+K02375
Environmental Information Processing	Signaling molecules and interaction	ECM-receptor interaction	6	ko04512	Chr08.323;Chr08.439;Chr08.461;Chr08.570;Chr08.571;Chr08.572	K05717+K06485+K06588+K06237+K06237+K06237
Cellular Processes	Cellular community - eukaryotes	Tight junction	6	ko04530	Chr08.243;Chr08.244;Chr08.320;Chr08.330;Chr08.346;Chr08.531	K18050+K18050+K07374+K07200+K18584+K06735
Organismal Systems	Environmental adaptation	Thermogenesis	6	ko04714	Chr08.330;Chr08.418;Chr08.559;Chr08.598;Chr08.703;Chr08.762	K07200+K04450+K08045+K18178+K02137+K05870
Organismal Systems	Nervous system	Dopaminergic synapse	6	ko04728	Chr08.418;Chr08.454;Chr08.511;Chr08.520;Chr08.559;Chr08.762	K04450+K04997+K00274+K11583+K08045+K05870
Cellular Processes	Cell motility	Regulation of actin cytoskeleton	6	ko04810	Chr08.323;Chr08.337;Chr08.439;Chr08.449;Chr08.461;Chr08.671	K05717+K05751+K06485+K00907+K06588+K00921
Organismal Systems	Endocrine system	Insulin secretion	6	ko04911	Chr08.418;Chr08.430;Chr08.543;Chr08.559;Chr08.580;Chr08.762	K04450+K04351+K01539+K08045+K04194+K05870
Organismal Systems	Endocrine system	Thyroid hormone synthesis	6	ko04918	Chr08.303;Chr08.418;Chr08.543;Chr08.559;Chr08.635;Chr08.762	K06233+K04450+K01539+K08045+K15173+K05870
Human Diseases	Endocrine and metabolic diseases	Insulin resistance	6	ko04931	Chr08.243;Chr08.244;Chr08.330;Chr08.573;Chr08.652;Chr08.762	K18050+K18050+K07200+K07187+K17902+K05870
Human Diseases	Endocrine and metabolic diseases	Cushing syndrome	6	ko04934	Chr08.404;Chr08.418;Chr08.559;Chr08.622;Chr08.760;Chr08.762	K13298+K04450+K08045+K00070+K02375+K05870
Human Diseases	Neurodegenerative diseases	Alzheimer disease	6	ko05010	Chr08.320;Chr08.523;Chr08.533;Chr08.573;Chr08.703;Chr08.760	K07374+K05863+K04520+K07187+K02137+K02375
Human Diseases	Substance dependence	Alcoholism	6	ko05034	Chr08.271;Chr08.418;Chr08.435;Chr08.511;Chr08.559;Chr08.762	K11406+K04450+K11303+K00274+K08045+K05870
Human Diseases	Infectious diseases	Hepatitis B	6	ko05161	Chr08.296;Chr08.368;Chr08.399;Chr08.418;Chr08.515;Chr08.762	K04388+K12647+K04400+K04450+K11594+K05870
Human Diseases	Infectious diseases	HTLV-I infection	6	ko05166	Chr08.296;Chr08.418;Chr08.523;Chr08.527;Chr08.559;Chr08.762	K04388+K04450+K05863+K03353+K08045+K05870
Human Diseases	Cancers	Proteoglycans in cancer	6	ko05205	Chr08.272;Chr08.312;Chr08.323;Chr08.412;Chr08.461;Chr08.760	K09069+K11989+K05717+K09295+K06588+K02375
Human Diseases	Cancers	Small cell lung cancer	6	ko05222	Chr08.258;Chr08.323;Chr08.439;Chr08.570;Chr08.571;Chr08.572	K10500+K05717+K06485+K06237+K06237+K06237
Metabolism	Global and overview maps	Carbon metabolism	5	ko01200	Chr08.251;Chr08.309;Chr08.624;Chr08.643;Chr08.758	K00850+K00058+K11517+K00029+K00031
Organismal Systems	Endocrine system	PPAR signaling pathway	5	ko03320	Chr08.288;Chr08.289;Chr08.358;Chr08.566;Chr08.643	K00488+K00488+K08762+K00488+K00029
Environmental Information Processing	Signal transduction	MAPK signaling pathway	5	ko04010	Chr08.252;Chr08.296;Chr08.418;Chr08.429;Chr08.556	K04422+K04388+K04450+K04424+K04865
Environmental Information Processing	Signal transduction	Sphingolipid signaling pathway	5	ko04071	Chr08.243;Chr08.244;Chr08.379;Chr08.520;Chr08.667	K18050+K18050+K04710+K11583+K01115
Environmental Information Processing	Signal transduction	Phospholipase D signaling pathway	5	ko04072	Chr08.430;Chr08.464;Chr08.545;Chr08.559;Chr08.667	K04351+K00901+K07835+K08045+K01115
Environmental Information Processing	Signal transduction	AMPK signaling pathway	5	ko04152	Chr08.251;Chr08.330;Chr08.520;Chr08.573;Chr08.762	K00850+K07200+K11583+K07187+K05870
Organismal Systems	Aging	Longevity regulating pathway - mammal	5	ko04211	Chr08.330;Chr08.418;Chr08.559;Chr08.573;Chr08.762	K07200+K04450+K08045+K07187+K05870
Environmental Information Processing	Signal transduction	Hedgehog signaling pathway	5	ko04340	Chr08.303;Chr08.312;Chr08.502;Chr08.549;Chr08.550	K06233+K11989+K08439+K16798+K16798
Organismal Systems	Development	Axon guidance	5	ko04360	Chr08.343;Chr08.432;Chr08.494;Chr08.562;Chr08.589	K04671+K12077+K05104+K06841+K19862
Organismal Systems	Nervous system	Serotonergic synapse	5	ko04726	Chr08.454;Chr08.471;Chr08.511;Chr08.533;Chr08.559	K04997+K04153+K00274+K04520+K08045
Organismal Systems	Endocrine system	Thyroid hormone signaling pathway	5	ko04919	Chr08.285;Chr08.518;Chr08.540;Chr08.543;Chr08.652	K05857+K15156+K17901+K01539+K17902
Organismal Systems	Endocrine system	Parathyroid hormone synthesis, secretion and action	5	ko04928	Chr08.223;Chr08.418;Chr08.559;Chr08.667;Chr08.762	K08558+K04450+K08045+K01115+K05870
Organismal Systems	Endocrine system	Growth hormone synthesis, secretion and action	5	ko04935	Chr08.418;Chr08.472;Chr08.559;Chr08.573;Chr08.762	K04450+K09363+K08045+K07187+K05870
Organismal Systems	Digestive system	Protein digestion and absorption	5	ko04974	Chr08.232;Chr08.543;Chr08.570;Chr08.571;Chr08.572	K06823+K01539+K06237+K06237+K06237
Organismal Systems	Digestive system	Cholesterol metabolism	5	ko04979	Chr08.288;Chr08.289;Chr08.301;Chr08.303;Chr08.566	K00488+K00488+K05664+K06233+K00488
Human Diseases	Infectious diseases	Amoebiasis	5	ko05146	Chr08.323;Chr08.570;Chr08.571;Chr08.572;Chr08.753	K05717+K06237+K06237+K06237+K07888
Human Diseases	Infectious diseases	Tuberculosis	5	ko05152	Chr08.399;Chr08.649;Chr08.675;Chr08.753;Chr08.762	K04400+K06528+K04077+K07888+K05870
Human Diseases	Cancers	Viral carcinogenesis	5	ko05203	Chr08.271;Chr08.418;Chr08.515;Chr08.749;Chr08.762	K11406+K04450+K11594+K03136+K05870
Human Diseases	Cardiovascular diseases	Hypertrophic cardiomyopathy (HCM)	5	ko05410	Chr08.316;Chr08.330;Chr08.439;Chr08.461;Chr08.556	K07610+K07200+K06485+K06588+K04865
Human Diseases	Cardiovascular diseases	Dilated cardiomyopathy (DCM)	5	ko05414	Chr08.316;Chr08.439;Chr08.461;Chr08.556;Chr08.559	K07610+K06485+K06588+K04865+K08045
Metabolism	Nucleotide metabolism	Purine metabolism	4	ko00230	Chr08.211;Chr08.404;Chr08.555;Chr08.559	K13761+K13298+K13761+K08045
Metabolism	Glycan biosynthesis and metabolism	Other types of O-glycan biosynthesis	4	ko00514	Chr08.220;Chr08.385;Chr08.453;Chr08.583	K00710+K00710+K00710+K00779
Metabolism	Global and overview maps	Biosynthesis of amino acids	4	ko01230	Chr08.251;Chr08.309;Chr08.729;Chr08.758	K00850+K00058+K00611+K00031
Environmental Information Processing	Signal transduction	Ras signaling pathway	4	ko04014	Chr08.545;Chr08.621;Chr08.667;Chr08.753	K07835+K13618+K01115+K07888
Environmental Information Processing	Signal transduction	Calcium signaling pathway	4	ko04020	Chr08.285;Chr08.449;Chr08.523;Chr08.580	K05857+K00907+K05863+K04194
Environmental Information Processing	Signal transduction	Phosphatidylinositol signaling system	4	ko04070	Chr08.285;Chr08.464;Chr08.597;Chr08.671	K05857+K00901+K01109+K00921
Cellular Processes	Cell growth and death	Cell cycle	4	ko04110	Chr08.258;Chr08.519;Chr08.527;Chr08.529	K10500+K06671+K03353+K04683
Cellular Processes	Transport and catabolism	Autophagy - animal	4	ko04140	Chr08.372;Chr08.485;Chr08.573;Chr08.649	K12650+K07920+K07187+K06528
Genetic Information Processing	Folding, sorting and degradation	Protein processing in endoplasmic reticulum	4	ko04141	Chr08.318;Chr08.406;Chr08.630;Chr08.684	K09508+K05638+K01230+K09517
Organismal Systems	Circulatory system	Vascular smooth muscle contraction	4	ko04270	Chr08.243;Chr08.244;Chr08.449;Chr08.559	K18050+K18050+K00907+K08045
Organismal Systems	Development and regeneration	Axon regeneration	4	ko04361	Chr08.252;Chr08.464;Chr08.489;Chr08.589	K04422+K00901+K10693+K19862
Organismal Systems	Immune system	RIG-I-like receptor signaling pathway	4	ko04622	Chr08.368;Chr08.372;Chr08.399;Chr08.515	K12647+K12650+K04400+K11594
Organismal Systems	Immune system	Fc gamma R-mediated phagocytosis	4	ko04666	Chr08.243;Chr08.244;Chr08.314;Chr08.667	K18050+K18050+K12562+K01115
Organismal Systems	Endocrine system	Estrogen signaling pathway	4	ko04915	Chr08.418;Chr08.454;Chr08.559;Chr08.762	K04450+K04997+K08045+K05870
Organismal Systems	Endocrine system	Glucagon signaling pathway	4	ko04922	Chr08.251;Chr08.330;Chr08.418;Chr08.762	K00850+K07200+K04450+K05870
Organismal Systems	Endocrine system	Cortisol synthesis and secretion	4	ko04927	Chr08.418;Chr08.559;Chr08.622;Chr08.762	K04450+K08045+K00070+K05870
Organismal Systems	Digestive system	Bile secretion	4	ko04976	Chr08.301;Chr08.543;Chr08.559;Chr08.744	K05664+K01539+K08045+K14342
Human Diseases	Neurodegenerative diseases	Huntington disease	4	ko05016	Chr08.320;Chr08.523;Chr08.703;Chr08.762	K07374+K05863+K02137+K05870
Human Diseases	Substance dependence	Cocaine addiction	4	ko05030	Chr08.418;Chr08.511;Chr08.559;Chr08.762	K04450+K00274+K08045+K05870
Human Diseases	Substance dependence	Amphetamine addiction	4	ko05031	Chr08.418;Chr08.511;Chr08.559;Chr08.762	K04450+K00274+K08045+K05870
Human Diseases	Infectious diseases	Pathogenic Escherichia coli infection	4	ko05130	Chr08.320;Chr08.422;Chr08.496;Chr08.589	K07374+K19475+K10356+K19862
Human Diseases	Cancers	Transcriptional misregulation in cancers	4	ko05202	Chr08.258;Chr08.296;Chr08.463;Chr08.507	K10500+K04388+K15593+K11447
Human Diseases	Cardiovascular diseases	Arrhythmogenic right ventricular cardiomyopathy (ARVC)	4	ko05412	Chr08.316;Chr08.439;Chr08.461;Chr08.556	K07610+K06485+K06588+K04865
Metabolism	Lipid metabolism	Primary bile acid biosynthesis	3	ko00120	Chr08.288;Chr08.289;Chr08.566	K00488+K00488+K00488
Metabolism	Amino acid metabolism	Arginine and proline metabolism	3	ko00330	Chr08.281;Chr08.282;Chr08.511	K12259+K12259+K00274
Metabolism	Metabolism of other amino acids	beta-Alanine metabolism	3	ko00410	Chr08.281;Chr08.282;Chr08.443	K12259+K12259+K01580
Metabolism	Glycan biosynthesis and metabolism	N-Glycan biosynthesis	3	ko00510	Chr08.583;Chr08.599;Chr08.630	K00779+K00738+K01230
Metabolism	Glycan biosynthesis and metabolism	Mucin type O-glycan biosynthesis	3	ko00512	Chr08.220;Chr08.385;Chr08.453	K00710+K00710+K00710
Metabolism	Carbohydrate metabolism	Inositol phosphate metabolism	3	ko00562	Chr08.285;Chr08.597;Chr08.671	K05857+K01109+K00921
Metabolism	Lipid metabolism	Glycerophospholipid metabolism	3	ko00564	Chr08.464;Chr08.621;Chr08.667	K00901+K13618+K01115
Genetic Information Processing	Translation	mRNA surveillance pathway	3	ko03015	Chr08.520;Chr08.525;Chr08.618	K11583+K14328+K14324
Genetic Information Processing	Transcription	Spliceosome	3	ko03040	Chr08.407;Chr08.451;Chr08.673	K12741+K12821+K12828
Environmental Information Processing	Signal transduction	Rap1 signaling pathway	3	ko04015	Chr08.430;Chr08.545;Chr08.559	K04351+K07835+K08045
Environmental Information Processing	Signal transduction	FoxO signaling pathway	3	ko04068	Chr08.296;Chr08.330;Chr08.573	K04388+K07200+K07187
Environmental Information Processing	Signaling molecules and interaction	Neuroactive ligand-receptor interaction	3	ko04080	Chr08.421;Chr08.471;Chr08.580	K04803+K04153+K04194
Cellular Processes	Transport and catabolism	Peroxisome	3	ko04146	Chr08.405;Chr08.624;Chr08.758	K00803+K11517+K00031
Cellular Processes	Cell growth and death	Apoptosis	3	ko04210	Chr08.320;Chr08.399;Chr08.634	K07374+K04400+K10798
Organismal Systems	Aging	Longevity regulating pathway - worm	3	ko04212	Chr08.406;Chr08.634;Chr08.675	K05638+K10798+K04077
Organismal Systems	Aging	Longevity regulating pathway - multiple species	3	ko04213	Chr08.330;Chr08.559;Chr08.573	K07200+K08045+K07187
Organismal Systems	Development	Osteoclast differentiation	3	ko04380	Chr08.296;Chr08.590;Chr08.762	K04388+K14380+K05870
Environmental Information Processing	Signal transduction	Jak-STAT signaling pathway	3	ko04630	Chr08.241;Chr08.557;Chr08.614	K04702+K04705+K05492
Environmental Information Processing	Signal transduction	TNF signaling pathway	3	ko04668	Chr08.399;Chr08.418;Chr08.762	K04400+K04450+K05870
Organismal Systems	Environmental adaptation	Circadian rhythm	3	ko04710	Chr08.330;Chr08.490;Chr08.762	K07200+K10269+K05870
Organismal Systems	Environmental adaptation	Circadian entrainment	3	ko04713	Chr08.454;Chr08.559;Chr08.762	K04997+K08045+K05870
Organismal Systems	Nervous system	Glutamatergic synapse	3	ko04724	Chr08.454;Chr08.559;Chr08.667	K04997+K08045+K01115
Organismal Systems	Nervous system	Cholinergic synapse	3	ko04725	Chr08.454;Chr08.559;Chr08.762	K04997+K08045+K05870
Organismal Systems	Nervous system	GABAergic synapse	3	ko04727	Chr08.443;Chr08.559;Chr08.682	K01580+K08045+K15375
Organismal Systems	Sensory system	Inflammatory mediator regulation of TRP channels	3	ko04750	Chr08.243;Chr08.244;Chr08.559	K18050+K18050+K08045
Organismal Systems	Endocrine system	Melanogenesis	3	ko04916	Chr08.559;Chr08.760;Chr08.762	K08045+K02375+K05870
Human Diseases	Endocrine and metabolic diseases	Type II diabetes mellitus	3	ko04930	Chr08.243;Chr08.244;Chr08.573	K18050+K18050+K07187
Human Diseases	Endocrine and metabolic diseases	Type I diabetes mellitus	3	ko04940	Chr08.317;Chr08.443;Chr08.675	K07817+K01580+K04077
Organismal Systems	Excretory system	Vasopressin-regulated water reabsorption	3	ko04962	Chr08.433;Chr08.753;Chr08.762	K10415+K07888+K05870
Organismal Systems	Digestive system	Gastric acid secretion	3	ko04971	Chr08.449;Chr08.543;Chr08.559	K00907+K01539+K08045
Organismal Systems	Digestive system	Pancreatic secretion	3	ko04972	Chr08.543;Chr08.559;Chr08.580	K01539+K08045+K04194
Human Diseases	Neurodegenerative diseases	Parkinson disease	3	ko05012	Chr08.523;Chr08.559;Chr08.703	K05863+K08045+K02137
Human Diseases	Substance dependence	Morphine addiction	3	ko05032	Chr08.404;Chr08.454;Chr08.559	K13298+K04997+K08045
Human Diseases	Infectious diseases	Shigellosis	3	ko05131	Chr08.243;Chr08.244;Chr08.285	K18050+K18050+K05857
Human Diseases	Infectious disease: bacterial	Yersinia infection	3	ko05135	Chr08.323;Chr08.346;Chr08.422	K05717+K18584+K19475
Human Diseases	Infectious diseases	Human cytomegalovirus infection	3	ko05163	Chr08.418;Chr08.559;Chr08.762	K04450+K08045+K05870
Human Diseases	Infectious diseases	Influenza A	3	ko05164	Chr08.368;Chr08.523;Chr08.690	K12647+K05863+K14754
Human Diseases	Infectious diseases	Epstein-Barr virus infection	3	ko05169	Chr08.425;Chr08.497;Chr08.498	K06066+K06492+K06492
Human Diseases	Cancers	Pancreatic cancer	3	ko05212	Chr08.296;Chr08.545;Chr08.667	K04388+K07835+K01115
Human Diseases	Cancers	Basal cell carcinoma	3	ko05217	Chr08.549;Chr08.550;Chr08.760	K16798+K16798+K02375
Human Diseases	Cancers	Hepatocellular carcinoma	3	ko05225	Chr08.296;Chr08.406;Chr08.760	K04388+K05638+K02375
Human Diseases	Cardiovascular diseases	Fluid shear stress and atherosclerosis	3	ko05418	Chr08.216;Chr08.343;Chr08.406	K04675+K04671+K05638
Metabolism	Carbohydrate metabolism	Galactose metabolism	2	ko00052	Chr08.251;Chr08.270	K00850+K01229
Metabolism	Amino acid metabolism	Glycine, serine and threonine metabolism	2	ko00260	Chr08.309;Chr08.511	K00058+K00274
Metabolism	Glycan biosynthesis and metabolism	Various types of N-glycan biosynthesis	2	ko00513	Chr08.599;Chr08.630	K00738+K01230
Metabolism	Lipid metabolism	Ether lipid metabolism	2	ko00565	Chr08.405;Chr08.667	K00803+K01115
Metabolism	Energy metabolism	Methane metabolism	2	ko00680	Chr08.251;Chr08.309	K00850+K00058
Human Diseases	Drug resistance	Endocrine resistance	2	ko01522	Chr08.301;Chr08.559	K05664+K08045
Environmental Information Processing	Membrane transport	ABC transporters	2	ko02010	Chr08.301;Chr08.327	K05664+K05661
Genetic Information Processing	Translation	Ribosome	2	ko03010	Chr08.516;Chr08.602	K02938+K02907
Genetic Information Processing	Translation	RNA transport	2	ko03013	Chr08.525;Chr08.618	K14328+K14324
Genetic Information Processing	Folding, sorting and degradation	RNA degradation	2	ko03018	Chr08.251;Chr08.675	K00850+K04077
Genetic Information Processing	Transcription	Basal transcription factors	2	ko03022	Chr08.475;Chr08.749	K03139+K03136
Genetic Information Processing	Replication and repair	Fanconi anemia pathway	2	ko03460	Chr08.604;Chr08.686	K03515+K10849
Environmental Information Processing	Signal transduction	HIF-1 signaling pathway	2	ko04066	Chr08.251;Chr08.432	K00850+K12077
Cellular Processes	Cell growth and death	Cell cycle - yeast	2	ko04111	Chr08.519;Chr08.527	K06671+K03353
Cellular Processes	Cell growth and death	Meiosis - yeast	2	ko04113	Chr08.519;Chr08.527	K06671+K03353
Cellular Processes	Cell growth and death	Oocyte meiosis	2	ko04114	Chr08.527;Chr08.559	K03353+K08045
Cellular Processes	Cell growth and death	p53 signaling pathway	2	ko04115	Chr08.356;Chr08.452	K10142+K10128
Genetic Information Processing	Folding, sorting and degradation	Ubiquitin mediated proteolysis	2	ko04120	Chr08.527;Chr08.623	K03353+K10447
Cellular Processes	Transport and catabolism	Lysosome	2	ko04142	Chr08.491;Chr08.649	K12390+K06528
Cellular Processes	Cell growth and death	Necroptosis	2	ko04217	Chr08.473;Chr08.523	K12192+K05863
Cellular Processes	Cell growth and death	Cellular senescence	2	ko04218	Chr08.296;Chr08.523	K04388+K05863
Organismal Systems	Circulatory system	Cardiac muscle contraction	2	ko04260	Chr08.543;Chr08.556	K01539+K04865
Environmental Information Processing	Signal transduction	Wnt signaling pathway	2	ko04310	Chr08.698;Chr08.760	K04510+K02375
Cellular Processes	Cellular community - eukaryotes	Adherens junction	2	ko04520	Chr08.296;Chr08.468	K04388+K06084
Cellular Processes	Cellular community - eukaryotes	Gap junction	2	ko04540	Chr08.320;Chr08.559	K07374+K08045
Organismal Systems	Immune system	Platelet activation	2	ko04611	Chr08.449;Chr08.559	K00907+K08045
Organismal Systems	Immune system	NOD-like receptor signaling pathway	2	ko04621	Chr08.254;Chr08.372	K04977+K12650
Organismal Systems	Immune system	Th17 cell differentiation	2	ko04659	Chr08.296;Chr08.614	K04388+K05492
Organismal Systems	Immune system	T cell receptor signaling pathway	2	ko04660	Chr08.334;Chr08.589	K06538+K19862
Organismal Systems	Immune system	Leukocyte transendothelial migration	2	ko04670	Chr08.430;Chr08.531	K04351+K06735
Organismal Systems	Nervous system	Retrograde endocannabinoid signaling	2	ko04723	Chr08.454;Chr08.559	K04997+K08045
Organismal Systems	Sensory system	Taste transduction	2	ko04742	Chr08.387;Chr08.471	K04834+K04153
Organismal Systems	Endocrine system	Insulin signaling pathway	2	ko04910	Chr08.330;Chr08.573	K07200+K07187
Organismal Systems	Endocrine system	GnRH signaling pathway	2	ko04912	Chr08.559;Chr08.667	K08045+K01115
Organismal Systems	Endocrine system	Ovarian Steroidogenesis	2	ko04913	Chr08.559;Chr08.622	K08045+K00070
Organismal Systems	Endocrine system	Progesterone-mediated oocyte maturation	2	ko04914	Chr08.527;Chr08.559	K03353+K08045
Organismal Systems	Endocrine system	Adipocytokine signaling pathway	2	ko04920	Chr08.330;Chr08.573	K07200+K07187
Organismal Systems	Endocrine system	Regulation of lipolysis in adipocyte	2	ko04923	Chr08.559;Chr08.573	K08045+K07187
Organismal Systems	Endocrine system	Renin secretion	2	ko04924	Chr08.559;Chr08.762	K08045+K05870
Human Diseases	Endocrine and metabolic diseases	Non-alcoholic fatty liver disease (NAFLD)	2	ko04932	Chr08.330;Chr08.573	K07200+K07187
Organismal Systems	Digestive system	Salivary secretion	2	ko04970	Chr08.543;Chr08.559	K01539+K08045
Organismal Systems	Digestive system	Carbohydrate digestion and absorption	2	ko04973	Chr08.270;Chr08.543	K01229+K01539
Organismal Systems	Digestive system	Mineral absorption	2	ko04978	Chr08.440;Chr08.543	K08370+K01539
Human Diseases	Infectious diseases	Salmonella infection	2	ko05132	Chr08.433;Chr08.753	K10415+K07888
Human Diseases	Infectious diseases	Measles	2	ko05162	Chr08.368;Chr08.690	K12647+K14754
Human Diseases	Infectious diseases	Kaposi sarcoma-associated herpesvirus infection	2	ko05167	Chr08.540;Chr08.762	K17901+K05870
Human Diseases	Infectious diseases	Herpes simplex infection	2	ko05168	Chr08.368;Chr08.647	K12647+K09364
Human Diseases	Cancers	Colorectal cancer	2	ko05210	Chr08.296;Chr08.545	K04388+K07835
Human Diseases	Cancers	Prostate cancer	2	ko05215	Chr08.463;Chr08.762	K15593+K05870
Human Diseases	Cancers	Gastric cancer	2	ko05226	Chr08.296;Chr08.760	K04388+K02375
Human Diseases	Cancers	Central carbon metabolism in cancer	2	ko05230	Chr08.251;Chr08.432	K00850+K12077
Human Diseases	Cancers	Choline metabolism in cancer	2	ko05231	Chr08.464;Chr08.667	K00901+K01115
Human Diseases	Immune diseases	Rheumatoid arthritis	2	ko05323	Chr08.334;Chr08.576	K06538+K05476
Metabolism	Carbohydrate metabolism	Glycolysis / Gluconeogenesis	1	ko00010	Chr08.251	K00850
Metabolism	Carbohydrate metabolism	Citrate cycle (TCA cycle)	1	ko00020	Chr08.758	K00031
Metabolism	Carbohydrate metabolism	Pentose phosphate pathway	1	ko00030	Chr08.251	K00850
Metabolism	Carbohydrate metabolism	Pentose and glucuronate interconversions	1	ko00040	Chr08.612	K13247
Metabolism	Carbohydrate metabolism	Fructose and mannose metabolism	1	ko00051	Chr08.251	K00850
Metabolism	Lipid metabolism	Fatty acid elongation	1	ko00062	Chr08.558	K10703
Metabolism	Lipid metabolism	Steroid biosynthesis	1	ko00100	Chr08.291	K01852
Metabolism	Lipid metabolism	Steroid hormone biosynthesis	1	ko00140	Chr08.622	K00070
Metabolism	Energy metabolism	Oxidative phosphorylation	1	ko00190	Chr08.703	K02137
Metabolism	Amino acid metabolism	Arginine biosynthesis	1	ko00220	Chr08.729	K00611
Metabolism	Nucleotide metabolism	Pyrimidine metabolism	1	ko00240	Chr08.215	K00757
Metabolism	Amino acid metabolism	Alanine, aspartate and glutamate metabolism	1	ko00250	Chr08.443	K01580
Metabolism	Amino acid metabolism	Cysteine and methionine metabolism	1	ko00270	Chr08.309	K00058
Metabolism	Amino acid metabolism	Histidine metabolism	1	ko00340	Chr08.511	K00274
Metabolism	Amino acid metabolism	Tyrosine metabolism	1	ko00350	Chr08.511	K00274
Metabolism	Amino acid metabolism	Phenylalanine metabolism	1	ko00360	Chr08.511	K00274
Metabolism	Amino acid metabolism	Tryptophan metabolism	1	ko00380	Chr08.511	K00274
Metabolism	Metabolism of other amino acids	Taurine and hypotaurine metabolism	1	ko00430	Chr08.443	K01580
Metabolism	Metabolism of other amino acids	Glutathione metabolism	1	ko00480	Chr08.758	K00031
Metabolism	Carbohydrate metabolism	Amino sugar and nucleotide sugar metabolism	1	ko00520	Chr08.586	K08678
Metabolism	Lipid metabolism	Glycerolipid metabolism	1	ko00561	Chr08.464	K00901
Metabolism	Glycan biosynthesis and metabolism	Glycosylphosphatidylinositol(GPI)-anchor biosynthesis	1	ko00563	Chr08.735	K03857
Metabolism	Lipid metabolism	Sphingolipid metabolism	1	ko00600	Chr08.379	K04710
Metabolism	Glycan biosynthesis and metabolism	Glycosphingolipid biosynthesis - lacto and neolacto series	1	ko00601	Chr08.381	K07819
Metabolism	Carbohydrate metabolism	Pyruvate metabolism	1	ko00620	Chr08.643	K00029
Metabolism	Carbohydrate metabolism	Glyoxylate and dicarboxylate metabolism	1	ko00630	Chr08.624	K11517
Metabolism	Carbohydrate metabolism	Butanoate metabolism	1	ko00650	Chr08.443	K01580
Metabolism	Energy metabolism	Carbon fixation in photosynthetic organisms	1	ko00710	Chr08.643	K00029
Metabolism	Energy metabolism	Carbon fixation pathways in prokaryotes	1	ko00720	Chr08.758	K00031
Metabolism	Metabolism of cofactors and vitamins	Retinol metabolism	1	ko00830	Chr08.302	K11154
Metabolism	Biosynthesis of other secondary metabolites	Isoquinoline alkaloid biosynthesis	1	ko00950	Chr08.511	K00274
Genetic Information Processing	Translation	Aminoacyl-tRNA biosynthesis	1	ko00970	Chr08.625	K01867
Metabolism	Xenobiotics biodegradation and metabolism	Drug metabolism - cytochrome P450	1	ko00982	Chr08.511	K00274
Metabolism	Xenobiotics biodegradation and metabolism	Drug metabolism - other enzymes	1	ko00983	Chr08.215	K00757
Metabolism	Lipid metabolism	Biosynthesis of unsaturated fatty acids	1	ko01040	Chr08.558	K10703
Metabolism	Global and overview maps	2-Oxocarboxylic acid metabolism	1	ko01210	Chr08.758	K00031
Metabolism	Global and overview maps	Fatty acid metabolism	1	ko01212	Chr08.558	K10703
Human Diseases	Drug resistance	Platinum drug resistance	1	ko01524	Chr08.686	K10849
Cellular Processes	Cellular community - prokaryotes	Quorum sensing	1	ko02024	Chr08.443	K01580
Genetic Information Processing	Translation	Ribosome biogenesis in eukaryotes	1	ko03008	Chr08.627	K14556
Genetic Information Processing	Replication and repair	DNA replication	1	ko03030	Chr08.739	K10744
Genetic Information Processing	Replication and repair	Base excision repair	1	ko03410	Chr08.634	K10798
Genetic Information Processing	Replication and repair	Nucleotide excision repair	1	ko03420	Chr08.686	K10849
Genetic Information Processing	Replication and repair	Non-homologous end-joining	1	ko03450	Chr08.248	K10885
Environmental Information Processing	Signal transduction	ErbB signaling pathway	1	ko04012	Chr08.589	K19862
Environmental Information Processing	Signal transduction	MAPK signaling pathway - fly	1	ko04013	Chr08.418	K04450
Organismal Systems	Immune system	Chemokine signaling pathway	1	ko04062	Chr08.559	K08045
Environmental Information Processing	Signal transduction	NF-kappa B signaling pathway	1	ko04064	Chr08.576	K05476
Genetic Information Processing	Folding, sorting and degradation	SNARE interactions in vesicular transport	1	ko04130	Chr08.493	K08487
Cellular Processes	Transport and catabolism	Mitophagy - animal	1	ko04137	Chr08.508	K17986
Cellular Processes	Transport and catabolism	Autophagy - yeast	1	ko04138	Chr08.346	K18584
Environmental Information Processing	Signal transduction	mTOR signaling pathway	1	ko04150	Chr08.760	K02375
Cellular Processes	Cell growth and death	Apoptosis - fly	1	ko04214	Chr08.617	K08791
Cellular Processes	Cell growth and death	Ferroptosis	1	ko04216	Chr08.356	K10142
Environmental Information Processing	Signal transduction	Notch signaling pathway	1	ko04330	Chr08.425	K06066
Environmental Information Processing	Signal transduction	Hedgehog signaling pathway - fly	1	ko04341	Chr08.352	K09319
Environmental Information Processing	Signal transduction	Hippo signaling pathway -fly	1	ko04391	Chr08.617	K08791
Environmental Information Processing	Signal transduction	Hippo signaling pathway - multiple species	1	ko04392	Chr08.617	K08791
Organismal Systems	Immune system	Complement and coagulation cascades	1	ko04610	Chr08.503	K03902
Organismal Systems	Immune system	Antigen processing and presentation	1	ko04612	Chr08.762	K05870
Organismal Systems	Immune system	Toll and Imd signaling pathway	1	ko04624	Chr08.418	K04450
Organismal Systems	Immune system	C-type lectin receptor signaling pathway	1	ko04625	Chr08.614	K05492
Organismal Systems	Immune system	Hematopoietic cell lineage	1	ko04640	Chr08.439	K06485
Organismal Systems	Immune system	IL-17 signaling pathway	1	ko04657	Chr08.614	K05492
Organismal Systems	Immune system	Intestinal immune network for IgA production	1	ko04672	Chr08.576	K05476
Organismal Systems	Sensory system	Olfactory transduction	1	ko04740	Chr08.696	K04951
Organismal Systems	Sensory system	Phototransduction - fly	1	ko04745	Chr08.445	K08834
Organismal Systems	Endocrine system	GnRH secretion	1	ko04929	Chr08.454	K04997
Human Diseases	Endocrine and metabolic diseases	Maturity onset diabetes of the young	1	ko04950	Chr08.321	K08025
Organismal Systems	Excretory system	Aldosterone-regulated sodium reabsorption	1	ko04960	Chr08.543	K01539
Organismal Systems	Excretory system	Endocrine and other factor-regulated calcium reabsorption	1	ko04961	Chr08.543	K01539
Organismal Systems	Excretory system	Proximal tubule bicarbonate reclamation	1	ko04964	Chr08.543	K01539
Human Diseases	Neurodegenerative diseases	Amyotrophic lateral sclerosis (ALS)	1	ko05014	Chr08.339	K04575
Human Diseases	Neurodegenerative diseases	Prion diseases	1	ko05020	Chr08.536	K06491
Human Diseases	Infectious diseases	Bacterial invasion of epithelial cells	1	ko05100	Chr08.323	K05717
Human Diseases	Infectious diseases	Epithelial cell signaling in Helicobacter pylori infection	1	ko05120	Chr08.531	K06735
Human Diseases	Infectious diseases	Legionellosis	1	ko05134	Chr08.675	K04077
Human Diseases	Infectious diseases	Chagas disease (American trypanosomiasis)	1	ko05142	Chr08.296	K04388
Human Diseases	Infectious diseases	Toxoplasmosis	1	ko05145	Chr08.439	K06485
Human Diseases	Infectious diseases	Hepatitis C	1	ko05160	Chr08.690	K14754
Human Diseases	Cancers	Chronic myeloid leukemia	1	ko05220	Chr08.296	K04388
Human Diseases	Cancers	Acute myeloid leukemia	1	ko05221	Chr08.241	K04702
Human Diseases	Cancers	Breast cancer	1	ko05224	Chr08.760	K02375
Human Diseases	Immune diseases	Autoimmune thyroid disease	1	ko05320	Chr08.334	K06538
